# Supplementary material for: Geographically dispersed zoonotic tuberculosis in pre-contact South American human populations
Source: Nat Commun. 2022 Mar 7;13:1195. doi: 10.1038/s41467-022-28562-8 (PMC8901693; doi:10.1038/s41467-022-28562-8)
Supplement: Supplementary file 4 — Supplementary Data 1-15 [file 41467_2022_28562_MOESM4_ESM.xlsx]

## Sheet: Supplementary Data 1
Supplementary Data 1. Overview of samples and corresponding qPCR and gene capture screening results.
Sample ID	Archaeological Site	Date Radiocarbon (rc) or archaeological (arch.)	Archaeological ID	Skeletal Element	MTBC qPCR screening			Source for qPCR screening	MTBC gene capture screening % of gene covered >= 1X					Source for gene capture screening
					rpoB2	IS6110	IS1081		rpoB	katG	mtp40	gyrA	gyrB
382	Soacha, Colombia	--	T-1	Vertebral body	Pos	Pos	Pos	This study	34.6	5.8	0	3.5	10.6	This study
383	Soacha, Colombia	--	T-35	Vertebral body	Neg	Neg	Neg	This study	--	--	--	--	--	--
384	Soacha, Colombia	--	T-42	Vertebral body	Neg	Neg	Neg	This study	--	--	--	--	--	--
385	Marin, Colombia	--	36	Vertebral body	Neg	Neg	Neg	This study	--	--	--	--	--	--
386	Candelaria La Nueva, Colombia	cal 1450-1640 C.E. (rc)	87-X-005	Vertebral body	Pos	Pos	Pos	This study	37.7	20.9	39.1	25.2	31.1	This study
387	Las Delicias, Colombia	--	LD-IX-005	Vertebral body	Neg	Neg	Neg	This study	--	--	--	--	--	--
281a	Las Delicias, Colombia	cal 1256-1385 C.E. (rc)	LD-90-1X-011	Vertebral body	Pos	Pos	Pos	Harkins et al. 2015	--	--	--	--	--	--
281b				rib	Pos	Pos	Pos	This study	75.3	72.2	61.8	73.4	86.8	This study
281c				rib	n.a.	n.a.	n.a.		--	--	--	--	--	--
389	Tecquendama, Colombia	--	Ent 1A	Vertebral body	Neg	Neg	Neg	This study	--	--	--	--	--	--
390	Bugala Grande, Colombia	--	Tumba 1	Rib	Neg	Neg	Neg	This study	--	--	--	--	--	--
82	Moquegua, M6-Estuquiña, Peru	1000-1470 C.E. (arch.)	M6-4165	Vertebral body	Pos	Pos	Pos	Harkins et al. 2015	49.67	34.33	28.03	69.46		Bos et al. 2014
EB032016	Extraction negative controls	--	--	--	Neg	Neg	Neg	This study	--	--	--	--	--	--
EB032116		--	--	--	Neg	Neg	Neg	This study	--	--	--	--	--	--
LB032416	Library negative control	--	--	--	n.a.	n.a.	n.a.		--	--	--	--	--	--

## Sheet: Supplementary Data 2 
Supplementary Data 2. Overview of mapping statistics for UDG treated shotgun and non-UDG and UDG treated capture data to the MTBC_anc reference.
Sample type	Notes	Sample ID	Sequencing effort	Library treatment	Shotgun or capture	Data type - Paired end (PE) or Single end (SE)	μl of extract/water used for library prep.	Total # raw reads	# of reads after pre-processing	# of Merged Reads	% Merged Reads	# mapped reads prior to duplicate removal	# quality filtered mapped reads prior to duplicate removal	# of duplicates removed	Mapped reads after duplicate removal	Endogenous DNA (%)	Endogenous DNA (%) quality filtered reads	Duplication factor	Mean coverage	Standard deviation in coverage	Coverage >= 1-fold (%)	Coverage >= 2-fold (%)	Coverage >= 3-fold (%)	Coverage >= 4-fold (%)	Coverage >= 5-fold (%)	% damage of first 5-prime base	% damage of second 5-prime base	% damage of first 3-prime base	% damage of second 3-prime base	Average fragment length (bp)	Median fragment length (bp)	GC content (%)
Ancient samples (this study)		82	shotgun sequencing	UDG	shotgun	PE	60	1975394	1055419	891259	84.446	460	261	1	260	0.052	0.029	1.004	0.0033	0.1709	0.13	0.03	0.02	0.02	0.02	0	0.0588	0.0208	0	56.32	50	58.78
			initial sequencing of capture product	non-UDG	capture	PE	10	6720190	3407914	3236339	94.965	62124	45242	7045	38197	1.92	1.398	1.184	0.5345	10.821	19.05	3.86	1.3	0.79	0.63	0.0467	0.0416	0.0455	0.039	61.73	55	60.61
			initial sequencing of capture product	UDG	capture	PE	60	4882302	2560758	2249026	87.827	21577	15900	1408	14492	0.959	0.707	1.097	0.2208	4.3159	13.04	1.92	0.43	0.2	0.15	0.0062	0.01	0.0103	0.0109	67.23	62	60.05
			total sequencing of capture product	UDG	capture	SE+PE	60	458339607	449538686	n.a.	n.a.	4286318	3199491	2197351	1002140	0.953	0.712	3.193	14.9489	11.6184	94.07	90.93	87.55	83.97	80.31	0.0079	0.0015	0.0124	0.0047	65.81	75	61.86
		281a	shotgun sequencing	UDG	shotgun	PE	60	1745174	830092	764607	92.111	372	223	2	221	0.049	0.029	1.009	0.0024	0.0988	0.13	0.02	0.02	0.02	0.01	0.0317	0.0308	0.026	0.0189	47	40	58.93
			initial sequencing of capture product	non-UDG	capture	PE	10	5991772	3010511	2844867	94.498	72506	55103	10236	44867	2.549	1.937	1.228	0.6322	10.2665	28.28	7.52	2.19	0.9	0.58	0.1015	0.0637	0.101	0.0665	62.16	53	59.63
			initial sequencing of capture product	UDG	capture	PE	60	5185354	2565034	2313554	90.196	46848	36526	4631	31895	2.025	1.579	1.145	0.4859	6.4656	27.9	7.4	2.01	0.66	0.3	0.0054	0.0039	0.0055	0.0044	67.21	60	60.4
			total sequencing of capture product	UDG	capture	SE+PE	60	63163171	56932159	n.a.	n.a.	1185380	938646	486370	452276	2.082	1.649	2.075	6.6819	6.4097	89.7	81.03	72.22	63.71	55.79	0.0023	0.0014	0.0096	0.0044	65.18	75	61.82
		281b	shotgun sequencing	UDG	shotgun	SE	60	3964634	3905086	n.a.	n.a.	1291	810	82	728	0.033	0.021	1.113	0.0085	0.2913	0.43	0.05	0.04	0.03	0.03	0	0.0052	0.0044	0.0054	51.65	48	59.8
			initial sequencing of capture product	non-UDG	capture	PE	10	7353552	3717302	3567583	95.972	72773	55328	8640	46688	2.04	1.551	1.185	0.663	10.9739	28.68	7.83	2.36	1	0.62	0.0768	0.042	0.0787	0.0478	62.65	56	59.93
			initial sequencing of capture product	UDG	capture	PE	60	6991600	3577547	3337256	93.283	44561	35030	4576	30454	1.335	1.05	1.15	0.4905	7.4722	28.18	7.3	1.91	0.57	0.25	0.004	0.0043	0.0038	0.003	71.05	65	60.44
			total sequencing of capture product	UDG	capture	SE+PE	60	118828807	113933376	n.a.	n.a.	1607174	1280334	660034	620300	1.411	1.124	2.064	9.5731	8.2377	92.48	87.02	81.02	74.83	68.69	0.0014	0.0012	0.0089	0.0045	68.08	76	61.94
		281 (281 a+b combined)	combined total sequencing of capture product	non-UDG	capture	PE	n.a	13345324	6412450	n.a.	n.a.	145279	110431	24620	85811	2.266	1.722	1.287	1.2293	17.4459	45.26	18.87	7.76	3.32	1.63	0.0858	0.0529	0.0873	0.0562	63.2	56.0	60.02
			combined total sequencing of capture product	UDG	capture	SE+PE	n.a.	181991978	170865535	n.a.	n.a.	2792554	2218980	1215526	1003454	1.634	1.299	2.211	15.3392	12.0805	94.6	91.6	88.22	84.58	80.81	0.0017	0.0011	0.0093	0.0045	67.44	76	62.01
		281c	shotgun sequencing	UDG	shotgun	PE	60	1481998	652852	638963	97.873	388	227	5	222	0.061	0.036	1.023	0.0021	0.121	0.07	0.03	0.02	0.02	0.02	0.0185	0.0	0.0156	0.0	42.23	38.0	55.72
			initial sequencing of capture product	non-UDG	capture	PE	10	9069514	4514132	4351597	96.399	92837	64342	19858	44484	2.133	1.479	1.446	0.5542	14.6144	14.19	2.41	0.92	0.67	0.58	0.1007	0.0604	0.1045	0.0649	54.96	48.0	58.97
			initial sequencing of capture product	UDG	capture	PE	60	6378558	3059617	2894383	94.600	54093	34808	9407	25401	1.869	1.203	1.370	0.328	9.5792	13.13	1.87	0.47	0.3	0.25	0.0081	0.0058	0.0095	0.0069	56.96	48.0	59.15
		386	shotgun sequencing	UDG	shotgun	SE	60	6591350	6414097	n.a.	n.a.	3107	1884	382	1502	0.048	0.029	1.254	0.017	0.513	0.81	0.09	0.07	0.05	0.04	0	0.0167	0.0195	0.008	49.82	46	59.69
			initial sequencing of capture product	non-UDG	capture	PE	10	12954162	6654250	6187681	92.988	126082	101505	25457	76048	2.038	1.64	1.335	1.221	14.9367	48.06	21.8	9.76	4.39	2.13	0.0811	0.0615	0.085	0.0609	70.83	66	60.18
			initial sequencing of capture product	UDG	capture	PE	60	7232388	3689213	3394632	92.015	67330	54116	9089	45027	1.983	1.594	1.202	0.7396	8.9277	37.69	13.88	5.07	1.92	0.8	0.0036	0.0037	0.0042	0.0042	72.46	68	60.39
			total sequencing of capture product	UDG	capture	SE+PE	60	339079150	328622471	n.a.	n.a.	6730759	5458713	4722036	736677	2.048	1.661	7.41	10.7981	7.3795	95.37	93.15	90.43	87.02	83.07	0.0023	0.0015	0.008	0.0042	64.66	71	62.95
Ancient sample (Bos et al. 2014)	Used as positive control for this study	58	shotgun sequencing (data from Bos et al. 2014)	non-UDG	shotgun	PE	Bos et al. 2014	224448	112368	111020	98.8	745	579	7	572	0.671	0.522	1.012	0.0061	0.3074	0.32	0.02	0.02	0	0	0.1157	0.1123	0.1125	0.0971	47.25	44	61.88
			initial sequencing of capture product	UDG	capture	PE	Bos et al. 2014	7782216	3932808	3826234	97.29	1644380	1594257	216301	1377956	42.976	41.666	1.157	14.5064	12.6886	94.64	91.58	87.99	84.05	79.9	0.0129	0.0012	0.0133	0.0012	46.44	44	63.16
Extraction negative controls	Two libraries made from same extract	EB_020814_AEL9	initial sequencing of capture product	non-UDG	capture	SE	10	3218521	2877073	n.a.	n.a.	15195	9661	9367	294	0.528	0.336	32.861	0.0032	0.1485	0.15	0.03	0.02	0.02	0.01	0.0133	0.0412	0.03	0.0303	47.85	43	59.82
		EB_020814_AEL29	initial sequencing of capture product	UDG	capture	SE	60	4270686	4055996	n.a.	n.a.	15051	9174	6306	2868	0.371	0.226	3.199	0.0335	1.1144	0.96	0.28	0.17	0.12	0.09	0.0287	0.0153	0.028	0.0355	51.5	47	59.88
	Two libraries made from same extract	EB032016nU	initial sequencing of capture product	non-UDG	capture	SE	10	1046441	804073	n.a.	n.a.	3060	2018	1948	70	0.381	0.251	28.829	0.0009	0.0519	0.05	0.02	0.01	0.01	0	0	0.1429	0.05	0	54.66	50.5	57
		EB032016U	initial sequencing of capture product	UDG	capture	SE	60	3001941	2823807	n.a.	n.a.	13653	8989	7865	1124	0.483	0.318	7.997	0.0135	0.5943	0.34	0.1	0.07	0.05	0.05	0.0383	0.0266	0.0272	0.0355	53.1	49	58.64
	Two libraries made from same extract	EB032116nU	initial sequencing of capture product	non-UDG	capture	SE	10	1851538	1446746	n.a.	n.a.	7445	4567	4486	81	0.515	0.316	56.383	0.001	0.0587	0.06	0.02	0.01	0.01	0.01	0.1304	0.0455	0.0435	0	56.06	54	58.21
		EB032116U	initial sequencing of capture product	UDG	capture	SE	60	2218330	2110720	n.a.	n.a.	8800	5764	4753	1011	0.417	0.273	5.701	0.0123	0.5723	0.28	0.1	0.06	0.05	0.04	0.0227	0.0341	0.0375	0.0407	53.86	50	57.96
	--	ExtrBlk240712_AEL30	initial sequencing of capture product	UDG	capture	SE	40	501092	343643	n.a.	n.a.	3682	2432	2342	90	1.071	0.708	27.022	0.001	0.046	0.07	0.02	0.01	0	0	0	0.0385	0.0455	0	48.51	43	60.1
	--	ExtrBlk1_020812_AEL31	initial sequencing of capture product	UDG	capture	SE	20	831807	571092	n.a.	n.a.	6970	4919	4790	129	1.22	0.861	38.132	0.0014	0.0747	0.07	0.02	0.01	0.01	0.01	0	0.1852	0.0263	0.0833	48.16	43	58.6
	--	ExtrBlk2_020814_AEL32	initial sequencing of capture product	UDG	capture	SE	60	1020735	712684	n.a.	n.a.	8975	6304	6194	110	1.259	0.885	57.309	0.0012	0.0573	0.08	0.02	0.01	0.01	0	0.0263	0	0.0278	0.0333	48.55	42.5	58.66
	--	ExtrBlk1_030812_AEL33	initial sequencing of capture product	UDG	capture	SE	60	740044	505865	n.a.	n.a.	6355	4700	4606	94	1.256	0.929	50	0.0011	0.0568	0.06	0.02	0.01	0.01	0	0	0.087	0.0333	0.0526	51.62	48	58.58
	--	ExtrBlk2_030814_AEL34	initial sequencing of capture product	UDG	capture	SE	40	807711	564944	n.a.	n.a.	6133	4641	4531	110	1.086	0.821	42.191	0.0012	0.0548	0.08	0.02	0.01	0.01	0	0.05	0	0.0323	0.0625	47.3	42	60.16
Library negative controls	--	LB032416nU	initial sequencing of capture product	non-UDG	capture	SE	10	975122	520738	n.a.	n.a.	353	128	71	57	0.068	0.025	2.246	0.0008	0.0509	0.04	0.02	0.01	0	0	0	0.0556	0.0714	0	60.09	64	57.58
	--	LB040116U	initial sequencing of capture product	UDG	capture	SE	60	1309146	1012859	n.a.	n.a.	18903	13733	13391	342	1.866	1.356	40.155	0.0039	0.1069	0.27	0.04	0.03	0.02	0.01	0.008	0.0222	0.0413	0.0426	50.57	46	61.86
	--	LB1_120815_AVL11	initial sequencing of capture product	non-UDG	capture	SE	10	374525	258785	n.a.	n.a.	4510	3609	3571	38	1.743	1.395	94.974	0.0005	0.0278	0.03	0.01	0	0	0	0.1111	0	0.0769	0	54.68	51	59.32
	--	LB2_120815_AVL12	initial sequencing of capture product	non-UDG	capture	SE	10	523455	336660	n.a.	n.a.	4219	3112	3073	39	1.253	0.924	79.795	0.0005	0.0299	0.04	0.01	0	0	0	0	0.2	0	0.0556	54.87	51	57.66
	--	LBI150814_AVL35	initial sequencing of capture product	UDG	capture	SE	60	942711	658233	n.a.	n.a.	9109	7172	7083	89	1.384	1.09	80.584	0.001	0.0484	0.06	0.02	0.01	0.01	0	0.1111	0.0526	0	0.087	47.67	42	58.17
	--	LBII150814_AVL36	initial sequencing of capture product	UDG	capture	SE	60	559675	388203	n.a.	n.a.	4930	3515	3432	83	1.27	0.905	42.349	0.001	0.0495	0.06	0.02	0.01	0.01	0	0	0	0	0.125	50.55	47	58.21

## Sheet: Supplementary Data 3
Supplementary Data 3. Taxon table generated in MEGAN6 based on the MALT Full Nucleotide database results from the UDG treated shotgun and capture data using an 85% identity filter and minimum support of 1.
assigned = reads assigned to a specific taxonomic node
summarized = reads assigned to a specific taxonomic node + all reads assigned to lower taxonomic nodes
	82 UDG Shotgun		82 UDG Capture		281a UDG Shotgun		281a UDG Capture		281b UDG Shotgun		281b UDG Capture		281c UDG Shotgun		281c UDG Capture		386 UDG Shotgun		386 UDG Capture
Total reads assigned in MALT →	129720		67601504		79977		9623935		372837		17152780		75452		673903		903754		49715024
Taxa ↓	summarized	assigned	summarized	assigned	summarized	assigned	summarized	assigned	summarized	assigned	summarized	assigned	summarized	assigned	summarized	assigned	summarized	assigned	summarized	assigned
NCBI	129720	174	67609312	188493	79977	251	9623935	64101	372837	986	17152960	108930	75452	226	673903	5257	903754	3554	49722104	297443
cellular organisms	129391	350	67356456	322465	79644	535	9546100	115881	371355	2466	17017642	195157	75143	457	667708	10362	899452	3805	49371576	365817
Bacteria	127886	2068	66383024	1710444	68108	2450	8596418	583530	325872	12346	15373190	1076360	65650	2081	610672	48212	611018	18004	38962988	2123752
Acidobacteria	24	3	17053	6259	564	269	54388	24760	3644	1675	126167	54871	416	178	2732	1115	6044	2663	329306	147004
Acidobacteriia	19	0	8781	0	226	0	22969	0	1548	0	55224	0	186	0	1231	0	2769	0	146082	0
Acidobacteriales	11	0	6053	0	144	0	14945	0	986	0	36351	2	108	0	814	0	1969	0	104716	3
Acidobacteriaceae	11	0	6052	107	144	12	14940	1077	986	48	36335	2709	108	7	813	58	1969	98	104591	6190
Acidipila	0	0	0	0	0	0	1	0	0	0	2	0	0	0	0	0	0	0	0	0
environmental samples <bacteria,genus Acidipila>	0	0	0	0	0	0	1	0	0	0	2	0	0	0	0	0	0	0	0	0
uncultured Acidipila sp.	0	0	0	0	0	0	1	1	0	0	2	2	0	0	0	0	0	0	0	0
Acidobacterium	1	0	969	0	33	0	3751	0	216	0	8673	0	26	0	188	0	434	0	22425	0
Acidobacterium capsulatum	1	0	953	0	33	0	3748	7	216	2	8663	9	26	0	188	0	434	1	22383	10
Acidobacterium capsulatum ATCC 51196	1	1	953	953	33	33	3741	3741	214	214	8654	8654	26	26	188	188	433	433	22373	22373
environmental samples <bacteria,genus Acidobacterium>	0	0	16	0	0	0	3	0	0	0	10	0	0	0	0	0	0	0	42	0
uncultured Acidobacterium sp.	0	0	16	16	0	0	3	3	0	0	10	10	0	0	0	0	0	0	42	42
Candidatus Koribacter	5	0	879	0	43	0	4253	0	326	0	10743	0	27	0	250	0	771	0	35554	0
Candidatus Koribacter versatilis	5	0	876	0	43	0	4253	0	326	0	10743	2	27	0	249	0	771	0	35554	12
Candidatus Koribacter versatilis Ellin345	5	5	876	876	43	43	4253	4253	326	326	10741	10741	27	27	249	249	771	771	35542	35542
environmental samples <bacteria,genus Candidatus Koribacter>	0	0	3	0	0	0	0	0	0	0	0	0	0	0	1	0	0	0	0	0
uncultured Candidatus Koribacter sp.	0	0	3	3	0	0	0	0	0	0	0	0	0	0	1	1	0	0	0	0
Edaphobacter	0	0	0	0	0	0	0	0	0	0	0	0	0	0	0	0	0	0	3	0
environmental samples <bacteria,genus Edaphobacter>	0	0	0	0	0	0	0	0	0	0	0	0	0	0	0	0	0	0	3	0
uncultured Edaphobacter sp.	0	0	0	0	0	0	0	0	0	0	0	0	0	0	0	0	0	0	3	3
environmental samples <bacteria,family Acidobacteriaceae>	0	0	21	0	0	0	25	0	0	0	46	0	0	0	0	0	2	0	157	0
uncultured Acidobacteriaceae bacterium	0	0	21	21	0	0	25	25	0	0	46	46	0	0	0	0	2	2	157	157
Granulicella	1	0	2574	8	30	2	3546	62	254	5	8495	157	26	1	182	5	392	12	25078	634
environmental samples <bacteria,genus Granulicella>	0	0	1	0	0	0	0	0	0	0	0	0	0	0	0	0	0	0	0	0
uncultured Granulicella sp.	0	0	1	1	0	0	0	0	0	0	0	0	0	0	0	0	0	0	0	0
Granulicella arctica	0	0	0	0	0	0	5	5	1	1	9	9	0	0	0	0	0	0	20	20
Granulicella mallensis	0	0	1154	0	18	0	2110	0	167	0	5049	0	15	0	113	0	239	0	14416	0
Granulicella mallensis MP5ACTX8	0	0	1154	1154	18	18	2110	2110	167	167	5049	5049	15	15	113	113	239	239	14416	14416
Granulicella paludicola	0	0	0	0	0	0	4	4	0	0	8	8	0	0	1	1	0	0	21	21
Granulicella pectinivorans	0	0	1	1	0	0	4	4	1	1	11	11	1	1	1	1	2	2	10	10
Granulicella rosea	0	0	0	0	0	0	6	6	0	0	15	15	0	0	0	0	1	1	81	81
Granulicella sapmiensis	0	0	0	0	0	0	0	0	0	0	0	0	0	0	0	0	0	0	8	8
Granulicella tundricola	1	0	1410	0	10	0	1355	0	80	0	3246	0	9	0	62	0	138	0	9888	0
Granulicella tundricola MP5ACTX9	1	1	1410	1410	10	10	1355	1355	80	80	3246	3246	9	9	62	62	138	138	9888	9888
Terriglobus	4	0	1502	20	26	0	2287	39	142	3	5667	85	22	0	135	2	272	4	15184	224
Terriglobus roseus	2	0	929	0	15	0	1318	0	80	0	3357	0	12	0	72	0	152	2	8837	1
Terriglobus roseus DSM 18391	2	2	929	929	15	15	1318	1318	80	80	3357	3357	12	12	72	72	150	150	8836	8836
Terriglobus saanensis	2	0	553	0	11	0	923	0	59	0	2204	0	9	0	61	0	115	0	6032	0
Terriglobus saanensis SP1PR4	2	2	553	553	11	11	923	923	59	59	2204	2204	9	9	61	61	115	115	6032	6032
unclassified Terriglobus	0	0	0	0	0	0	7	0	0	0	21	0	1	0	0	0	1	0	91	0
Terriglobus sp. 03SUJ4	0	0	0	0	0	0	7	7	0	0	21	21	1	1	0	0	1	1	91	91
environmental samples <bacteria,order Acidobacteriales>	0	0	1	0	0	0	5	0	0	0	14	0	0	0	1	0	0	0	122	0
uncultured Acidobacteriales bacterium	0	0	1	1	0	0	2	2	0	0	11	11	0	0	1	1	0	0	85	85
uncultured Acidobacteriales bacterium HF0200_23L05	0	0	0	0	0	0	3	3	0	0	3	3	0	0	0	0	0	0	36	36
uncultured bacterium GR-371.III.79	0	0	0	0	0	0	0	0	0	0	0	0	0	0	0	0	0	0	1	1
Bryobacterales	8	0	2728	0	82	0	8024	0	562	0	18873	0	78	0	417	0	800	0	41366	0
Solibacteraceae	8	0	2728	0	82	0	8024	0	562	0	18873	0	78	0	417	0	800	0	41366	0
Candidatus Solibacter	8	0	2728	0	82	0	8024	6	562	0	18873	5	78	0	417	0	800	1	41361	3
Candidatus Solibacter usitatus	8	0	2713	1	82	0	8009	8	562	0	18858	22	78	0	416	0	798	0	41316	4
Candidatus Solibacter usitatus Ellin6076	8	8	2712	2712	82	82	8001	8001	562	562	18836	18836	78	78	416	416	798	798	41312	41312
environmental samples <bacteria,genus Candidatus Solibacter>	0	0	15	0	0	0	9	0	0	0	10	0	0	0	1	0	1	0	42	0
uncultured Candidatus Solibacter sp.	0	0	15	15	0	0	9	9	0	0	10	10	0	0	1	1	1	1	42	42
environmental samples <bacteria,family Solibacteraceae>	0	0	0	0	0	0	0	0	0	0	0	0	0	0	0	0	0	0	5	0
uncultured Solibacteraceae bacterium	0	0	0	0	0	0	0	0	0	0	0	0	0	0	0	0	0	0	5	5
Blastocatellia	0	0	514	0	14	0	1406	0	98	0	3298	0	16	0	80	0	108	0	5924	0
Chloracidobacterium	0	0	514	0	14	0	1406	0	98	0	3298	0	16	0	80	0	108	0	5924	0
Chloracidobacterium thermophilum	0	0	514	12	14	1	1406	25	98	1	3298	37	16	0	80	0	108	3	5923	111
Chloracidobacterium thermophilum B	0	0	502	502	13	13	1381	1381	97	97	3261	3261	16	16	80	80	105	105	5812	5812
environmental samples <bacteria,genus Chloracidobacterium>	0	0	0	0	0	0	0	0	0	0	0	0	0	0	0	0	0	0	1	0
uncultured Chloracidobacterium sp.	0	0	0	0	0	0	0	0	0	0	0	0	0	0	0	0	0	0	1	1
environmental samples <bacteria,phylum Acidobacteria>	2	0	1486	5	55	7	5216	194	321	30	12579	527	36	2	306	10	503	11	30190	343
Acidobacteria bacterium enrichment culture clone C26_08_A43	0	0	0	0	0	0	0	0	0	0	0	0	0	0	0	0	0	0	1	1
uncultured Acidobacteria bacterium	1	1	1066	1066	37	37	2999	2999	151	151	7214	7214	16	16	162	162	249	249	16813	16813
uncultured Acidobacteria bacterium A11	0	0	2	2	0	0	3	3	1	1	9	9	0	0	1	1	2	2	131	131
uncultured Acidobacteria bacterium A12	0	0	1	1	2	2	298	298	21	21	722	722	2	2	18	18	38	38	1336	1336
uncultured Acidobacteria bacterium A2	0	0	24	24	0	0	57	57	4	4	141	141	0	0	2	2	14	14	602	602
uncultured Acidobacteria bacterium A3	0	0	40	40	1	1	21	21	0	0	54	54	1	1	3	3	6	6	243	243
uncultured Acidobacteria bacterium C5	0	0	11	11	0	0	6	6	0	0	12	12	0	0	0	0	1	1	18	18
uncultured Acidobacteria bacterium cosmid p2H8	0	0	9	9	2	2	200	200	19	19	434	434	3	3	8	8	43	43	2074	2074
uncultured Acidobacteria bacterium HF4000_26D02	0	0	20	20	0	0	38	38	4	4	111	111	0	0	4	4	8	8	497	497
uncultured Acidobacteria bacterium Rifle_16ft_4_minimus_23617	0	0	3	3	0	0	24	24	5	5	88	88	0	0	0	0	1	1	82	82
uncultured Acidobacteria bacterium Rifle_16ft_4_minimus_2650	0	0	8	8	3	3	663	663	30	30	1481	1481	2	2	57	57	4	4	382	382
uncultured Acidobacteria bacterium Rifle_16ft_4_minimus_31789	0	0	1	1	1	1	28	28	5	5	72	72	0	0	2	2	0	0	31	31
uncultured Acidobacteria bacterium Rifle_16ft_4_minimus_33611	0	0	0	0	0	0	0	0	0	0	0	0	0	0	0	0	0	0	2	2
uncultured Acidobacteria bacterium Rifle_16ft_4_minimus_33681	0	0	19	19	0	0	133	133	11	11	396	396	5	5	12	12	12	12	407	407
uncultured Acidobacteria bacterium Rifle_16ft_4_minimus_37967	0	0	8	8	1	1	100	100	12	12	340	340	2	2	8	8	6	6	206	206
uncultured Acidobacteria bacterium Rifle_16ft_4_minimus_38548	0	0	3	3	0	0	6	6	1	1	13	13	1	1	0	0	3	3	59	59
uncultured Acidobacteria bacterium Rifle_16ft_4_minimus_38982	1	1	266	266	1	1	446	446	27	27	964	964	2	2	19	19	105	105	6961	6961
uncultured bacterium #0319-6I22	0	0	0	0	0	0	0	0	0	0	0	0	0	0	0	0	0	0	1	1
uncultured Lake Michigan sediment bacterium LMBA34	0	0	0	0	0	0	0	0	0	0	0	0	0	0	0	0	0	0	1	1
uncultured temperate forest soil bacterium C6001	0	0	0	0	0	0	0	0	0	0	1	1	0	0	0	0	0	0	0	0
Holophagae	0	0	11	0	0	0	36	0	2	0	194	0	0	0	0	0	1	0	101	0
environmental samples <bacteria,class Holophagae>	0	0	0	0	0	0	1	0	0	0	1	0	0	0	0	0	0	0	2	0
uncultured Holophagae bacterium	0	0	0	0	0	0	1	1	0	0	1	1	0	0	0	0	0	0	2	2
Holophagales	0	0	11	0	0	0	35	0	2	0	193	0	0	0	0	0	1	0	99	0
Holophagaceae	0	0	11	1	0	0	35	4	2	0	193	15	0	0	0	0	1	0	99	6
Geothrix	0	0	0	0	0	0	21	1	0	0	130	7	0	0	0	0	1	0	18	0
environmental samples <bacteria,genus Geothrix>	0	0	0	0	0	0	1	0	0	0	9	0	0	0	0	0	0	0	1	0
uncultured Geothrix sp.	0	0	0	0	0	0	1	1	0	0	9	9	0	0	0	0	0	0	1	1
Geothrix fermentans	0	0	0	0	0	0	19	19	0	0	114	114	0	0	0	0	1	1	17	17
Holophaga	0	0	10	0	0	0	10	0	2	0	48	0	0	0	0	0	0	0	75	0
environmental samples <bacteria,genus Holophaga>	0	0	6	0	0	0	3	0	0	0	5	0	0	0	0	0	0	0	12	0
uncultured bacterium SY3-4	0	0	0	0	0	0	0	0	0	0	1	1	0	0	0	0	0	0	0	0
uncultured Holophaga sp.	0	0	6	6	0	0	3	3	0	0	4	4	0	0	0	0	0	0	12	12
Holophaga foetida	0	0	4	0	0	0	7	0	2	0	43	0	0	0	0	0	0	0	63	0
Holophaga foetida DSM 6591	0	0	4	4	0	0	7	7	2	2	43	43	0	0	0	0	0	0	63	63
unclassified Acidobacteria	0	0	2	0	0	0	1	0	0	0	1	0	0	0	0	0	0	0	5	0
unclassified Acidobacteria (miscellaneous)	0	0	2	0	0	0	1	0	0	0	1	0	0	0	0	0	0	0	5	2
Acidobacteria bacterium 01QDH_23S	0	0	1	1	0	0	0	0	0	0	1	1	0	0	0	0	0	0	0	0
Acidobacteria bacterium CB 286305	0	0	0	0	0	0	0	0	0	0	0	0	0	0	0	0	0	0	1	1
Acidobacteria bacterium Ellin7246	0	0	0	0	0	0	0	0	0	0	0	0	0	0	0	0	0	0	2	2
Acidobacteria bacterium KF4-03/2	0	0	0	0	0	0	1	1	0	0	0	0	0	0	0	0	0	0	0	0
Acidobacteria bacterium L520_HBm	0	0	1	1	0	0	0	0	0	0	0	0	0	0	0	0	0	0	0	0
Aquificae <phylum>	0	0	620	0	5	0	763	0	32	0	1458	0	7	0	39	0	34	0	3019	0
Aquificae	0	0	620	0	5	0	763	8	32	1	1458	12	7	0	39	0	34	2	3019	23
Aquificales	0	0	501	22	3	0	553	8	22	0	1079	15	7	0	26	0	29	0	2186	52
Aquificaceae	0	0	105	12	0	0	144	8	7	1	336	23	2	0	10	0	16	0	740	15
Aquifex	0	0	22	1	0	0	20	4	0	0	59	10	0	0	1	0	5	0	121	28
Aquifex aeolicus	0	0	16	0	0	0	13	0	0	0	46	0	0	0	1	0	5	0	90	1
Aquifex aeolicus VF5	0	0	16	16	0	0	13	13	0	0	46	46	0	0	1	1	5	5	89	89
Aquifex pyrophilus	0	0	1	1	0	0	2	2	0	0	3	3	0	0	0	0	0	0	2	2
unclassified Aquifex	0	0	4	0	0	0	1	0	0	0	0	0	0	0	0	0	0	0	1	0
Aquifex sp. 1H85-SC-S	0	0	4	4	0	0	1	1	0	0	0	0	0	0	0	0	0	0	1	1
Hydrogenobacter	0	0	18	0	0	0	13	0	1	0	25	0	0	0	0	0	0	0	44	0
Hydrogenobacter hydrogenophilus	0	0	0	0	0	0	0	0	0	0	1	1	0	0	0	0	0	0	0	0
Hydrogenobacter thermophilus	0	0	18	0	0	0	13	0	1	0	24	0	0	0	0	0	0	0	44	0
Hydrogenobacter thermophilus TK-6	0	0	18	18	0	0	13	13	1	1	24	24	0	0	0	0	0	0	44	44
Hydrogenobaculum	0	0	45	18	0	0	59	9	2	1	119	16	1	1	4	1	10	0	457	32
environmental samples <aquificales,genus Hydrogenobaculum>	0	0	0	0	0	0	3	0	0	0	3	0	0	0	0	0	0	0	10	0
uncultured Hydrogenobaculum sp.	0	0	0	0	0	0	3	3	0	0	3	3	0	0	0	0	0	0	10	10
unclassified Hydrogenobaculum	0	0	27	0	0	0	47	0	1	0	100	0	0	0	3	0	10	0	415	0
Hydrogenobaculum sp. Y04AAS1	0	0	27	27	0	0	47	47	1	1	100	100	0	0	3	3	10	10	415	415
Thermocrinis	0	0	8	1	0	0	44	0	3	0	110	3	1	0	5	1	1	0	103	15
Thermocrinis albus	0	0	6	0	0	0	29	9	2	0	60	17	1	0	2	1	1	0	48	0
Thermocrinis albus DSM 14484	0	0	6	6	0	0	20	20	2	2	43	43	1	1	1	1	1	1	48	48
Thermocrinis ruber	0	0	1	1	0	0	15	15	1	1	47	47	0	0	2	2	0	0	40	40
Aquificales genera incertae sedis	0	0	17	0	1	0	164	0	3	0	214	0	3	0	2	0	3	0	483	0
Thermosulfidibacter	0	0	17	0	1	0	164	0	3	0	214	0	3	0	2	0	3	0	483	0
Thermosulfidibacter takaii	0	0	17	0	1	0	164	0	3	0	214	0	3	0	2	0	3	0	483	0
Thermosulfidibacter takaii ABI70S6	0	0	17	17	1	1	164	164	3	3	214	214	3	3	2	2	3	3	483	483
environmental samples <aquificales,order Aquificales>	0	0	108	0	0	0	0	0	0	0	2	0	0	0	1	0	0	0	1	0
uncultured Aquificales bacterium	0	0	108	108	0	0	0	0	0	0	2	2	0	0	1	1	0	0	1	1
Hydrogenothermaceae	0	0	248	16	2	0	237	16	12	0	512	26	2	0	13	0	10	0	910	26
Hydrogenothermus	0	0	7	0	0	0	0	0	0	0	1	0	0	0	0	0	0	0	13	0
environmental samples <aquificales,genus Hydrogenothermus>	0	0	2	0	0	0	0	0	0	0	0	0	0	0	0	0	0	0	0	0
uncultured Hydrogenothermus sp.	0	0	2	2	0	0	0	0	0	0	0	0	0	0	0	0	0	0	0	0
Hydrogenothermus marinus	0	0	5	5	0	0	0	0	0	0	1	1	0	0	0	0	0	0	13	13
Persephonella	0	0	80	5	0	0	62	1	7	0	187	1	1	0	2	0	1	0	171	0
Persephonella hydrogeniphila	0	0	0	0	0	0	0	0	0	0	0	0	0	0	0	0	0	0	2	2
Persephonella marina	0	0	58	0	0	0	60	0	7	0	183	0	1	0	2	0	1	0	163	0
Persephonella marina EX-H1	0	0	58	58	0	0	60	60	7	7	183	183	1	1	2	2	1	1	163	163
unclassified Persephonella	0	0	17	0	0	0	1	0	0	0	3	0	0	0	0	0	0	0	6	0
Persephonella sp. 1H70-MC-S	0	0	10	10	0	0	0	0	0	0	2	2	0	0	0	0	0	0	1	1
Persephonella sp. ABE-1	0	0	2	2	0	0	0	0	0	0	0	0	0	0	0	0	0	0	0	0
Persephonella sp. IF05-L10	0	0	0	0	0	0	0	0	0	0	0	0	0	0	0	0	0	0	1	1
Persephonella sp. IF05-L4	0	0	1	1	0	0	0	0	0	0	0	0	0	0	0	0	0	0	0	0
Persephonella sp. KM09-Lau-2	0	0	1	1	0	0	0	0	0	0	0	0	0	0	0	0	0	0	0	0
Persephonella sp. KM09-Lau-6	0	0	1	1	0	0	1	1	0	0	0	0	0	0	0	0	0	0	0	0
Persephonella sp. KM09-Lau-9	0	0	1	1	0	0	0	0	0	0	0	0	0	0	0	0	0	0	0	0
Persephonella sp. MAR9793	0	0	0	0	0	0	0	0	0	0	1	1	0	0	0	0	0	0	0	0
Persephonella sp. OT-2	0	0	1	1	0	0	0	0	0	0	0	0	0	0	0	0	0	0	0	0
Persephonella sp. OT-4	0	0	0	0	0	0	0	0	0	0	0	0	0	0	0	0	0	0	1	1
Persephonella sp. SV2	0	0	0	0	0	0	0	0	0	0	0	0	0	0	0	0	0	0	1	1
Persephonella sp. TUMA5-4n	0	0	0	0	0	0	0	0	0	0	0	0	0	0	0	0	0	0	2	2
Sulfurihydrogenibium	0	0	145	2	2	0	159	49	5	0	298	59	1	0	11	0	9	0	700	13
environmental samples <aquificales,genus Sulfurihydrogenibium>	0	0	10	0	0	0	1	0	0	0	0	0	0	0	0	0	0	0	0	0
uncultured Sulfurihydrogenibium sp.	0	0	10	10	0	0	1	1	0	0	0	0	0	0	0	0	0	0	0	0
Sulfurihydrogenibium azorense	0	0	40	0	0	0	24	0	1	0	49	0	1	0	0	0	0	0	74	0
Sulfurihydrogenibium azorense Az-Fu1	0	0	40	40	0	0	24	24	1	1	49	49	1	1	0	0	0	0	74	74
unclassified Sulfurihydrogenibium	0	0	93	0	2	0	85	0	4	0	190	0	0	0	11	0	9	0	613	0
Sulfurihydrogenibium sp. YO3AOP1	0	0	93	93	2	2	85	85	4	4	190	190	0	0	11	11	9	9	613	613
unclassified Aquificales	0	0	1	0	0	0	0	0	0	0	0	0	0	0	0	0	0	0	0	0
Aquificales str. CIR30126	0	0	1	1	0	0	0	0	0	0	0	0	0	0	0	0	0	0	0	0
Desulfurobacteriales	0	0	119	0	2	0	202	0	9	0	367	0	0	0	13	0	3	0	809	0
Desulfurobacteriaceae	0	0	119	15	2	1	202	99	9	0	367	161	0	0	13	5	3	1	809	293
Desulfurobacterium	0	0	66	0	1	0	33	0	5	0	68	0	0	0	4	0	0	0	133	0
Desulfurobacterium thermolithotrophum	0	0	65	0	1	0	33	0	5	0	68	0	0	0	4	0	0	0	133	0
Desulfurobacterium thermolithotrophum DSM 11699	0	0	65	65	1	1	33	33	5	5	68	68	0	0	4	4	0	0	133	133
environmental samples <bacteria,genus Desulfurobacterium>	0	0	1	0	0	0	0	0	0	0	0	0	0	0	0	0	0	0	0	0
uncultured Desulfurobacterium sp.	0	0	1	1	0	0	0	0	0	0	0	0	0	0	0	0	0	0	0	0
Thermovibrio	0	0	38	0	0	0	70	0	4	0	138	0	0	0	4	0	2	0	383	0
environmental samples <bacteria,genus Thermovibrio>	0	0	1	0	0	0	2	0	0	0	3	0	0	0	0	0	0	0	14	0
uncultured Thermovibrio sp.	0	0	1	1	0	0	2	2	0	0	3	3	0	0	0	0	0	0	14	14
Thermovibrio ammonificans	0	0	37	0	0	0	68	0	4	0	135	0	0	0	4	0	2	0	369	0
Thermovibrio ammonificans HB-1	0	0	37	37	0	0	68	68	4	4	135	135	0	0	4	4	2	2	369	369
environmental samples <bacteria,class Aquificae>	0	0	0	0	0	0	0	0	0	0	0	0	0	0	0	0	0	0	1	0
uncultured Aquificae bacterium	0	0	0	0	0	0	0	0	0	0	0	0	0	0	0	0	0	0	1	1
Caldiserica/Cryosericota group	0	0	25	0	0	0	28	0	1	0	51	0	0	0	2	0	3	0	121	0
Caldiserica	0	0	25	0	0	0	28	0	1	0	51	0	0	0	2	0	3	0	121	0
Caldisericia	0	0	25	0	0	0	28	0	1	0	51	0	0	0	1	0	3	0	120	0
Caldisericales	0	0	25	0	0	0	28	0	1	0	51	0	0	0	1	0	3	0	120	0
Caldisericaceae	0	0	25	0	0	0	28	0	1	0	51	0	0	0	1	0	3	0	120	0
Caldisericum	0	0	25	0	0	0	28	0	1	0	51	0	0	0	1	0	3	0	120	0
Caldisericum exile	0	0	24	0	0	0	28	0	1	0	50	0	0	0	1	0	3	0	120	7
Caldisericum exile AZM16c01	0	0	24	24	0	0	28	28	1	1	50	50	0	0	1	1	3	3	113	113
environmental samples <bacteria,genus Caldisericum>	0	0	1	0	0	0	0	0	0	0	1	0	0	0	0	0	0	0	0	0
uncultured Caldisericum sp.	0	0	1	1	0	0	0	0	0	0	1	1	0	0	0	0	0	0	0	0
environmental samples <bacteria,phylum Caldiserica>	0	0	0	0	0	0	0	0	0	0	0	0	0	0	1	0	0	0	1	0
uncultured Caldiserica bacterium	0	0	0	0	0	0	0	0	0	0	0	0	0	0	1	1	0	0	1	1
Calditrichaeota	0	0	3	0	0	0	0	0	0	0	2	0	0	0	0	0	0	0	5	0
Calditrichae	0	0	3	0	0	0	0	0	0	0	2	0	0	0	0	0	0	0	5	0
Calditrichales	0	0	3	0	0	0	0	0	0	0	2	0	0	0	0	0	0	0	5	0
Calditrichaceae	0	0	3	0	0	0	0	0	0	0	2	0	0	0	0	0	0	0	5	0
Caldithrix	0	0	3	0	0	0	0	0	0	0	2	0	0	0	0	0	0	0	5	0
environmental samples <bacteria,genus Caldithrix>	0	0	3	0	0	0	0	0	0	0	2	0	0	0	0	0	0	0	5	0
uncultured Caldithrix sp.	0	0	3	3	0	0	0	0	0	0	2	2	0	0	0	0	0	0	5	5
Chrysiogenetes <phylum>	0	0	186	0	2	0	212	0	11	0	411	0	3	0	9	0	17	0	1018	0
Chrysiogenetes	0	0	186	0	2	0	212	0	11	0	411	0	3	0	9	0	17	0	1018	0
Chrysiogenales	0	0	186	0	2	0	212	0	11	0	411	0	3	0	9	0	17	0	1018	0
Chrysiogenaceae	0	0	186	0	2	0	212	0	11	0	411	0	3	0	9	0	17	0	1018	0
Desulfurispirillum	0	0	186	0	2	0	212	0	11	0	411	0	3	0	9	0	17	0	1018	0
Desulfurispirillum indicum	0	0	186	0	2	0	212	0	11	0	411	0	3	0	9	0	17	0	1018	0
Desulfurispirillum indicum S5	0	0	186	186	2	2	212	212	11	11	411	411	3	3	9	9	17	17	1018	1018
Coprothermobacterota	0	0	33	0	0	0	36	0	1	0	107	0	1	0	3	0	1	0	302	0
Coprothermobacteria	0	0	33	0	0	0	36	0	1	0	107	0	1	0	3	0	1	0	302	0
Coprothermobacterales	0	0	33	0	0	0	36	0	1	0	107	0	1	0	3	0	1	0	302	0
Coprothermobacteraceae	0	0	33	0	0	0	36	0	1	0	107	0	1	0	3	0	1	0	302	0
Coprothermobacter	0	0	33	0	0	0	36	0	1	0	107	0	1	0	3	0	1	0	302	0
Coprothermobacter proteolyticus	0	0	32	4	0	0	36	1	1	0	106	0	1	0	3	0	1	0	302	6
Coprothermobacter proteolyticus DSM 5265	0	0	28	28	0	0	35	35	1	1	106	106	1	1	3	3	1	1	296	296
environmental samples <bacteria,genus Coprothermobacter>	0	0	1	0	0	0	0	0	0	0	1	0	0	0	0	0	0	0	0	0
uncultured Coprothermobacter sp.	0	0	1	1	0	0	0	0	0	0	1	1	0	0	0	0	0	0	0	0
Deferribacteres <phylum>	2	0	350	0	1	0	218	0	10	0	525	0	2	0	13	0	9	0	698	0
Deferribacteres	2	0	350	0	1	0	218	0	10	0	525	0	2	0	13	0	9	0	698	0
Deferribacterales	2	0	344	0	1	0	216	0	10	0	522	0	2	0	13	0	9	0	695	0
Deferribacteraceae	2	0	344	8	1	0	216	6	10	0	522	21	2	0	13	0	9	0	695	19
Calditerrivibrio	0	0	67	0	0	0	63	0	1	0	143	0	0	0	3	0	5	0	286	0
Calditerrivibrio nitroreducens	0	0	67	0	0	0	63	0	1	0	143	1	0	0	3	1	5	0	286	1
Calditerrivibrio nitroreducens DSM 19672	0	0	67	67	0	0	63	63	1	1	142	142	0	0	2	2	5	5	285	285
Deferribacter	2	0	168	0	1	0	71	0	2	0	184	0	1	0	5	0	0	0	234	0
Deferribacter desulfuricans	2	0	168	0	1	0	71	0	2	0	184	0	1	0	5	0	0	0	234	0
Deferribacter desulfuricans SSM1	2	2	168	168	1	1	71	71	2	2	184	184	1	1	5	5	0	0	234	234
Denitrovibrio	0	0	28	0	0	0	25	0	2	0	38	0	0	0	0	0	1	0	47	0
Denitrovibrio acetiphilus	0	0	28	0	0	0	25	0	2	0	38	0	0	0	0	0	1	0	47	0
Denitrovibrio acetiphilus DSM 12809	0	0	28	28	0	0	25	25	2	2	38	38	0	0	0	0	1	1	47	47
Flexistipes	0	0	73	0	0	0	51	0	5	0	136	0	1	0	5	0	3	0	109	0
Flexistipes sinusarabici	0	0	73	0	0	0	51	0	5	0	136	0	1	0	5	0	3	0	109	1
Flexistipes sinusarabici DSM 4947	0	0	73	73	0	0	51	51	5	5	136	136	1	1	5	5	3	3	108	108
environmental samples <bacteria,class Deferribacteres>	0	0	6	0	0	0	2	0	0	0	3	0	0	0	0	0	0	0	3	0
uncultured Deferribacteres bacterium	0	0	6	6	0	0	2	2	0	0	3	3	0	0	0	0	0	0	3	3
Dictyoglomi	1	0	194	0	0	0	78	0	2	0	168	0	1	0	3	0	10	0	294	0
Dictyoglomia	1	0	194	0	0	0	78	0	2	0	168	0	1	0	3	0	10	0	294	0
Dictyoglomales	1	0	194	0	0	0	78	0	2	0	168	0	1	0	3	0	10	0	294	0
Dictyoglomaceae	1	0	194	0	0	0	78	0	2	0	168	0	1	0	3	0	10	0	294	0
Dictyoglomus	1	0	194	22	0	0	78	10	2	0	168	30	1	1	3	0	10	4	294	84
Dictyoglomus thermophilum	0	0	89	0	0	0	58	0	0	0	107	0	0	0	3	0	4	0	168	0
Dictyoglomus thermophilum H-6-12	0	0	89	89	0	0	58	58	0	0	107	107	0	0	3	3	4	4	168	168
Dictyoglomus turgidum	1	0	81	0	0	0	8	0	2	0	27	2	0	0	0	0	2	0	41	1
Dictyoglomus turgidum DSM 6724	1	1	81	81	0	0	8	8	2	2	25	25	0	0	0	0	2	2	40	40
environmental samples <bacteria,genus Dictyoglomus>	0	0	2	0	0	0	2	0	0	0	4	0	0	0	0	0	0	0	1	0
uncultured Dictyoglomus sp.	0	0	2	2	0	0	2	2	0	0	4	4	0	0	0	0	0	0	1	1
Elusimicrobia	0	0	53	9	0	0	74	11	5	0	174	22	1	0	2	0	2	0	315	49
Elusimicrobia <class>	0	0	9	0	0	0	32	0	2	0	89	0	1	0	2	0	1	0	162	0
Elusimicrobiales	0	0	7	0	0	0	32	0	2	0	88	0	1	0	2	0	1	0	161	0
Elusimicrobiaceae	0	0	7	0	0	0	32	0	2	0	88	0	1	0	2	0	1	0	161	0
Elusimicrobium	0	0	7	0	0	0	32	0	2	0	88	0	1	0	2	0	1	0	161	0
Elusimicrobium minutum	0	0	7	0	0	0	32	1	2	1	88	3	1	0	2	0	1	0	160	1
Elusimicrobium minutum Pei191	0	0	7	7	0	0	31	31	1	1	85	85	1	1	2	2	1	1	159	159
environmental samples <bacteria,genus Elusimicrobium>	0	0	0	0	0	0	0	0	0	0	0	0	0	0	0	0	0	0	1	0
uncultured Elusimicrobium sp.	0	0	0	0	0	0	0	0	0	0	0	0	0	0	0	0	0	0	1	1
environmental samples <bacteria,class Elusimicrobia>	0	0	2	0	0	0	0	0	0	0	1	0	0	0	0	0	0	0	1	0
uncultured Elusimicrobia bacterium	0	0	2	2	0	0	0	0	0	0	1	1	0	0	0	0	0	0	1	1
Endomicrobia	0	0	18	0	0	0	17	0	1	0	44	0	0	0	0	0	0	0	73	0
Endomicrobiales	0	0	18	0	0	0	17	0	1	0	44	0	0	0	0	0	0	0	73	0
Endomicrobiaceae	0	0	18	0	0	0	17	0	1	0	44	0	0	0	0	0	0	0	73	0
Endomicrobium	0	0	18	0	0	0	17	0	1	0	44	0	0	0	0	0	0	0	73	0
Endomicrobium proavitum	0	0	17	17	0	0	16	16	1	1	44	44	0	0	0	0	0	0	73	73
environmental samples <bacteria,genus Endomicrobium>	0	0	1	0	0	0	1	0	0	0	0	0	0	0	0	0	0	0	0	0
uncultured Candidatus Endomicrobium sp.	0	0	1	1	0	0	1	1	0	0	0	0	0	0	0	0	0	0	0	0
environmental samples <bacteria,phylum Elusimicrobia>	0	0	17	0	0	0	14	0	2	0	19	0	0	0	0	0	1	0	31	0
uncultured Termite group 1 bacterium	0	0	17	2	0	0	14	2	2	0	19	6	0	0	0	0	1	0	31	2
uncultured Termite group 1 bacterium phylotype Rs-D17	0	0	15	15	0	0	12	12	2	2	13	13	0	0	0	0	1	1	29	29
environmental samples <bacteria,superkingdom Bacteria>	1645	9	668825	7460	1400	15	192864	6135	7352	113	397420	13142	965	10	10094	281	12375	167	960113	29223
agricultural soil bacteria ensemble	0	0	0	0	0	0	1	0	0	0	0	0	0	0	0	0	0	0	1	0
agricultural soil bacterium SC-I-2	0	0	0	0	0	0	0	0	0	0	0	0	0	0	0	0	0	0	1	1
agricultural soil bacterium SC-I-21	0	0	0	0	0	0	1	1	0	0	0	0	0	0	0	0	0	0	0	0
ammonia oxidizing bacteria ensemble	0	0	1	0	0	0	2	0	0	0	4	0	0	0	0	0	0	0	22	0
uncultured ammonia-oxidizing bacterium	0	0	1	1	0	0	2	2	0	0	4	4	0	0	0	0	0	0	22	22
Antarctic bacteria LB3 ensemble	0	0	0	0	0	0	1	0	0	0	0	0	0	0	0	0	0	0	0	0
uncultured Antarctic bacterium LB3-13	0	0	0	0	0	0	1	1	0	0	0	0	0	0	0	0	0	0	0	0
Aplysina aerophoba bacterial symbiont clone AANRPS	0	0	53	53	2	2	19	19	2	2	60	60	0	0	0	0	3	3	50	50
Aplysina aerophoba bacterial symbiont clone pAE27P20	0	0	1	1	0	0	0	0	0	0	0	0	0	0	0	0	0	0	1	1
Aplysina aerophoba bacterial symbiont clone pAPKS18	0	0	5	5	0	0	3	3	1	1	4	4	0	0	0	0	0	0	8	8
Australian soil clone ensemble	0	0	0	0	0	0	0	0	0	0	0	0	0	0	0	0	0	0	5	0
Australian soil clone B22	0	0	0	0	0	0	0	0	0	0	0	0	0	0	0	0	0	0	1	1
Australian soil clone GV10	0	0	0	0	0	0	0	0	0	0	0	0	0	0	0	0	0	0	1	1
Australian soil clone GV5	0	0	0	0	0	0	0	0	0	0	0	0	0	0	0	0	0	0	1	1
Australian soil clone OD11	0	0	0	0	0	0	0	0	0	0	0	0	0	0	0	0	0	0	2	2
bacterium enrichment culture	0	0	29	29	5	5	593	593	31	31	1125	1125	6	6	35	35	16	16	958	958
bacterium enrichment culture clone 080213-ABM-Ibeco Seal 8-74	0	0	1	1	0	0	0	0	0	0	1	1	0	0	0	0	0	0	0	0
bacterium enrichment culture clone 080213-ABM-Ikosorb 4-39	0	0	11	11	0	0	0	0	0	0	0	0	0	0	0	0	0	0	0	0
bacterium enrichment culture clone 1-2	0	0	0	0	0	0	0	0	0	0	0	0	0	0	0	0	0	0	1	1
bacterium enrichment culture clone 1-47	0	0	29	29	0	0	0	0	0	0	2	2	0	0	0	0	0	0	0	0
bacterium enrichment culture clone 1.2	0	0	1	1	0	0	0	0	0	0	1	1	0	0	0	0	0	0	0	0
bacterium enrichment culture clone 1.29	0	0	1	1	0	0	0	0	0	0	0	0	0	0	0	0	0	0	0	0
bacterium enrichment culture clone 11G07	0	0	0	0	0	0	0	0	0	0	0	0	0	0	0	0	0	0	1	1
bacterium enrichment culture clone 12631	0	0	0	0	0	0	1	1	0	0	2	2	0	0	0	0	0	0	0	0
bacterium enrichment culture clone 1c09	0	0	9	9	0	0	0	0	0	0	1	1	0	0	0	0	0	0	1	1
bacterium enrichment culture clone 1d06	0	0	2	2	0	0	0	0	0	0	0	0	0	0	0	0	0	0	0	0
bacterium enrichment culture clone 1e11	0	0	1	1	0	0	0	0	0	0	0	0	0	0	0	0	0	0	0	0
bacterium enrichment culture clone 1E207	0	0	1	1	0	0	0	0	0	0	0	0	0	0	0	0	0	0	0	0
bacterium enrichment culture clone 1E27	0	0	1	1	0	0	0	0	0	0	0	0	0	0	0	0	0	0	0	0
bacterium enrichment culture clone 2-26	0	0	4	4	0	0	0	0	0	0	0	0	0	0	0	0	0	0	0	0
bacterium enrichment culture clone 2_10	0	0	1	1	0	0	0	0	0	0	0	0	0	0	0	0	0	0	0	0
bacterium enrichment culture clone 2f09	0	0	2	2	0	0	0	0	0	0	0	0	0	0	0	0	0	0	0	0
bacterium enrichment culture clone 3_15	0	0	0	0	0	0	0	0	0	0	1	1	0	0	0	0	0	0	0	0
bacterium enrichment culture clone 3_20	0	0	1	1	0	0	0	0	0	0	0	0	0	0	0	0	0	0	1	1
bacterium enrichment culture clone 8-6	0	0	1	1	0	0	0	0	0	0	0	0	0	0	0	0	0	0	0	0
bacterium enrichment culture clone ACBac34	0	0	1	1	0	0	0	0	0	0	0	0	0	0	0	0	0	0	0	0
bacterium enrichment culture clone ACBac40	0	0	1	1	0	0	0	0	0	0	0	0	0	0	0	0	0	0	0	0
bacterium enrichment culture clone AD_fhs_34	0	0	0	0	0	0	3	3	0	0	11	11	0	0	0	0	0	0	4	4
bacterium enrichment culture clone aHCH2_H3	0	0	2	2	0	0	0	0	0	0	0	0	0	0	0	0	0	0	0	0
bacterium enrichment culture clone aHCH4_E1	0	0	1	1	0	0	0	0	0	0	0	0	0	0	0	0	0	0	0	0
bacterium enrichment culture clone aHCH4_E7	0	0	1	1	0	0	0	0	0	0	0	0	0	0	0	0	0	0	0	0
bacterium enrichment culture clone aHCH4_H10	0	0	7	7	0	0	0	0	0	0	0	0	0	0	0	0	0	0	0	0
bacterium enrichment culture clone ALO1_GLFRUDD03F05HR	0	0	1	1	0	0	0	0	0	0	0	0	0	0	0	0	0	0	0	0
bacterium enrichment culture clone ALO1_GLFRUDD03F0JQF	0	0	0	0	0	0	0	0	0	0	0	0	0	0	0	0	0	0	1	1
bacterium enrichment culture clone ALO1_GLFRUDD03GAHOB	0	0	1	1	0	0	0	0	0	0	0	0	0	0	0	0	0	0	0	0
bacterium enrichment culture clone ALO1_GLFRUDD03GINDL	0	0	0	0	0	0	0	0	0	0	1	1	0	0	0	0	0	0	0	0
bacterium enrichment culture clone ALO1_GLFRUDD03GRG82	0	0	1	1	0	0	0	0	0	0	0	0	0	0	0	0	0	0	0	0
bacterium enrichment culture clone Anammox_3	0	0	0	0	0	0	0	0	0	0	0	0	0	0	0	0	0	0	1	1
bacterium enrichment culture clone AOM-SR-B95	0	0	0	0	0	0	1	1	0	0	0	0	0	0	0	0	0	0	0	0
bacterium enrichment culture clone aoxheteroA71_4W	0	0	1	1	0	0	0	0	0	0	0	0	0	0	0	0	0	0	0	0
bacterium enrichment culture clone auto28_4W	0	0	0	0	0	0	0	0	0	0	0	0	0	0	0	0	0	0	2	2
bacterium enrichment culture clone auto45_4W	0	0	0	0	0	0	0	0	0	0	0	0	0	0	0	0	0	0	1	1
bacterium enrichment culture clone auto84_4W	0	0	0	0	0	0	0	0	0	0	0	0	0	0	0	0	0	0	1	1
bacterium enrichment culture clone auto9_4W	0	0	1	1	0	0	0	0	0	0	0	0	0	0	0	0	0	0	0	0
bacterium enrichment culture clone B-MY_norB1	0	0	4	4	0	0	0	0	0	0	0	0	0	0	0	0	0	0	0	0
bacterium enrichment culture clone B119(2011)	0	0	0	0	0	0	0	0	0	0	0	0	0	0	0	0	0	0	1	1
bacterium enrichment culture clone B30(2011)	0	0	0	0	0	0	0	0	0	0	0	0	0	0	0	0	0	0	1	1
bacterium enrichment culture clone B88(2011)	0	0	4	4	0	0	0	0	0	0	0	0	0	0	0	0	0	0	0	0
bacterium enrichment culture clone bHCH1_B9	0	0	1	1	0	0	0	0	0	0	0	0	0	0	0	0	0	0	0	0
bacterium enrichment culture clone bHCH1_D1	0	0	0	0	0	0	0	0	0	0	0	0	0	0	0	0	0	0	1	1
bacterium enrichment culture clone bHCH6_E5	0	0	1	1	0	0	0	0	0	0	0	0	0	0	0	0	0	0	0	0
bacterium enrichment culture clone CBNH_1102_HA1_BOTTOM_10	0	0	0	0	0	0	0	0	0	0	0	0	0	0	0	0	0	0	1	1
bacterium enrichment culture clone CBNH_1102_HA1_MIDDLE_2	0	0	0	0	0	0	1	1	0	0	0	0	0	0	0	0	0	0	0	0
bacterium enrichment culture clone CelA12	0	0	0	0	0	0	0	0	0	0	0	0	0	0	0	0	0	0	1	1
bacterium enrichment culture clone cep-05	0	0	1	1	0	0	0	0	0	0	0	0	0	0	0	0	0	0	0	0
bacterium enrichment culture clone Cont248_3130	0	0	0	0	0	0	0	0	0	0	0	0	0	0	0	0	0	0	1	1
bacterium enrichment culture clone Cont67_3130	0	0	0	0	0	0	0	0	0	0	0	0	0	0	0	0	0	0	1	1
bacterium enrichment culture clone Cont784_3132	0	0	0	0	0	0	1	1	0	0	0	0	0	0	0	0	0	0	0	0
bacterium enrichment culture clone D108	0	0	0	0	0	0	0	0	0	0	1	1	0	0	0	0	0	0	0	0
bacterium enrichment culture clone Dan60S_45E	0	0	0	0	0	0	0	0	0	0	0	0	0	0	0	0	0	0	1	1
bacterium enrichment culture clone dark 6	0	0	0	0	0	0	0	0	0	0	1	1	0	0	0	0	0	0	0	0
bacterium enrichment culture clone DGGE-3E	0	0	0	0	0	0	0	0	0	0	1	1	0	0	0	0	0	0	0	0
bacterium enrichment culture clone DGGE-6E	0	0	1	1	0	0	0	0	0	0	0	0	0	0	0	0	0	0	0	0
bacterium enrichment culture clone DS-B	0	0	1	1	0	0	0	0	0	0	0	0	0	0	0	0	0	0	0	0
bacterium enrichment culture clone E29	0	0	1	1	0	0	0	0	0	0	0	0	0	0	0	0	0	0	0	0
bacterium enrichment culture clone EN5	0	0	0	0	0	0	0	0	0	0	0	0	0	0	0	0	0	0	3	3
bacterium enrichment culture clone F44x_D14_T3_E05	0	0	0	0	0	0	0	0	0	0	2	2	0	0	0	0	0	0	0	0
bacterium enrichment culture clone F44x_D7_T3_E05	0	0	0	0	0	0	0	0	0	0	0	0	0	0	0	0	0	0	1	1
bacterium enrichment culture clone F44x_D8_T3_E05	0	0	0	0	0	0	0	0	0	0	3	3	0	0	0	0	0	0	0	0
bacterium enrichment culture clone F5-11	0	0	2	2	0	0	0	0	0	0	0	0	0	0	0	0	0	0	0	0
bacterium enrichment culture clone F56x_A12_T3-_A12	0	0	4	4	0	0	1	1	0	0	2	2	0	0	0	0	0	0	3	3
bacterium enrichment culture clone F56x_B12_T3-_B12	0	0	0	0	0	0	0	0	0	0	0	0	0	0	0	0	0	0	1	1
bacterium enrichment culture clone F56x_B3_T3-_B03	0	0	0	0	0	0	0	0	0	0	0	0	0	0	0	0	0	0	1	1
bacterium enrichment culture clone F56x_C7_T3-_C07	0	0	0	0	0	0	0	0	0	0	0	0	0	0	0	0	0	0	1	1
bacterium enrichment culture clone F61x_D50_T3_B07	0	0	8	8	0	0	2	2	0	0	3	3	0	0	0	0	0	0	1	1
bacterium enrichment culture clone F61x_D57_T3_A08	0	0	13	13	0	0	0	0	0	0	2	2	0	0	0	0	0	0	0	0
bacterium enrichment culture clone F7(2012)	0	0	0	0	0	0	0	0	0	0	0	0	0	0	0	0	0	0	4	4
bacterium enrichment culture clone fosmid MGS-K1	0	0	0	0	0	0	0	0	0	0	1	1	0	0	0	0	0	0	0	0
bacterium enrichment culture clone g13	0	0	0	0	0	0	0	0	0	0	0	0	0	0	0	0	0	0	1	1
bacterium enrichment culture clone G21	0	0	0	0	0	0	0	0	0	0	0	0	0	0	0	0	0	0	1	1
bacterium enrichment culture clone heteroA49_4W	0	0	0	0	0	0	0	0	0	0	1	1	0	0	0	0	0	0	0	0
bacterium enrichment culture clone heteroA51_4W	0	0	0	0	0	0	0	0	0	0	0	0	0	0	0	0	0	0	1	1
bacterium enrichment culture clone heteroA56_4W	0	0	0	0	0	0	0	0	0	0	0	0	0	0	0	0	0	0	1	1
bacterium enrichment culture clone heteroA6_4W	0	0	2	2	0	0	0	0	0	0	0	0	0	0	0	0	0	0	0	0
bacterium enrichment culture clone IcB4	0	0	1	1	0	0	0	0	0	0	0	0	0	0	0	0	0	0	0	0
bacterium enrichment culture clone K2	0	0	0	0	0	0	0	0	0	0	0	0	0	0	0	0	0	0	1	1
bacterium enrichment culture clone KWE30-10	0	0	1	1	0	0	0	0	0	0	0	0	0	0	0	0	0	0	0	0
bacterium enrichment culture clone L11_2_48	0	0	4	4	0	0	0	0	0	0	0	0	0	0	0	0	0	0	0	0
bacterium enrichment culture clone L4-10	0	0	0	0	0	0	1	1	0	0	1	1	0	0	0	0	0	0	0	0
bacterium enrichment culture clone LQ-6	0	0	1	1	0	0	0	0	0	0	0	0	0	0	0	0	0	0	0	0
bacterium enrichment culture clone MC1	0	0	1	1	0	0	0	0	0	0	0	0	0	0	0	0	0	0	0	0
bacterium enrichment culture clone mpd-6	0	0	1	1	0	0	0	0	0	0	0	0	0	0	0	0	0	0	0	0
bacterium enrichment culture clone NMACR3_1	0	0	0	0	0	0	0	0	0	0	1	1	0	0	0	0	0	0	0	0
bacterium enrichment culture clone OB152	0	0	1	1	0	0	0	0	0	0	0	0	0	0	0	0	0	0	0	0
bacterium enrichment culture clone OZDCA234	0	0	1	1	0	0	0	0	0	0	0	0	0	0	0	0	0	0	0	0
bacterium enrichment culture clone PAH87-P6	0	0	1	1	0	0	0	0	0	0	0	0	0	0	0	0	0	0	0	0
bacterium enrichment culture clone PCE10_A3	0	0	1	1	0	0	0	0	0	0	0	0	0	0	0	0	0	0	0	0
bacterium enrichment culture clone PDE3	0	0	2	2	0	0	0	0	0	0	0	0	0	0	0	0	0	0	0	0
bacterium enrichment culture clone PF-1_44	0	0	0	0	0	0	0	0	0	0	0	0	0	0	0	0	0	0	1	1
bacterium enrichment culture clone Pi1	0	0	1	1	0	0	0	0	0	0	0	0	0	0	0	0	0	0	0	0
bacterium enrichment culture clone Pi13	0	0	0	0	0	0	0	0	0	0	0	0	0	0	0	0	0	0	1	1
bacterium enrichment culture clone Pi6	0	0	0	0	0	0	0	0	0	0	0	0	0	0	0	0	0	0	1	1
bacterium enrichment culture clone PKS17	0	0	1	1	0	0	0	0	0	0	0	0	0	0	0	0	0	0	0	0
bacterium enrichment culture clone Po5	0	0	0	0	0	0	0	0	0	0	0	0	0	0	0	0	0	0	1	1
bacterium enrichment culture clone PW54.10B	0	0	3	3	0	0	0	0	0	0	0	0	0	0	0	0	0	0	0	0
bacterium enrichment culture clone pWThLOV	0	0	0	0	0	0	1	1	1	1	0	0	0	0	0	0	0	0	3	3
bacterium enrichment culture clone R3-2	0	0	2	2	0	0	0	0	0	0	0	0	0	0	0	0	0	0	0	0
bacterium enrichment culture clone R3-3	0	0	0	0	0	0	2	2	0	0	0	0	0	0	0	0	0	0	10	10
bacterium enrichment culture clone S_2010_SML_4	0	0	1	1	0	0	0	0	0	0	0	0	0	0	0	0	0	0	0	0
bacterium enrichment culture clone SaA9	0	0	11	11	0	0	1	1	0	0	2	2	0	0	0	0	0	0	0	0
bacterium enrichment culture clone SaB1	0	0	1	1	0	0	0	0	0	0	0	0	0	0	0	0	0	0	0	0
bacterium enrichment culture clone SaB9	0	0	1	1	0	0	1	1	0	0	0	0	0	0	0	0	0	0	0	0
bacterium enrichment culture clone SaD6	0	0	2	2	0	0	0	0	0	0	0	0	0	0	0	0	0	0	0	0
bacterium enrichment culture clone SaE7	0	0	1	1	0	0	0	0	0	0	0	0	0	0	0	0	0	0	0	0
bacterium enrichment culture clone SaE9	0	0	9	9	0	0	0	0	0	0	1	1	0	0	0	0	0	0	0	0
bacterium enrichment culture clone SaF2	0	0	1	1	0	0	0	0	0	0	0	0	0	0	0	0	0	0	0	0
bacterium enrichment culture clone SaF9	0	0	2	2	0	0	0	0	0	0	0	0	0	0	0	0	0	0	0	0
bacterium enrichment culture clone SaH6	0	0	1	1	0	0	0	0	0	0	0	0	0	0	0	0	0	0	0	0
bacterium enrichment culture clone SC-1_10	0	0	0	0	0	0	1	1	0	0	0	0	0	0	0	0	0	0	0	0
bacterium enrichment culture clone SC-1_31	0	0	1	1	0	0	0	0	0	0	0	0	0	0	0	0	0	0	0	0
bacterium enrichment culture clone SC-1_45	0	0	1	1	0	0	0	0	0	0	0	0	0	0	0	0	0	0	0	0
bacterium enrichment culture clone SeC8	0	0	2	2	0	0	0	0	0	0	0	0	0	0	0	0	0	0	0	0
bacterium enrichment culture clone SRAO_52	0	0	0	0	0	0	0	0	0	0	0	0	0	0	0	0	0	0	2	2
bacterium enrichment culture clone SRC_NBB13	0	0	7	7	0	0	0	0	0	0	1	1	0	0	0	0	0	0	1	1
bacterium enrichment culture clone T47x__G12_T3_D11	0	0	0	0	0	0	18	18	0	0	14	14	0	0	1	1	0	0	0	0
bacterium enrichment culture clone T47x_B9_T3_E03	0	0	4	4	0	0	0	0	0	0	0	0	0	0	0	0	0	0	0	0
bacterium enrichment culture clone T47x_E9_T3_A08	0	0	3	3	0	0	0	0	0	0	0	0	0	0	0	0	0	0	0	0
bacterium enrichment culture clone T47x_F6_T3_B09	0	0	2	2	0	0	0	0	0	0	0	0	0	0	0	0	0	0	0	0
bacterium enrichment culture clone T47x_H5_T3_A12	0	0	1	1	0	0	0	0	0	0	0	0	0	0	0	0	0	0	1	1
bacterium enrichment culture clone T47x_H7_T3_C12	0	0	0	0	0	0	0	0	0	0	2	2	0	0	0	0	0	0	0	0
bacterium enrichment culture clone TC60a_5316	0	0	1	1	0	0	0	0	0	0	0	0	0	0	0	0	0	0	0	0
bacterium enrichment culture clone TC60b_6010	0	0	1	1	0	0	0	0	0	0	0	0	0	0	0	0	0	0	0	0
bacterium enrichment culture clone Xyl8B8	0	0	236	236	0	0	1	1	0	0	6	6	0	0	0	0	0	0	6	6
bacterium enrichment culture clone ZZ_B9b	0	0	1	1	0	0	0	0	0	0	0	0	0	0	0	0	0	0	0	0
bacterium enrichment culture DGGE band 5 EBPR-Z	0	0	1	1	0	0	0	0	0	0	0	0	0	0	0	0	0	0	0	0
bacterium enrichment culture DGGE band 61_4_F_L	0	0	1	1	0	0	0	0	0	0	0	0	0	0	0	0	0	0	0	0
bacterium enrichment culture DGGE band 8(2011)	0	0	1	1	0	0	0	0	0	0	0	0	0	0	0	0	0	0	0	0
Banisveld landfill bacteria ensemble	0	0	2	0	0	0	3	0	0	0	2	0	0	0	2	0	0	0	2	0
uncultured Banisveld landfill bacterium BVB41	0	0	1	1	0	0	0	0	0	0	0	0	0	0	0	0	0	0	0	0
uncultured Banisveld landfill bacterium BVB45	0	0	0	0	0	0	3	3	0	0	1	1	0	0	2	2	0	0	0	0
uncultured Banisveld landfill bacterium BVC47	0	0	1	1	0	0	0	0	0	0	0	0	0	0	0	0	0	0	0	0
uncultured Banisveld landfill bacterium BVC56	0	0	0	0	0	0	0	0	0	0	0	0	0	0	0	0	0	0	1	1
uncultured Banisveld landfill bacterium BVC61	0	0	0	0	0	0	0	0	0	0	0	0	0	0	0	0	0	0	1	1
uncultured Banisveld landfill bacterium BVC64	0	0	0	0	0	0	0	0	0	0	1	1	0	0	0	0	0	0	0	0
compost bacteria ensemble	0	0	23	0	0	0	0	0	0	0	0	0	0	0	0	0	0	0	0	0
uncultured compost bacterium 4-13	0	0	17	17	0	0	0	0	0	0	0	0	0	0	0	0	0	0	0	0
uncultured compost bacterium 4-15	0	0	1	1	0	0	0	0	0	0	0	0	0	0	0	0	0	0	0	0
uncultured compost bacterium 4-34	0	0	2	2	0	0	0	0	0	0	0	0	0	0	0	0	0	0	0	0
uncultured compost bacterium 4-49	0	0	2	2	0	0	0	0	0	0	0	0	0	0	0	0	0	0	0	0
uncultured compost bacterium 5-33	0	0	1	1	0	0	0	0	0	0	0	0	0	0	0	0	0	0	0	0
consortium cosmid clone pGZ1	0	0	144	144	2	2	51	51	3	3	170	170	1	1	2	2	1	1	52	52
copper smeltery bacteria ensemble	0	0	1	0	0	0	0	0	0	0	0	0	0	0	0	0	0	0	0	0
uncultured copper smeltery bacterium D65	0	0	1	1	0	0	0	0	0	0	0	0	0	0	0	0	0	0	0	0
Crater Lake bacteria ensemble	0	0	4	0	0	0	2	1	0	0	2	1	0	0	0	0	0	0	5	0
uncultured Crater Lake bacterium CL0-113	0	0	0	0	0	0	0	0	0	0	1	1	0	0	0	0	0	0	1	1
uncultured Crater Lake bacterium CL0-42	0	0	1	1	0	0	0	0	0	0	0	0	0	0	0	0	0	0	0	0
uncultured Crater Lake bacterium CL120-133	0	0	0	0	0	0	0	0	0	0	0	0	0	0	0	0	0	0	2	2
uncultured Crater Lake bacterium CL120-29	0	0	1	1	0	0	0	0	0	0	0	0	0	0	0	0	0	0	0	0
uncultured Crater Lake bacterium CL120-62	0	0	1	1	0	0	0	0	0	0	0	0	0	0	0	0	0	0	0	0
uncultured Crater Lake bacterium CL500-15	0	0	0	0	0	0	0	0	0	0	0	0	0	0	0	0	0	0	1	1
uncultured Crater Lake bacterium CL500-41	0	0	1	1	0	0	1	1	0	0	0	0	0	0	0	0	0	0	1	1
denitrifying bacterium enrichment culture clone NOA_1_G9	0	0	0	0	0	0	0	0	0	0	0	0	0	0	0	0	0	0	1	1
denitrifying bacterium enrichment culture clone NOB_2_A7	0	0	0	0	0	0	0	0	0	0	1	1	0	0	0	0	0	0	0	0
denitrifying bacterium enrichment culture clone NOB_2_H7	0	0	0	0	0	0	1	1	0	0	6	6	0	0	0	0	0	0	0	0
eubacterial soil DNA clone ensemble	0	0	3	0	0	0	0	0	0	0	0	0	0	0	0	0	0	0	0	0
eubacterial soil DNA clone S-10	0	0	1	1	0	0	0	0	0	0	0	0	0	0	0	0	0	0	0	0
eubacterial soil DNA clone S-37	0	0	1	1	0	0	0	0	0	0	0	0	0	0	0	0	0	0	0	0
eubacterial soil DNA clone S-5	0	0	1	1	0	0	0	0	0	0	0	0	0	0	0	0	0	0	0	0
gold mine bacteria ensemble	0	0	3	1	0	0	1	0	0	0	3	0	0	0	0	0	0	0	1	0
uncultured gold mine bacterium D20	0	0	2	2	0	0	1	1	0	0	1	1	0	0	0	0	0	0	1	1
uncultured gold mine bacterium D23	0	0	0	0	0	0	0	0	0	0	1	1	0	0	0	0	0	0	0	0
uncultured gold mine bacterium D27	0	0	0	0	0	0	0	0	0	0	1	1	0	0	0	0	0	0	0	0
grassland soil clone ensemble	0	0	3	0	0	0	0	0	0	0	0	0	0	0	0	0	0	0	3	0
grassland soil clone saf2_208	0	0	1	1	0	0	0	0	0	0	0	0	0	0	0	0	0	0	1	1
grassland soil clone sl1_020	0	0	1	1	0	0	0	0	0	0	0	0	0	0	0	0	0	0	0	0
grassland soil clone sl2_510	0	0	0	0	0	0	0	0	0	0	0	0	0	0	0	0	0	0	1	1
grassland soil clone sl3_615	0	0	1	1	0	0	0	0	0	0	0	0	0	0	0	0	0	0	0	0
grassland soil clone sl3_824	0	0	0	0	0	0	0	0	0	0	0	0	0	0	0	0	0	0	1	1
Hodotermes mossambicus symbiont ensemble	0	0	0	0	0	0	0	0	0	0	2	0	0	0	0	0	0	0	0	0
uncultured bacterial symbiont of Hodotermes mossambicus Hm4	0	0	0	0	0	0	0	0	0	0	2	2	0	0	0	0	0	0	0	0
human oral bacteria ensemble	0	0	1	0	0	0	0	0	0	0	1	0	0	0	0	0	0	0	0	0
uncultured human oral bacterium A12	0	0	0	0	0	0	0	0	0	0	1	1	0	0	0	0	0	0	0	0
uncultured human oral bacterium A7	0	0	1	1	0	0	0	0	0	0	0	0	0	0	0	0	0	0	0	0
insect microflora ensemble	0	0	10	0	0	0	0	0	0	0	0	0	0	0	0	0	0	0	0	0
uncultured insect microflora 6	0	0	10	10	0	0	0	0	0	0	0	0	0	0	0	0	0	0	0	0
iron-reducing bacterium enrichment culture clone FEA_2_E6	0	0	1	1	0	0	0	0	0	0	0	0	0	0	0	0	0	0	0	0
iron-reducing bacterium enrichment culture clone HN-HFO53	0	0	1	1	0	0	0	0	0	0	0	0	0	0	0	0	0	0	0	0
iron-reducing bacterium enrichment culture clone HN-HFO74	0	0	0	0	0	0	0	0	0	0	0	0	0	0	0	0	0	0	1	1
maize root bacteria ensemble	1	0	309	0	0	0	191	0	2	0	309	0	0	0	15	0	1	0	170	6
uncultured maize root bacterium Zmrc100	0	0	0	0	0	0	0	0	0	0	1	1	0	0	0	0	0	0	0	0
uncultured maize root bacterium Zmrc113	0	0	0	0	0	0	0	0	0	0	1	1	0	0	0	0	0	0	0	0
uncultured maize root bacterium Zmrc154	0	0	9	9	0	0	0	0	0	0	0	0	0	0	0	0	0	0	0	0
uncultured maize root bacterium Zmrc155	0	0	0	0	0	0	1	1	0	0	2	2	0	0	0	0	0	0	6	6
uncultured maize root bacterium Zmrc160	0	0	3	3	0	0	1	1	0	0	0	0	0	0	0	0	0	0	2	2
uncultured maize root bacterium Zmrc163	0	0	0	0	0	0	0	0	0	0	1	1	0	0	0	0	0	0	0	0
uncultured maize root bacterium Zmrc170	1	1	202	202	0	0	0	0	0	0	1	1	0	0	0	0	0	0	0	0
uncultured maize root bacterium Zmrc172	0	0	0	0	0	0	1	1	0	0	4	4	0	0	0	0	0	0	2	2
uncultured maize root bacterium Zmrc173	0	0	2	2	0	0	61	61	1	1	65	65	0	0	7	7	0	0	66	66
uncultured maize root bacterium Zmrc179	0	0	16	16	0	0	10	10	1	1	59	59	0	0	0	0	0	0	16	16
uncultured maize root bacterium Zmrc183	0	0	0	0	0	0	0	0	0	0	2	2	0	0	0	0	0	0	0	0
uncultured maize root bacterium Zmrc185	0	0	0	0	0	0	0	0	0	0	2	2	0	0	0	0	0	0	0	0
uncultured maize root bacterium Zmrc19	0	0	33	33	0	0	0	0	0	0	0	0	0	0	0	0	0	0	2	2
uncultured maize root bacterium Zmrc192	0	0	5	5	0	0	0	0	0	0	0	0	0	0	0	0	0	0	0	0
uncultured maize root bacterium Zmrc194	0	0	2	2	0	0	0	0	0	0	0	0	0	0	0	0	0	0	1	1
uncultured maize root bacterium Zmrc200	0	0	0	0	0	0	0	0	0	0	0	0	0	0	0	0	0	0	2	2
uncultured maize root bacterium Zmrc203	0	0	10	10	0	0	0	0	0	0	0	0	0	0	0	0	0	0	2	2
uncultured maize root bacterium Zmrc204	0	0	0	0	0	0	102	102	0	0	153	153	0	0	7	7	0	0	43	43
uncultured maize root bacterium Zmrc206	0	0	4	4	0	0	0	0	0	0	0	0	0	0	0	0	0	0	0	0
uncultured maize root bacterium Zmrc207	0	0	0	0	0	0	0	0	0	0	1	1	0	0	0	0	0	0	0	0
uncultured maize root bacterium Zmrc209	0	0	0	0	0	0	3	3	0	0	6	6	0	0	1	1	0	0	1	1
uncultured maize root bacterium Zmrc211	0	0	0	0	0	0	0	0	0	0	1	1	0	0	0	0	0	0	1	1
uncultured maize root bacterium Zmrc215	0	0	0	0	0	0	2	2	0	0	0	0	0	0	0	0	0	0	0	0
uncultured maize root bacterium Zmrc217	0	0	2	2	0	0	1	1	0	0	0	0	0	0	0	0	0	0	0	0
uncultured maize root bacterium Zmrc228	0	0	0	0	0	0	0	0	0	0	1	1	0	0	0	0	0	0	0	0
uncultured maize root bacterium Zmrc23	0	0	0	0	0	0	1	1	0	0	1	1	0	0	0	0	0	0	3	3
uncultured maize root bacterium Zmrc231	0	0	0	0	0	0	2	2	0	0	2	2	0	0	0	0	1	1	14	14
uncultured maize root bacterium Zmrc236	0	0	2	2	0	0	0	0	0	0	0	0	0	0	0	0	0	0	1	1
uncultured maize root bacterium Zmrc252	0	0	0	0	0	0	0	0	0	0	2	2	0	0	0	0	0	0	0	0
uncultured maize root bacterium Zmrc26	0	0	1	1	0	0	0	0	0	0	0	0	0	0	0	0	0	0	0	0
uncultured maize root bacterium Zmrc264	0	0	3	3	0	0	0	0	0	0	0	0	0	0	0	0	0	0	0	0
uncultured maize root bacterium Zmrc268	0	0	7	7	0	0	2	2	0	0	0	0	0	0	0	0	0	0	1	1
uncultured maize root bacterium Zmrc40	0	0	0	0	0	0	0	0	0	0	1	1	0	0	0	0	0	0	0	0
uncultured maize root bacterium Zmrc44	0	0	1	1	0	0	4	4	0	0	2	2	0	0	0	0	0	0	0	0
uncultured maize root bacterium Zmrc7	0	0	2	2	0	0	0	0	0	0	0	0	0	0	0	0	0	0	0	0
uncultured maize root bacterium Zmrc78	0	0	2	2	0	0	0	0	0	0	0	0	0	0	0	0	0	0	0	0
uncultured maize root bacterium Zmrc98	0	0	3	3	0	0	0	0	0	0	1	1	0	0	0	0	0	0	1	1
marine bacteria HstpL ensemble	0	0	0	0	0	0	0	0	0	0	0	0	0	0	0	0	0	0	1	0
uncultured marine eubacterium HstpL11	0	0	0	0	0	0	0	0	0	0	0	0	0	0	0	0	0	0	1	1
marine bacterium enrichment culture clone K03-F2-S5	0	0	0	0	0	0	0	0	0	0	0	0	0	0	0	0	0	0	2	2
marine bacterium enrichment culture clone M01-G1-S5	0	0	0	0	0	0	0	0	0	0	0	0	0	0	0	0	0	0	1	1
marine bacterium enrichment culture clone O12-H6-S3	0	0	1	1	0	0	0	0	0	0	0	0	0	0	0	0	0	0	0	0
rainforest soil clone ensemble	0	0	0	0	0	0	2	0	0	0	0	0	0	0	0	0	0	0	8	0
Rainforest soil clone HRS-50b	0	0	0	0	0	0	2	2	0	0	0	0	0	0	0	0	0	0	8	8
rape rhizosphere bacteria ensemble	0	0	1	0	0	0	0	0	0	0	0	0	0	0	0	0	0	0	0	0
uncultured rape rhizosphere bacterium wr0034	0	0	1	1	0	0	0	0	0	0	0	0	0	0	0	0	0	0	0	0
rhizosphere soil bacteria ensemble	0	0	1	0	0	0	0	0	0	0	0	0	0	0	0	0	0	0	1	0
rhizosphere soil bacterium RSC-II-106	0	0	0	0	0	0	0	0	0	0	0	0	0	0	0	0	0	0	1	1
rhizosphere soil bacterium RSC-II-82	0	0	1	1	0	0	0	0	0	0	0	0	0	0	0	0	0	0	0	0
rumen bacterium enrichment culture clone RDX8B9	0	0	1	1	0	0	0	0	0	0	0	0	0	0	0	0	0	0	0	0
saltmarsh clone ensemble	0	0	1	0	0	0	0	0	0	0	0	0	0	0	0	0	0	0	0	0
saltmarsh clone LCP-72	0	0	1	1	0	0	0	0	0	0	0	0	0	0	0	0	0	0	0	0
SRB reactor bacteria ensemble	0	0	0	0	0	0	0	0	0	0	0	0	0	0	0	0	0	0	1	0
uncultured SAB reactor bacterium band 3	0	0	0	0	0	0	0	0	0	0	0	0	0	0	0	0	0	0	1	1
temparate forest soil bacteria ensemble	0	0	1	0	0	0	1	0	0	0	0	0	0	0	0	0	0	0	0	0
uncultured temperate forest soil bacterium	0	0	1	1	0	0	1	1	0	0	0	0	0	0	0	0	0	0	0	0
Theonella swinhoei bacterial symbiont clone pSW1H8	0	0	17	17	0	0	29	29	0	0	191	191	0	0	15	15	0	0	32	32
toluene-degrading methanogenic consortium bacterium	0	0	0	0	0	0	0	0	0	0	1	1	0	0	0	0	0	0	0	0
uncultivated soil bacteria clone ensemble	0	0	1	0	0	0	0	0	0	0	0	0	0	0	0	0	0	0	2	0
uncultivated soil bacterium clone C027	0	0	0	0	0	0	0	0	0	0	0	0	0	0	0	0	0	0	1	1
uncultivated soil bacterium clone C101	0	0	1	1	0	0	0	0	0	0	0	0	0	0	0	0	0	0	0	0
uncultivated soil bacterium clone C112	0	0	0	0	0	0	0	0	0	0	0	0	0	0	0	0	0	0	1	1
uncultivated soil bacterium	0	0	2	2	0	0	0	0	0	0	1	1	0	0	0	0	0	0	1	1
uncultured anaerobic ammonium-oxidizing bacterium	0	0	6	6	0	0	0	0	0	0	0	0	0	0	0	0	0	0	1	1
uncultured anaerobic bacterium	0	0	1	1	0	0	0	0	0	0	1	1	0	0	0	0	0	0	2	2
uncultured Arctic sea ice bacterium	0	0	8	8	0	0	2	2	0	0	6	6	0	0	0	0	0	0	4	4
uncultured bacteria # ensemble	0	0	7	0	0	0	1	0	0	0	2	0	0	0	0	0	0	0	5	0
uncultured bacterium #0319-23B1	0	0	6	6	0	0	0	0	0	0	1	1	0	0	0	0	0	0	2	2
uncultured bacterium #0319-6A21	0	0	0	0	0	0	0	0	0	0	0	0	0	0	0	0	0	0	1	1
uncultured bacterium #0319-6A24	0	0	0	0	0	0	1	1	0	0	1	1	0	0	0	0	0	0	1	1
uncultured bacterium #0319-6E2	0	0	1	1	0	0	0	0	0	0	0	0	0	0	0	0	0	0	0	0
uncultured bacterium #0324-1B1	0	0	0	0	0	0	0	0	0	0	0	0	0	0	0	0	0	0	1	1
uncultured bacteria (human infant) ensemble	0	0	3	0	0	0	0	0	0	0	0	0	0	0	0	0	0	0	1	0
uncultured bacterium (human infant) L14C	0	0	1	1	0	0	0	0	0	0	0	0	0	0	0	0	0	0	0	0
uncultured bacterium (human infant) P10J	0	0	1	1	0	0	0	0	0	0	0	0	0	0	0	0	0	0	1	1
uncultured bacterium (human infant) S6A	0	0	1	1	0	0	0	0	0	0	0	0	0	0	0	0	0	0	0	0
uncultured bacteria ARCTIC ensemble	0	0	1	0	0	0	0	0	0	0	0	0	0	0	0	0	0	0	1	0
uncultured bacterium ARCTIC.240	0	0	1	1	0	0	0	0	0	0	0	0	0	0	0	0	0	0	1	1
uncultured bacteria Bulk ensemble	0	0	0	0	0	0	0	0	0	0	0	0	0	0	0	0	0	0	1	0
uncultured bacterium Bulk19	0	0	0	0	0	0	0	0	0	0	0	0	0	0	0	0	0	0	1	1
uncultured bacteria DA ensemble	0	0	1	0	0	0	1	0	0	0	0	0	0	0	0	0	0	0	3	0
uncultured bacterium DA016	0	0	1	1	0	0	1	1	0	0	0	0	0	0	0	0	0	0	3	3
uncultured bacteria ECS ensemble	0	0	8	0	0	0	3	0	0	0	2	0	0	0	0	0	0	0	3	0
uncultured bacterium ECS48	0	0	7	7	0	0	3	3	0	0	2	2	0	0	0	0	0	0	3	3
uncultured bacterium ECS56	0	0	1	1	0	0	0	0	0	0	0	0	0	0	0	0	0	0	0	0
uncultured bacteria GFD ensemble	0	0	0	0	0	0	0	0	0	0	0	0	0	0	0	0	0	0	1	0
uncultured bacterium GFD2	0	0	0	0	0	0	0	0	0	0	0	0	0	0	0	0	0	0	1	1
uncultured bacteria glc ensemble	3	0	695	9	0	0	80	2	0	0	138	2	0	0	9	0	0	0	102	15
uncultured bacterium glc12	0	0	3	3	0	0	0	0	0	0	0	0	0	0	0	0	0	0	0	0
uncultured bacterium glc14	0	0	3	3	0	0	0	0	0	0	0	0	0	0	0	0	0	0	0	0
uncultured bacterium glc16	3	3	663	663	0	0	76	76	0	0	135	135	0	0	9	9	0	0	82	82
uncultured bacterium glc17	0	0	0	0	0	0	0	0	0	0	0	0	0	0	0	0	0	0	3	3
uncultured bacterium glc19	0	0	1	1	0	0	0	0	0	0	0	0	0	0	0	0	0	0	1	1
uncultured bacterium glc20	0	0	2	2	0	0	0	0	0	0	0	0	0	0	0	0	0	0	1	1
uncultured bacterium glc21	0	0	5	5	0	0	0	0	0	0	0	0	0	0	0	0	0	0	0	0
uncultured bacterium glc24	0	0	9	9	0	0	2	2	0	0	1	1	0	0	0	0	0	0	0	0
uncultured bacteria gp ensemble	0	0	0	0	0	0	0	0	0	0	1	0	0	0	0	0	0	0	0	0
uncultured bacterium gp6	0	0	0	0	0	0	0	0	0	0	1	1	0	0	0	0	0	0	0	0
uncultured bacteria GR-296 ensemble	0	0	0	0	0	0	1	0	0	0	2	0	0	0	0	0	0	0	43	0
uncultured bacterium GR-296.II.1	0	0	0	0	0	0	0	0	0	0	1	1	0	0	0	0	0	0	0	0
uncultured bacterium GR-296.II.2	0	0	0	0	0	0	1	1	0	0	1	1	0	0	0	0	0	0	40	40
uncultured bacterium GR-296.II.5	0	0	0	0	0	0	0	0	0	0	0	0	0	0	0	0	0	0	2	2
uncultured bacterium GR-296.II.7	0	0	0	0	0	0	0	0	0	0	0	0	0	0	0	0	0	0	1	1
uncultured bacteria GR-WP33 ensemble	0	0	1	0	0	0	0	0	0	0	0	0	0	0	0	0	0	0	0	0
uncultured bacterium GR-WP33-3	0	0	1	1	0	0	0	0	0	0	0	0	0	0	0	0	0	0	0	0
uncultured bacteria GR-WP39 ensemble	0	0	0	0	0	0	0	0	0	0	2	0	0	0	0	0	0	0	0	0
uncultured bacterium GR-WP39-22	0	0	0	0	0	0	0	0	0	0	2	2	0	0	0	0	0	0	0	0
uncultured bacteria PSBAC ensemble	0	0	1	0	0	0	0	0	0	0	0	0	0	0	0	0	0	0	0	0
uncultured bacterium DGGE band PSBAC-4	0	0	1	1	0	0	0	0	0	0	0	0	0	0	0	0	0	0	0	0
uncultured bacterial symbiont of Discodermia dissoluta	0	0	44	44	0	0	8	8	0	0	11	11	0	0	0	0	4	4	124	124
uncultured bacterium	1360	1360	520832	520832	781	781	114241	114241	3755	3755	229832	229832	599	599	6942	6942	5752	5752	485608	485608
uncultured bacterium 'pool 3 contig00022'	0	0	1	1	0	0	63	63	6	6	111	111	1	1	2	2	4	4	127	127
uncultured bacterium 'To-T 020 P12'	0	0	5	5	2	2	81	81	8	8	220	220	0	0	5	5	6	6	299	299
uncultured bacterium 1	0	0	1	1	0	0	0	0	0	0	1	1	0	0	0	0	0	0	5	5
uncultured bacterium 10	0	0	45	45	0	0	21	21	1	1	51	51	0	0	0	0	2	2	58	58
uncultured bacterium 1042	0	0	45	45	0	0	9	9	1	1	12	12	0	0	0	0	0	0	46	46
uncultured bacterium 1062	0	0	32	32	0	0	4	4	0	0	4	4	0	0	0	0	2	2	26	26
uncultured bacterium 1114	0	0	73	73	0	0	44	44	0	0	82	82	0	0	3	3	4	4	116	116
uncultured bacterium 1116	0	0	34	34	1	1	99	99	13	13	234	234	1	1	7	7	5	5	633	633
uncultured bacterium 12	0	0	80	80	0	0	7	7	2	2	33	33	0	0	1	1	2	2	55	55
uncultured bacterium 122006-I05	0	0	0	0	0	0	0	0	0	0	0	0	0	0	0	0	0	0	1	1
uncultured bacterium 125003-E23	0	0	0	0	0	0	2	2	0	0	8	8	0	0	0	0	0	0	14	14
uncultured bacterium 126	0	0	6	6	1	1	51	51	1	1	145	145	0	0	7	7	8	8	488	488
uncultured bacterium 12AC_lac13	1	1	51	51	1	1	30	30	4	4	69	69	0	0	0	0	1	1	115	115
uncultured bacterium 13-13:1	0	0	2	2	0	0	0	0	0	0	0	0	0	0	0	0	0	0	0	0
uncultured bacterium 13-20:1	0	0	1	1	0	0	0	0	0	0	0	0	0	0	0	0	0	0	0	0
uncultured bacterium 14	0	0	3	3	0	0	104	104	5	5	169	169	3	3	12	12	5	5	288	288
uncultured bacterium 148	0	0	23	23	2	2	278	278	9	9	743	743	0	0	23	23	27	27	2681	2681
uncultured bacterium 15m04	0	0	2	2	0	0	0	0	0	0	0	0	0	0	0	0	0	0	1	1
uncultured bacterium 16	0	0	9	9	0	0	2	2	0	0	4	4	0	0	1	1	0	0	51	51
uncultured bacterium 162	0	0	1	1	0	0	20	20	4	4	59	59	0	0	1	1	0	0	41	41
uncultured bacterium 164	0	0	4	4	0	0	23	23	1	1	56	56	0	0	0	0	4	4	501	501
uncultured bacterium 16A2	0	0	0	0	0	0	0	0	0	0	3	3	0	0	0	0	0	0	24	24
uncultured bacterium 18	0	0	1	1	0	0	20	20	3	3	67	67	1	1	3	3	2	2	83	83
uncultured bacterium 182_02_C03	0	0	86	86	0	0	5	5	1	1	18	18	0	0	2	2	0	0	22	22
uncultured bacterium 182_06_L14	1	1	121	121	0	0	2	2	0	0	4	4	0	0	0	0	1	1	16	16
uncultured bacterium 182_07_C02	0	0	28	28	3	3	106	106	9	9	179	179	1	1	6	6	7	7	271	271
uncultured bacterium 182_08_C21	0	0	1	1	0	0	2	2	0	0	1	1	0	0	1	1	0	0	4	4
uncultured bacterium 182_09_J11	0	0	16	16	0	0	0	0	0	0	0	0	0	0	0	0	0	0	0	0
uncultured bacterium 182_10_L09	0	0	56	56	0	0	156	156	14	14	376	376	1	1	14	14	5	5	310	310
uncultured bacterium 182_11_B22	0	0	23	23	0	0	0	0	0	0	2	2	0	0	0	0	0	0	0	0
uncultured bacterium 182_13_A07	0	0	61	61	0	0	1	1	1	1	10	10	0	0	0	0	1	1	15	15
uncultured bacterium 182_13_F13	0	0	8	8	0	0	0	0	0	0	0	0	0	0	0	0	0	0	0	0
uncultured bacterium 182_16_E12	0	0	58	58	0	0	1	1	0	0	8	8	0	0	1	1	0	0	6	6
uncultured bacterium 182_16_J11	0	0	51	51	0	0	0	0	0	0	4	4	0	0	0	0	0	0	0	0
uncultured bacterium 182_17_09	0	0	32	32	0	0	1	1	1	1	2	2	0	0	0	0	0	0	7	7
uncultured bacterium 182_19_A11	0	0	8	8	0	0	0	0	0	0	13	13	0	0	0	0	0	0	11	11
uncultured bacterium 182_35_O20	0	0	43	43	0	0	4	4	0	0	2	2	0	0	0	0	0	0	3	3
uncultured bacterium 182_42_K21	0	0	31	31	0	0	1	1	0	0	0	0	0	0	0	0	0	0	3	3
uncultured bacterium 183_01_D18	0	0	2	2	0	0	3	3	0	0	8	8	0	0	1	1	2	2	21	21
uncultured bacterium 183_12_O16	0	0	322	322	4	4	143	143	4	4	266	266	3	3	7	7	4	4	296	296
uncultured bacterium 183_21_D14	0	0	9	9	0	0	7	7	0	0	16	16	0	0	0	0	0	0	28	28
uncultured bacterium 183_24_C18	0	0	0	0	0	0	5	5	0	0	7	7	0	0	0	0	0	0	7	7
uncultured bacterium 183_26_G23	0	0	130	130	0	0	17	17	1	1	26	26	0	0	1	1	1	1	64	64
uncultured bacterium 183_29_M04	0	0	4	4	0	0	12	12	1	1	27	27	0	0	0	0	0	0	82	82
uncultured bacterium 183_38_D19	0	0	4	4	0	0	1	1	0	0	0	0	0	0	0	0	0	0	1	1
uncultured bacterium 183_42_E18	0	0	7	7	0	0	34	34	0	0	48	48	0	0	4	4	2	2	71	71
uncultured bacterium 183_52_O2	0	0	20	20	0	0	5	5	0	0	7	7	0	0	0	0	0	0	16	16
uncultured bacterium 19	0	0	0	0	0	0	3	3	0	0	3	3	0	0	1	1	0	0	10	10
uncultured bacterium 1A	0	0	1	1	0	0	0	0	0	0	0	0	0	0	0	0	0	0	0	0
uncultured bacterium 2.6_A9	0	0	0	0	0	0	0	0	0	0	0	0	0	0	0	0	0	0	1	1
uncultured bacterium 2.6_D6	0	0	6	6	0	0	3	3	0	0	3	3	0	0	0	0	0	0	5	5
uncultured bacterium 2.9_H7	0	0	2	2	0	0	1	1	0	0	3	3	0	0	0	0	0	0	0	0
uncultured bacterium 2.9_H8	0	0	0	0	0	0	0	0	0	0	0	0	0	0	0	0	0	0	1	1
uncultured bacterium 20	0	0	9	9	0	0	26	26	0	0	52	52	0	0	0	0	6	6	241	241
uncultured bacterium 2063G	0	0	1	1	0	0	6	6	1	1	11	11	0	0	0	0	0	0	8	8
uncultured bacterium 21	0	0	1	1	0	0	20	20	0	0	37	37	0	0	1	1	2	2	111	111
uncultured bacterium 213	0	0	10	10	2	2	43	43	1	1	116	116	1	1	1	1	15	15	1080	1080
uncultured bacterium 23	0	0	1	1	0	0	27	27	0	0	34	34	2	2	4	4	1	1	53	53
uncultured bacterium 2303	0	0	13	13	3	3	71	71	4	4	103	103	1	1	0	0	0	0	59	59
uncultured bacterium 2304	0	0	0	0	0	0	4	4	0	0	0	0	0	0	0	0	0	0	7	7
uncultured bacterium 24-45:3	0	0	2	2	0	0	1	1	0	0	1	1	0	0	0	0	0	0	2	2
uncultured bacterium 246	0	0	24	24	2	2	174	174	9	9	437	437	1	1	10	10	14	14	970	970
uncultured bacterium 24i11	0	0	0	0	0	0	1	1	0	0	1	1	0	0	0	0	0	0	1	1
uncultured bacterium 25	1	1	353	353	0	0	39	39	1	1	67	67	0	0	5	5	1	1	132	132
uncultured bacterium 253	0	0	2	2	0	0	48	48	0	0	66	66	0	0	0	0	7	7	601	601
uncultured bacterium 259	0	0	35	35	1	1	117	117	2	2	254	254	2	2	3	3	9	9	715	715
uncultured bacterium 27	0	0	19	19	0	0	31	31	4	4	58	58	0	0	4	4	0	0	55	55
uncultured bacterium 270	0	0	11	11	2	2	111	111	10	10	250	250	0	0	5	5	31	31	1493	1493
uncultured bacterium 282	0	0	0	0	0	0	3	3	0	0	20	20	0	0	0	0	7	7	97	97
uncultured bacterium 293	0	0	53	53	2	2	291	291	23	23	845	845	1	1	29	29	92	92	7385	7385
uncultured bacterium 2M03	0	0	0	0	0	0	0	0	0	0	1	1	0	0	0	0	0	0	6	6
uncultured bacterium 3	0	0	1	1	0	0	8	8	0	0	18	18	0	0	0	0	0	0	33	33
uncultured bacterium 3224pcr	0	0	3	3	0	0	2	2	0	0	2	2	0	0	0	0	0	0	1	1
uncultured bacterium 33g04	0	0	0	0	0	0	0	0	0	0	1	1	0	0	0	0	0	0	0	0
uncultured bacterium 34R1	0	0	0	0	0	0	2	2	0	0	2	2	0	0	0	0	0	0	16	16
uncultured bacterium 35A20	0	0	0	0	0	0	0	0	0	0	1	1	0	0	0	0	0	0	1	1
uncultured bacterium 37b14	0	0	1	1	0	0	0	0	0	0	0	0	0	0	0	0	0	0	0	0
uncultured bacterium 3e18	0	0	0	0	0	0	0	0	0	0	0	0	0	0	0	0	0	0	2	2
uncultured bacterium 4	0	0	86	86	1	1	97	97	8	8	238	238	0	0	3	3	4	4	558	558
uncultured bacterium 404-2	0	0	1	1	0	0	1	1	0	0	1	1	0	0	0	0	0	0	4	4
uncultured bacterium 4050020-J15	0	0	0	0	1	1	22	22	0	0	26	26	0	0	1	1	0	0	43	43
uncultured bacterium 405006-B04	0	0	4	4	0	0	3	3	1	1	2	2	0	0	0	0	0	0	11	11
uncultured bacterium 40k7	0	0	1	1	0	0	0	0	0	0	0	0	0	0	0	0	0	0	0	0
uncultured bacterium 4130011-I07	0	0	1	1	0	0	0	0	0	0	0	0	0	0	0	0	0	0	0	0
uncultured bacterium 413004-H17	0	0	1	1	0	0	0	0	0	0	2	2	0	0	0	0	0	0	4	4
uncultured bacterium 4C6	0	0	7	7	0	0	0	0	0	0	0	0	0	0	0	0	0	0	4	4
uncultured bacterium 4h09	0	0	0	0	0	0	1	1	0	0	0	0	0	0	0	0	0	0	0	0
uncultured bacterium 4L05	0	0	0	0	0	0	0	0	0	0	0	0	0	0	0	0	0	0	3	3
uncultured bacterium 5	0	0	36	36	0	0	32	32	2	2	62	62	1	1	1	1	4	4	232	232
uncultured bacterium 50	0	0	31	31	1	1	32	32	1	1	58	58	0	0	1	1	5	5	137	137
uncultured bacterium 51	0	0	37	37	1	1	135	135	5	5	259	259	0	0	9	9	4	4	179	179
uncultured bacterium 5735com	0	0	5	5	0	0	0	0	0	0	1	1	0	0	0	0	0	0	1	1
uncultured bacterium 59	0	0	26	26	1	1	50	50	0	0	119	119	0	0	1	1	7	7	796	796
uncultured bacterium 5G4	1	1	29	29	1	1	265	265	2	2	516	516	0	0	6	6	9	9	1489	1489
uncultured bacterium 6	0	0	0	0	0	0	0	0	0	0	3	3	0	0	0	0	0	0	5	5
uncultured bacterium 6254	0	0	0	0	0	0	1	1	0	0	0	0	0	0	0	0	0	0	0	0
uncultured bacterium 66	0	0	4	4	1	1	53	53	5	5	123	123	0	0	3	3	6	6	376	376
uncultured bacterium 70	1	1	6	6	1	1	65	65	6	6	175	175	1	1	7	7	23	23	1005	1005
uncultured bacterium 8	1	1	190	190	0	0	21	21	1	1	33	33	0	0	1	1	4	4	150	150
uncultured bacterium 878	0	0	14	14	0	0	2	2	0	0	1	1	0	0	0	0	0	0	14	14
uncultured bacterium 888	2	2	643	643	11	11	493	493	41	41	1062	1062	4	4	27	27	41	41	1546	1546
uncultured bacterium 89	0	0	0	0	0	0	9	9	0	0	25	25	0	0	0	0	2	2	95	95
uncultured bacterium 92	0	0	3	3	0	0	121	121	4	4	256	256	0	0	8	8	3	3	805	805
uncultured bacterium 98	0	0	51	51	1	1	447	447	9	9	938	938	1	1	17	17	21	21	1526	1526
uncultured bacterium 9F08	0	0	15	15	0	0	10	10	1	1	26	26	0	0	0	0	0	0	40	40
uncultured bacterium A1_9	0	0	0	0	0	0	0	0	0	0	5	5	0	0	0	0	0	0	2	2
uncultured bacterium A1Q1_fos_1025	0	0	160	160	0	0	92	92	2	2	188	188	0	0	2	2	6	6	386	386
uncultured bacterium A1Q1_fos_1050	0	0	1	1	0	0	12	12	0	0	20	20	0	0	0	0	0	0	41	41
uncultured bacterium A1Q1_fos_1053	0	0	15	15	0	0	2	2	1	1	1	1	0	0	0	0	0	0	0	0
uncultured bacterium A1Q1_fos_1060	0	0	22	22	0	0	1	1	0	0	4	4	0	0	0	0	0	0	13	13
uncultured bacterium A1Q1_fos_1070	0	0	0	0	0	0	3	3	0	0	13	13	0	0	0	0	1	1	16	16
uncultured bacterium A1Q1_fos_1093	0	0	0	0	0	0	0	0	0	0	1	1	0	0	0	0	0	0	2	2
uncultured bacterium A1Q1_fos_1134	0	0	5	5	0	0	9	9	0	0	27	27	0	0	0	0	1	1	76	76
uncultured bacterium A1Q1_fos_1231	0	0	0	0	0	0	0	0	0	0	1	1	0	0	0	0	0	0	1	1
uncultured bacterium A1Q1_fos_1246	0	0	13	13	0	0	7	7	0	0	12	12	0	0	0	0	1	1	16	16
uncultured bacterium A1Q1_fos_1266	0	0	0	0	0	0	0	0	0	0	1	1	0	0	0	0	0	0	0	0
uncultured bacterium A1Q1_fos_140	0	0	125	125	0	0	53	53	2	2	97	97	0	0	3	3	1	1	126	126
uncultured bacterium A1Q1_fos_15	0	0	15	15	0	0	192	192	0	0	329	329	0	0	3	3	1	1	257	257
uncultured bacterium A1Q1_fos_150	0	0	0	0	0	0	0	0	0	0	0	0	0	0	0	0	0	0	1	1
uncultured bacterium A1Q1_fos_160	1	1	580	580	0	0	146	146	0	0	302	302	0	0	11	11	2	2	182	182
uncultured bacterium A1Q1_fos_18	0	0	2	2	0	0	2	2	1	1	9	9	0	0	0	0	1	1	24	24
uncultured bacterium A1Q1_fos_1807	0	0	0	0	0	0	0	0	0	0	2	2	0	0	0	0	0	0	6	6
uncultured bacterium A1Q1_fos_1815	0	0	0	0	0	0	0	0	0	0	0	0	0	0	0	0	0	0	3	3
uncultured bacterium A1Q1_fos_1870	0	0	2	2	0	0	14	14	2	2	32	32	0	0	1	1	1	1	64	64
uncultured bacterium A1Q1_fos_1877	0	0	1	1	0	0	0	0	0	0	0	0	0	0	0	0	0	0	1	1
uncultured bacterium A1Q1_fos_1880	0	0	0	0	0	0	1	1	0	0	1	1	0	0	0	0	0	0	8	8
uncultured bacterium A1Q1_fos_2004	0	0	0	0	0	0	0	0	0	0	0	0	0	0	0	0	0	0	4	4
uncultured bacterium A1Q1_fos_2037	0	0	33	33	0	0	113	113	5	5	245	245	1	1	18	18	16	16	648	648
uncultured bacterium A1Q1_fos_2059	0	0	24	24	0	0	0	0	0	0	6	6	0	0	1	1	0	0	18	18
uncultured bacterium A1Q1_fos_2067	0	0	0	0	0	0	1	1	0	0	2	2	0	0	0	0	0	0	9	9
uncultured bacterium A1Q1_fos_2101	0	0	1	1	0	0	0	0	0	0	3	3	0	0	0	0	0	0	3	3
uncultured bacterium A1Q1_fos_2107	0	0	15	15	0	0	30	30	1	1	77	77	0	0	0	0	0	0	115	115
uncultured bacterium A1Q1_fos_2111	0	0	12	12	0	0	25	25	1	1	28	28	0	0	0	0	0	0	50	50
uncultured bacterium A1Q1_fos_2116	0	0	67	67	0	0	25	25	0	0	31	31	0	0	4	4	0	0	34	34
uncultured bacterium A1Q1_fos_2286	0	0	45	45	0	0	45	45	0	0	112	112	0	0	1	1	4	4	259	259
uncultured bacterium A1Q1_fos_2386	0	0	2	2	0	0	5	5	0	0	7	7	0	0	0	0	1	1	27	27
uncultured bacterium A1Q1_fos_25	0	0	0	0	0	0	2	2	0	0	0	0	0	0	0	0	0	0	14	14
uncultured bacterium A1Q1_fos_291	0	0	1	1	0	0	0	0	0	0	3	3	0	0	0	0	0	0	4	4
uncultured bacterium A1Q1_fos_324	0	0	19	19	0	0	0	0	0	0	2	2	0	0	0	0	0	0	8	8
uncultured bacterium A1Q1_fos_36	0	0	15	15	0	0	34	34	2	2	65	65	1	1	2	2	0	0	162	162
uncultured bacterium A1Q1_fos_4	0	0	0	0	0	0	4	4	1	1	8	8	0	0	0	0	0	0	11	11
uncultured bacterium A1Q1_fos_479	0	0	0	0	0	0	0	0	0	0	3	3	0	0	0	0	0	0	3	3
uncultured bacterium A1Q1_fos_485	0	0	1	1	0	0	0	0	0	0	0	0	0	0	0	0	0	0	5	5
uncultured bacterium A1Q1_fos_493	0	0	5	5	0	0	1	1	0	0	2	2	0	0	0	0	0	0	3	3
uncultured bacterium A1Q1_fos_499	0	0	11	11	0	0	99	99	1	1	88	88	0	0	3	3	1	1	344	344
uncultured bacterium A1Q1_fos_500	0	0	1	1	0	0	2	2	0	0	3	3	0	0	0	0	1	1	2	2
uncultured bacterium A1Q1_fos_504	0	0	1	1	0	0	5	5	0	0	16	16	0	0	2	2	0	0	63	63
uncultured bacterium A1Q1_fos_515	1	1	340	340	5	5	446	446	25	25	922	922	1	1	14	14	25	25	1304	1304
uncultured bacterium A1Q1_fos_517	0	0	99	99	0	0	101	101	2	2	212	212	0	0	8	8	2	2	290	290
uncultured bacterium A1Q1_fos_550	0	0	8	8	0	0	31	31	4	4	76	76	1	1	0	0	1	1	75	75
uncultured bacterium A1Q1_fos_560	0	0	0	0	0	0	3	3	0	0	6	6	1	1	0	0	6	6	96	96
uncultured bacterium A1Q1_fos_565	0	0	44	44	0	0	1	1	0	0	5	5	0	0	0	0	1	1	7	7
uncultured bacterium A1Q1_fos_568	0	0	102	102	1	1	485	485	16	16	975	975	1	1	17	17	10	10	1444	1444
uncultured bacterium A1Q1_fos_600	0	0	36	36	0	0	9	9	0	0	26	26	0	0	1	1	1	1	37	37
uncultured bacterium A1Q1_fos_660	0	0	4	4	0	0	6	6	2	2	5	5	0	0	0	0	0	0	10	10
uncultured bacterium A1Q1_fos_75	0	0	54	54	0	0	47	47	0	0	68	68	1	1	1	1	9	9	463	463
uncultured bacterium A1Q1_fos_862	0	0	175	175	0	0	168	168	4	4	428	428	1	1	7	7	7	7	751	751
uncultured bacterium A1Q1_fos_91	0	0	12	12	0	0	80	80	1	1	184	184	0	0	1	1	0	0	286	286
uncultured bacterium A1Q1_fos_962	0	0	1	1	0	0	1	1	1	1	5	5	0	0	0	0	0	0	17	17
uncultured bacterium A1Q1_fos_97	0	0	0	0	0	0	0	0	0	0	1	1	0	0	0	0	0	0	2	2
uncultured bacterium A2_10	0	0	0	0	0	0	1	1	0	0	0	0	0	0	0	0	0	0	0	0
uncultured bacterium AB1650	0	0	101	101	0	0	1	1	0	0	3	3	0	0	0	0	0	0	13	13
uncultured bacterium AB_1241	0	0	231	231	0	0	2	2	0	0	5	5	0	0	0	0	1	1	19	19
uncultured bacterium AB_1383	0	0	94	94	0	0	9	9	0	0	18	18	0	0	1	1	0	0	17	17
uncultured bacterium AB_162	0	0	6	6	0	0	0	0	0	0	3	3	0	0	0	0	0	0	7	7
uncultured bacterium AB_9	0	0	63	63	0	0	5	5	2	2	7	7	0	0	1	1	0	0	19	19
uncultured bacterium AD-151-A2	0	0	0	0	0	0	0	0	0	0	0	0	0	0	0	0	0	0	2	2
uncultured bacterium AD106-G4	0	0	19	19	0	0	12	12	2	2	29	29	0	0	1	1	0	0	71	71
uncultured bacterium AD106-G5	0	0	8	8	0	0	33	33	1	1	156	156	0	0	1	1	0	0	99	99
uncultured bacterium AD12-A11	0	0	45	45	1	1	354	354	11	11	734	734	0	0	15	15	7	7	819	819
uncultured bacterium AD12-C5	1	1	321	321	0	0	30	30	2	2	88	88	0	0	0	0	1	1	88	88
uncultured bacterium AD12-E7	0	0	2	2	0	0	1	1	0	0	6	6	0	0	0	0	0	0	7	7
uncultured bacterium AD17-E3	0	0	72	72	0	0	21	21	3	3	58	58	0	0	3	3	1	1	38	38
uncultured bacterium AD203-H6	0	0	6	6	0	0	5	5	0	0	2	2	0	0	0	0	0	0	10	10
uncultured bacterium AD243-C9	0	0	4	4	0	0	8	8	2	2	9	9	0	0	0	0	2	2	76	76
uncultured bacterium AD243-H1	0	0	74	74	0	0	0	0	0	0	10	10	0	0	0	0	0	0	83	83
uncultured bacterium AD248-D7-1A	0	0	1	1	0	0	1	1	0	0	3	3	0	0	0	0	0	0	29	29
uncultured bacterium AD249-B8	0	0	4	4	0	0	2	2	0	0	9	9	0	0	0	0	0	0	44	44
uncultured bacterium AD254-A9	0	0	42	42	0	0	14	14	1	1	52	52	0	0	1	1	0	0	42	42
uncultured bacterium AD257-B4	0	0	12	12	0	0	3	3	0	0	11	11	0	0	0	0	2	2	26	26
uncultured bacterium AD261-B2	0	0	3	3	0	0	1	1	0	0	1	1	0	0	0	0	0	0	5	5
uncultured bacterium AD264-E4	0	0	0	0	0	0	0	0	0	0	3	3	0	0	0	0	0	0	10	10
uncultured bacterium AD347-E12	0	0	116	116	0	0	57	57	1	1	109	109	0	0	1	1	1	1	124	124
uncultured bacterium AD370-D1	0	0	8	8	0	0	32	32	0	0	74	74	1	1	0	0	1	1	118	118
uncultured bacterium AD45-G12	0	0	22	22	0	0	10	10	0	0	17	17	0	0	0	0	2	2	40	40
uncultured bacterium AD55-D2	0	0	0	0	0	0	0	0	0	0	2	2	0	0	0	0	0	0	8	8
uncultured bacterium AD66-C11	0	0	16	16	0	0	32	32	2	2	146	146	0	0	6	6	1	1	219	219
uncultured bacterium AD84-H10	0	0	63	63	0	0	5	5	0	0	8	8	0	0	0	0	0	0	13	13
uncultured bacterium Ad_010_C07	0	0	1	1	0	0	0	0	0	0	0	0	0	0	0	0	0	0	2	2
uncultured bacterium Ad_087_C16_contig2	0	0	0	0	0	0	0	0	0	0	0	0	0	0	0	0	0	0	1	1
uncultured bacterium Ad_113_F04_contig2	0	0	0	0	0	0	0	0	0	0	0	0	0	0	0	0	0	0	1	1
uncultured bacterium Ad_125_D08	0	0	24	24	0	0	5	5	0	0	8	8	1	1	0	0	0	0	31	31
uncultured bacterium Ad_139_A06_contig1	0	0	0	0	0	0	0	0	0	0	0	0	0	0	0	0	0	0	2	2
uncultured bacterium Ad_139_A06_contig2	0	0	0	0	0	0	0	0	0	0	0	0	0	0	0	0	0	0	1	1
uncultured bacterium Ad_143_A19	0	0	2	2	0	0	7	7	0	0	20	20	0	0	0	0	0	0	42	42
uncultured bacterium Ad_143_D13_contig1	0	0	0	0	0	0	0	0	0	0	0	0	0	0	0	0	0	0	2	2
uncultured bacterium Ad_143_D13_contig2	0	0	0	0	0	0	0	0	0	0	0	0	0	0	0	0	0	0	1	1
uncultured bacterium Ad_144_C12_contig1	0	0	3	3	0	0	3	3	0	0	18	18	0	0	2	2	2	2	18	18
uncultured bacterium Ad_150_H18	0	0	1	1	0	0	6	6	0	0	27	27	0	0	1	1	0	0	0	0
uncultured bacterium AH5	0	0	0	0	0	0	0	0	0	0	0	0	0	0	0	0	0	0	3	3
uncultured bacterium AH6	0	0	0	0	0	0	0	0	0	0	0	0	0	0	1	1	0	0	0	0
uncultured bacterium Ak20-3	0	0	11	11	0	0	18	18	0	0	49	49	0	0	1	1	0	0	76	76
uncultured bacterium AOCarb2	0	0	0	0	0	0	0	0	0	0	0	0	0	0	0	0	0	0	1	1
uncultured bacterium AOCefta11	0	0	1	1	0	0	0	0	0	0	0	0	0	0	0	0	0	0	0	0
uncultured bacterium AOCefta2	0	0	0	0	0	0	0	0	0	0	3	3	0	0	0	0	0	0	4	4
uncultured bacterium AR_412	0	0	85	85	0	0	3	3	0	0	17	17	0	0	1	1	0	0	40	40
uncultured bacterium AR_456	3	3	528	528	1	1	60	60	0	0	117	117	1	1	3	3	3	3	152	152
uncultured bacterium ARCTIC02_G_04	0	0	5	5	0	0	0	0	0	0	0	0	0	0	0	0	0	0	1	1
uncultured bacterium ARCTIC03_F_03	0	0	0	0	0	0	3	3	0	0	3	3	0	0	0	0	0	0	0	0
uncultured bacterium ARCTIC04_G_05	0	0	0	0	0	0	0	0	0	0	1	1	0	0	0	0	0	0	2	2
uncultured bacterium ARCTIC07_E_02	0	0	2	2	0	0	1	1	0	0	0	0	0	0	0	0	1	1	1	1
uncultured bacterium ARCTIC08_C_07	0	0	3	3	0	0	9	9	0	0	3	3	0	0	0	0	0	0	3	3
uncultured bacterium ARCTIC09_D_03	0	0	21	21	0	0	1	1	0	0	1	1	0	0	0	0	0	0	4	4
uncultured bacterium ARCTIC09_D_04	0	0	0	0	0	0	1	1	0	0	5	5	0	0	0	0	0	0	2	2
uncultured bacterium ARCTIC09_G_06	0	0	1	1	0	0	1	1	0	0	3	3	0	0	1	1	0	0	2	2
uncultured bacterium ARCTIC09_G_07	0	0	3	3	0	0	0	0	0	0	1	1	0	0	1	1	0	0	10	10
uncultured bacterium ARCTIC10_A_01	0	0	1	1	0	0	0	0	0	0	0	0	0	0	0	0	0	0	0	0
uncultured bacterium ARCTIC10_F_05	0	0	0	0	0	0	0	0	0	0	0	0	0	0	0	0	0	0	1	1
uncultured bacterium ARCTIC12_D_07	0	0	0	0	0	0	0	0	0	0	0	0	0	0	0	0	0	0	1	1
uncultured bacterium ARCTIC12_H_4	0	0	0	0	0	0	0	0	0	0	0	0	0	0	0	0	0	0	1	1
uncultured bacterium ARCTIC13_E_12	0	0	0	0	0	0	1	1	0	0	2	2	0	0	0	0	0	0	3	3
uncultured bacterium ARCTIC16_F_12	0	0	1	1	0	0	1	1	0	0	1	1	0	0	0	0	0	0	1	1
uncultured bacterium ARCTIC21_A_09	0	0	1	1	0	0	0	0	0	0	1	1	0	0	0	0	0	0	2	2
uncultured bacterium ARCTIC23_B_12	0	0	0	0	0	0	0	0	0	0	0	0	0	0	0	0	0	0	1	1
uncultured bacterium ARCTIC24_B_12	0	0	0	0	0	0	0	0	0	0	2	2	0	0	0	0	0	0	2	2
uncultured bacterium ARCTIC24_F_09	0	0	0	0	0	0	0	0	0	0	0	0	0	0	0	0	0	0	1	1
uncultured bacterium ARCTIC26_B_07	0	0	1	1	0	0	0	0	0	0	1	1	0	0	0	0	0	0	2	2
uncultured bacterium ARCTIC26_B_09	0	0	0	0	0	0	2	2	0	0	0	0	0	0	0	0	0	0	1	1
uncultured bacterium ARCTIC26_C_03	0	0	0	0	0	0	1	1	0	0	0	0	0	0	0	0	0	0	0	0
uncultured bacterium ARCTIC29_C_07	0	0	1	1	0	0	0	0	0	0	2	2	0	0	0	0	0	0	0	0
uncultured bacterium ARCTIC2_F2	0	0	0	0	0	0	1	1	0	0	1	1	0	0	0	0	0	0	1	1
uncultured bacterium ARCTIC31_D_06	0	0	1	1	0	0	0	0	0	0	1	1	0	0	0	0	0	0	3	3
uncultured bacterium ARCTIC32_A_02	0	0	0	0	0	0	1	1	0	0	2	2	0	0	0	0	0	0	2	2
uncultured bacterium ARCTIC32_C_08	0	0	0	0	0	0	0	0	0	0	0	0	0	0	0	0	0	0	1	1
uncultured bacterium ARCTIC34_F_09	0	0	0	0	0	0	0	0	0	0	0	0	0	0	0	0	0	0	1	1
uncultured bacterium ARCTIC37_F_06	0	0	1	1	0	0	0	0	0	0	0	0	0	0	0	0	0	0	8	8
uncultured bacterium ARCTIC38_A_01	0	0	0	0	0	0	0	0	0	0	1	1	0	0	0	0	0	0	2	2
uncultured bacterium ARCTIC38_F_05	1	1	162	162	0	0	27	27	0	0	48	48	0	0	2	2	0	0	155	155
uncultured bacterium ARCTIC39_A_07	0	0	0	0	0	0	3	3	0	0	34	34	0	0	0	0	0	0	0	0
uncultured bacterium ARCTIC39_F_11	0	0	3	3	0	0	0	0	0	0	3	3	0	0	0	0	0	0	0	0
uncultured bacterium ARCTIC40_B_04	0	0	0	0	0	0	0	0	0	0	0	0	0	0	0	0	0	0	3	3
uncultured bacterium ARCTIC40_D_10	0	0	0	0	0	0	0	0	0	0	0	0	0	0	0	0	0	0	4	4
uncultured bacterium ARCTIC42_H_12	0	0	0	0	0	0	0	0	0	0	0	0	0	0	0	0	0	0	1	1
uncultured bacterium ARCTIC45_G_10	1	1	12	12	0	0	6	6	0	0	18	18	0	0	0	0	0	0	30	30
uncultured bacterium ARCTIC46_A_12	0	0	0	0	0	0	2	2	0	0	7	7	0	0	0	0	0	0	2	2
uncultured bacterium ARCTIC47_D_06	0	0	8	8	0	0	5	5	0	0	9	9	0	0	0	0	0	0	18	18
uncultured bacterium ARCTIC49_D_07	0	0	0	0	0	0	0	0	1	1	0	0	0	0	0	0	0	0	0	0
uncultured bacterium ARCTIC96BD-19	0	0	0	0	0	0	0	0	0	0	0	0	0	0	0	0	0	0	2	2
uncultured bacterium AST2	0	0	0	0	0	0	0	0	0	0	2	2	0	0	0	0	0	0	0	0
uncultured bacterium AST4	0	0	1	1	0	0	0	0	0	0	0	0	0	0	0	0	0	0	0	0
uncultured bacterium AZ_379	0	0	1	1	0	0	1	1	0	0	0	0	0	0	0	0	0	0	1	1
uncultured bacterium AZ_40	2	2	1618	1618	1	1	1569	1569	23	23	3356	3356	2	2	71	71	17	17	4664	4664
uncultured bacterium AZOG21036	0	0	1	1	0	0	0	0	0	0	0	0	0	0	0	0	0	0	0	0
uncultured bacterium B19D1_C12D4_E9D6	0	0	1	1	0	0	0	0	0	0	0	0	0	0	0	0	0	0	1	1
uncultured bacterium B2_18	0	0	0	0	0	0	1	1	0	0	0	0	0	0	0	0	0	0	0	0
uncultured bacterium B3TF_MPn2	0	0	2	2	0	0	2	2	0	0	0	0	0	0	0	0	0	0	4	4
uncultured bacterium B3TF_MPn_8	0	0	1	1	0	0	0	0	0	0	0	0	0	0	0	0	0	0	0	0
uncultured bacterium B7P37metaSE	0	0	46	46	0	0	7	7	0	0	18	18	0	0	2	2	7	7	138	138
uncultured bacterium BAC AB649/1850	2	2	2253	2253	1	1	32	32	2	2	106	106	0	0	5	5	2	2	178	178
uncultured bacterium BAC-AB1442/1414/561	1	1	69	69	0	0	10	10	0	0	21	21	0	0	1	1	2	2	52	52
uncultured bacterium BAC-L1N9	0	0	6	6	0	0	15	15	3	3	100	100	1	1	3	3	2	2	119	119
uncultured bacterium BAC10-10	0	0	2	2	0	0	58	58	3	3	123	123	0	0	2	2	14	14	1048	1048
uncultured bacterium BAC10-4	0	0	4	4	0	0	23	23	4	4	85	85	1	1	1	1	19	19	1029	1029
uncultured bacterium BAC10G6	0	0	0	0	0	0	1	1	0	0	2	2	0	0	0	0	1	1	10	10
uncultured bacterium BAC17H8	0	0	22	22	0	0	9	9	0	0	25	25	0	0	2	2	1	1	45	45
uncultured bacterium BAC25G1	0	0	0	0	0	0	1	1	1	1	0	0	0	0	0	0	0	0	1	1
uncultured bacterium Bal2-28	0	0	1	1	0	0	0	0	0	0	0	0	0	0	0	0	0	0	0	0
uncultured bacterium BAL3	0	0	0	0	0	0	0	0	0	0	0	0	0	0	0	0	0	0	1	1
uncultured bacterium BD1	0	0	0	0	0	0	0	0	0	0	3	3	0	0	0	0	0	0	8	8
uncultured bacterium BD_contig00002	0	0	0	0	0	0	1	1	0	0	14	14	0	0	0	0	0	0	0	0
uncultured bacterium BD_contig00003	0	0	1	1	0	0	0	0	0	0	0	0	0	0	0	0	0	0	0	0
uncultured bacterium BD_contig00005	0	0	34	34	0	0	2	2	0	0	2	2	0	0	0	0	0	0	0	0
uncultured bacterium BD_contig00006	0	0	0	0	0	0	0	0	0	0	1	1	0	0	0	0	0	0	0	0
uncultured bacterium BD_contig00008	0	0	0	0	0	0	2	2	0	0	0	0	0	0	0	0	0	0	0	0
uncultured bacterium BD_contig00009	0	0	2	2	0	0	0	0	0	0	0	0	0	0	0	0	0	0	0	0
uncultured bacterium BD_contig00010	0	0	1	1	0	0	0	0	0	0	0	0	0	0	1	1	0	0	0	0
uncultured bacterium BD_contig00012	0	0	1	1	0	0	6	6	0	0	3	3	0	0	0	0	0	0	5	5
uncultured bacterium BD_contig00016	0	0	0	0	0	0	0	0	0	0	2	2	0	0	0	0	0	0	0	0
uncultured bacterium BD_contig00018	0	0	1	1	0	0	0	0	0	0	0	0	0	0	0	0	0	0	0	0
uncultured bacterium BD_contig00028	0	0	0	0	0	0	0	0	0	0	0	0	0	0	0	0	0	0	1	1
uncultured bacterium BD_contig00031	0	0	0	0	0	0	0	0	0	0	0	0	0	0	0	0	0	0	2	2
uncultured bacterium BD_contig00033	0	0	11	11	0	0	0	0	0	0	0	0	0	0	0	0	0	0	0	0
uncultured bacterium BD_contig00035	0	0	1	1	0	0	0	0	0	0	0	0	0	0	0	0	0	0	0	0
uncultured bacterium BD_contig00042	0	0	0	0	0	0	0	0	0	0	0	0	0	0	0	0	0	0	1	1
uncultured bacterium BD_contig00047	0	0	0	0	0	0	0	0	0	0	0	0	0	0	0	0	0	0	1	1
uncultured bacterium BD_contig00048	0	0	1	1	0	0	0	0	0	0	0	0	0	0	0	0	0	0	0	0
uncultured bacterium BD_contig00050	0	0	1	1	0	0	1	1	0	0	1	1	0	0	0	0	0	0	1	1
uncultured bacterium BD_contig00057	0	0	0	0	0	0	1	1	0	0	0	0	0	0	0	0	0	0	1	1
uncultured bacterium BD_contig00066	0	0	1	1	0	0	0	0	0	0	0	0	0	0	0	0	0	0	0	0
uncultured bacterium BD_contig00072	0	0	0	0	0	0	0	0	0	0	0	0	0	0	0	0	0	0	2	2
uncultured bacterium BD_contig00077	0	0	0	0	0	0	3	3	0	0	3	3	0	0	1	1	0	0	0	0
uncultured bacterium BD_contig00093	0	0	0	0	0	0	1	1	0	0	1	1	0	0	0	0	0	0	0	0
uncultured bacterium BD_contig00094	0	0	0	0	0	0	0	0	0	0	0	0	0	0	0	0	0	0	2	2
uncultured bacterium BD_contig00095	0	0	1	1	0	0	0	0	0	0	0	0	0	0	0	0	0	0	1	1
uncultured bacterium BD_contig00096	0	0	1	1	0	0	0	0	0	0	0	0	0	0	0	0	0	0	0	0
uncultured bacterium BD_contig00097	0	0	0	0	0	0	0	0	0	0	0	0	0	0	0	0	0	0	3	3
uncultured bacterium BD_contig00103	0	0	1	1	0	0	0	0	0	0	0	0	0	0	0	0	0	0	0	0
uncultured bacterium BD_contig00104	0	0	2	2	0	0	0	0	0	0	1	1	0	0	0	0	0	0	0	0
uncultured bacterium BD_contig00106	0	0	0	0	0	0	0	0	0	0	1	1	0	0	0	0	0	0	1	1
uncultured bacterium BD_contig00110	0	0	1	1	0	0	0	0	0	0	0	0	0	0	0	0	0	0	0	0
uncultured bacterium BD_contig00123	0	0	1	1	0	0	0	0	0	0	0	0	0	0	0	0	0	0	5	5
uncultured bacterium BD_contig00138	0	0	0	0	0	0	0	0	0	0	0	0	0	0	0	0	0	0	1	1
uncultured bacterium BD_contig00144	0	0	5	5	0	0	0	0	0	0	0	0	0	0	0	0	0	0	0	0
uncultured bacterium BD_contig00157	0	0	0	0	0	0	0	0	0	0	0	0	0	0	0	0	0	0	2	2
uncultured bacterium BD_contig00162	0	0	0	0	0	0	0	0	0	0	0	0	0	0	0	0	0	0	1	1
uncultured bacterium BD_contig00164	0	0	0	0	0	0	0	0	0	0	0	0	0	0	0	0	0	0	1	1
uncultured bacterium BD_contig00170	0	0	0	0	0	0	0	0	0	0	2	2	0	0	0	0	0	0	7	7
uncultured bacterium BD_contig00185	0	0	0	0	0	0	0	0	0	0	0	0	0	0	0	0	0	0	1	1
uncultured bacterium BD_contig00190	0	0	0	0	0	0	1	1	0	0	0	0	0	0	0	0	0	0	0	0
uncultured bacterium BD_contig00192	0	0	0	0	0	0	0	0	0	0	0	0	0	0	0	0	0	0	1	1
uncultured bacterium BD_contig00194	0	0	18	18	0	0	2	2	1	1	3	3	0	0	0	0	0	0	2	2
uncultured bacterium BD_contig00203	0	0	0	0	0	0	1	1	0	0	0	0	0	0	0	0	0	0	2	2
uncultured bacterium BD_contig00204	0	0	0	0	0	0	0	0	0	0	0	0	0	0	0	0	0	0	1	1
uncultured bacterium BD_contig00205	0	0	1	1	0	0	1	1	0	0	0	0	0	0	0	0	0	0	2	2
uncultured bacterium BD_contig00213	0	0	0	0	0	0	0	0	0	0	0	0	0	0	0	0	0	0	2	2
uncultured bacterium BD_contig00215	0	0	0	0	0	0	0	0	0	0	0	0	0	0	0	0	0	0	1	1
uncultured bacterium BD_contig00216	0	0	0	0	0	0	0	0	0	0	1	1	0	0	0	0	0	0	0	0
uncultured bacterium BD_contig00223	0	0	0	0	0	0	0	0	0	0	1	1	0	0	0	0	0	0	0	0
uncultured bacterium BD_contig00233	2	2	99	99	3	3	17	17	5	5	85	85	0	0	0	0	11	11	141	141
uncultured bacterium BD_contig00235	0	0	1	1	0	0	0	0	0	0	0	0	0	0	0	0	0	0	0	0
uncultured bacterium BD_contig00238	0	0	0	0	0	0	0	0	0	0	1	1	0	0	0	0	0	0	0	0
uncultured bacterium BD_contig00246	0	0	0	0	0	0	0	0	0	0	0	0	0	0	0	0	0	0	1	1
uncultured bacterium BD_contig00252	0	0	0	0	0	0	0	0	0	0	0	0	0	0	0	0	0	0	2	2
uncultured bacterium BD_contig00257	0	0	1	1	0	0	0	0	0	0	0	0	0	0	0	0	0	0	0	0
uncultured bacterium BD_contig00270	0	0	0	0	0	0	0	0	0	0	0	0	0	0	0	0	1	1	8	8
uncultured bacterium BD_contig00272	0	0	0	0	0	0	0	0	0	0	0	0	0	0	0	0	0	0	1	1
uncultured bacterium BD_contig00274	0	0	0	0	0	0	0	0	0	0	0	0	0	0	0	0	0	0	1	1
uncultured bacterium BD_contig00276	0	0	2	2	0	0	0	0	0	0	2	2	0	0	0	0	0	0	0	0
uncultured bacterium BD_contig00279	0	0	0	0	0	0	1	1	0	0	0	0	0	0	0	0	0	0	1	1
uncultured bacterium BD_contig00280	0	0	5	5	0	0	0	0	0	0	0	0	0	0	0	0	0	0	0	0
uncultured bacterium BD_contig00287	0	0	0	0	0	0	2	2	0	0	1	1	0	0	0	0	0	0	1	1
uncultured bacterium BD_contig00291	0	0	0	0	0	0	0	0	0	0	1	1	0	0	0	0	0	0	0	0
uncultured bacterium BD_contig00301	0	0	0	0	0	0	0	0	0	0	2	2	0	0	0	0	0	0	0	0
uncultured bacterium BD_contig00302	0	0	0	0	0	0	2	2	0	0	5	5	0	0	0	0	1	1	6	6
uncultured bacterium BD_contig00312	0	0	1	1	0	0	0	0	0	0	0	0	0	0	0	0	0	0	0	0
uncultured bacterium BD_contig00317	0	0	0	0	0	0	0	0	1	1	3	3	0	0	0	0	0	0	1	1
uncultured bacterium BD_contig00321	0	0	54	54	2	2	18	18	6	6	36	36	0	0	1	1	5	5	68	68
uncultured bacterium BD_contig00323	0	0	0	0	0	0	1	1	0	0	3	3	0	0	0	0	0	0	1	1
uncultured bacterium BD_contig00325	0	0	0	0	0	0	0	0	0	0	0	0	0	0	0	0	0	0	1	1
uncultured bacterium BD_contig00329	0	0	9	9	0	0	0	0	0	0	0	0	0	0	0	0	0	0	0	0
uncultured bacterium BD_contig00340	0	0	0	0	0	0	1	1	0	0	0	0	0	0	0	0	0	0	0	0
uncultured bacterium BD_contig00348	0	0	1	1	0	0	0	0	0	0	1	1	0	0	0	0	0	0	1	1
uncultured bacterium BD_contig00363	0	0	0	0	0	0	0	0	0	0	0	0	0	0	0	0	0	0	1	1
uncultured bacterium BD_contig00366	0	0	0	0	0	0	0	0	0	0	0	0	0	0	0	0	0	0	5	5
uncultured bacterium BD_contig00376	0	0	0	0	0	0	1	1	0	0	1	1	0	0	0	0	0	0	0	0
uncultured bacterium BD_contig00377	0	0	0	0	0	0	0	0	0	0	0	0	0	0	0	0	0	0	1	1
uncultured bacterium BD_contig00378	0	0	0	0	0	0	0	0	0	0	0	0	0	0	0	0	0	0	1	1
uncultured bacterium BD_contig00381	0	0	0	0	0	0	0	0	0	0	1	1	0	0	0	0	0	0	0	0
uncultured bacterium BD_contig00383	0	0	0	0	0	0	1	1	0	0	1	1	0	0	0	0	0	0	1	1
uncultured bacterium BD_contig00385	0	0	0	0	0	0	0	0	0	0	1	1	0	0	0	0	0	0	0	0
uncultured bacterium BD_contig00390	0	0	2	2	0	0	2	2	0	0	3	3	0	0	0	0	0	0	0	0
uncultured bacterium BD_contig00393	0	0	0	0	0	0	0	0	0	0	0	0	0	0	0	0	0	0	1	1
uncultured bacterium BD_contig00394	0	0	0	0	0	0	6	6	1	1	4	4	0	0	0	0	0	0	0	0
uncultured bacterium BD_contig00404	0	0	1	1	0	0	0	0	0	0	0	0	0	0	0	0	0	0	0	0
uncultured bacterium BD_contig00434	0	0	3	3	0	0	0	0	0	0	2	2	0	0	0	0	0	0	0	0
uncultured bacterium BD_contig00448	0	0	0	0	0	0	16	16	0	0	6	6	0	0	0	0	0	0	1	1
uncultured bacterium BD_contig00459	0	0	20	20	0	0	25	25	2	2	67	67	0	0	1	1	5	5	258	258
uncultured bacterium BD_contig00471	0	0	1	1	0	0	0	0	0	0	0	0	0	0	0	0	0	0	0	0
uncultured bacterium BD_contig00480	0	0	4	4	0	0	0	0	0	0	0	0	0	0	0	0	0	0	0	0
uncultured bacterium BD_contig00484	0	0	2	2	0	0	0	0	0	0	0	0	0	0	0	0	0	0	0	0
uncultured bacterium BD_contig00485	0	0	0	0	0	0	0	0	0	0	0	0	0	0	0	0	0	0	1	1
uncultured bacterium BD_contig00494	0	0	0	0	0	0	0	0	0	0	1	1	0	0	0	0	0	0	0	0
uncultured bacterium BD_contig00502	0	0	1	1	0	0	0	0	0	0	0	0	0	0	0	0	0	0	0	0
uncultured bacterium BD_contig00506	0	0	1	1	0	0	0	0	0	0	2	2	0	0	0	0	0	0	2	2
uncultured bacterium BD_contig00512	0	0	0	0	0	0	0	0	0	0	5	5	0	0	0	0	0	0	7	7
uncultured bacterium BD_contig00525	0	0	0	0	0	0	1	1	0	0	2	2	0	0	0	0	0	0	0	0
uncultured bacterium BD_contig00526	0	0	0	0	0	0	1	1	0	0	0	0	0	0	0	0	0	0	0	0
uncultured bacterium BD_contig00537	0	0	0	0	0	0	0	0	0	0	0	0	0	0	0	0	1	1	0	0
uncultured bacterium BD_contig00553	0	0	3	3	0	0	0	0	0	0	0	0	0	0	0	0	0	0	0	0
uncultured bacterium BD_contig00563	0	0	0	0	0	0	1	1	0	0	1	1	0	0	0	0	0	0	2	2
uncultured bacterium BD_contig00565	0	0	0	0	0	0	1	1	0	0	1	1	0	0	0	0	0	0	5	5
uncultured bacterium BD_contig00596	0	0	0	0	0	0	0	0	0	0	0	0	0	0	0	0	0	0	1	1
uncultured bacterium BD_contig00610	0	0	0	0	0	0	1	1	0	0	0	0	0	0	0	0	0	0	1	1
uncultured bacterium BD_contig00612	0	0	0	0	0	0	0	0	0	0	1	1	0	0	0	0	0	0	1	1
uncultured bacterium BD_contig00613	0	0	0	0	0	0	0	0	0	0	1	1	0	0	0	0	0	0	0	0
uncultured bacterium BD_contig00628	0	0	0	0	0	0	0	0	0	0	0	0	0	0	0	0	0	0	1	1
uncultured bacterium BD_contig00629	0	0	0	0	0	0	0	0	0	0	0	0	0	0	0	0	0	0	1	1
uncultured bacterium BD_contig00634	0	0	2	2	0	0	0	0	0	0	0	0	0	0	0	0	0	0	0	0
uncultured bacterium BD_contig00658	0	0	0	0	0	0	0	0	0	0	1	1	0	0	0	0	0	0	0	0
uncultured bacterium BD_contig00662	0	0	1	1	0	0	0	0	0	0	0	0	0	0	0	0	0	0	0	0
uncultured bacterium BD_contig00663	0	0	0	0	0	0	0	0	0	0	0	0	0	0	0	0	0	0	1	1
uncultured bacterium BD_contig00695	0	0	100	100	0	0	26	26	3	3	57	57	0	0	1	1	5	5	105	105
uncultured bacterium BD_contig00696	0	0	0	0	0	0	0	0	1	1	0	0	0	0	0	0	0	0	0	0
uncultured bacterium BD_contig00703	0	0	0	0	0	0	2	2	0	0	0	0	0	0	0	0	0	0	0	0
uncultured bacterium BD_contig00706	0	0	0	0	0	0	0	0	0	0	2	2	0	0	0	0	0	0	0	0
uncultured bacterium BD_contig00708	0	0	1	1	0	0	0	0	0	0	0	0	0	0	0	0	0	0	0	0
uncultured bacterium BD_contig00711	0	0	0	0	0	0	0	0	0	0	0	0	0	0	1	1	0	0	0	0
uncultured bacterium BD_contig00713	0	0	0	0	0	0	0	0	0	0	0	0	0	0	0	0	0	0	1	1
uncultured bacterium BD_contig00721	0	0	0	0	0	0	0	0	0	0	1	1	0	0	0	0	0	0	0	0
uncultured bacterium BD_contig00725	0	0	1	1	0	0	0	0	0	0	0	0	0	0	0	0	0	0	0	0
uncultured bacterium BD_contig00753	0	0	269	269	0	0	34	34	0	0	52	52	0	0	5	5	0	0	4	4
uncultured bacterium BD_contig00767	0	0	0	0	0	0	0	0	0	0	0	0	0	0	0	0	0	0	1	1
uncultured bacterium BD_contig00770	0	0	1	1	0	0	0	0	0	0	0	0	0	0	0	0	0	0	0	0
uncultured bacterium BD_contig00780	0	0	0	0	0	0	0	0	0	0	3	3	0	0	0	0	0	0	8	8
uncultured bacterium BD_contig00786	0	0	0	0	0	0	1	1	0	0	0	0	0	0	0	0	0	0	0	0
uncultured bacterium BD_contig00793	0	0	1	1	0	0	0	0	0	0	0	0	0	0	0	0	0	0	0	0
uncultured bacterium BD_contig00829	0	0	0	0	0	0	0	0	1	1	3	3	0	0	0	0	0	0	8	8
uncultured bacterium BD_contig00841	0	0	0	0	0	0	0	0	0	0	0	0	0	0	0	0	0	0	1	1
uncultured bacterium BD_contig00846	0	0	0	0	0	0	0	0	0	0	0	0	0	0	0	0	0	0	3	3
uncultured bacterium BD_contig00847	0	0	13	13	0	0	18	18	0	0	4	4	0	0	0	0	0	0	6	6
uncultured bacterium BD_contig00863	0	0	0	0	0	0	0	0	0	0	0	0	0	0	0	0	0	0	3	3
uncultured bacterium BD_contig00864	0	0	0	0	0	0	0	0	0	0	1	1	0	0	0	0	0	0	0	0
uncultured bacterium BD_contig00883	0	0	3	3	0	0	0	0	0	0	1	1	0	0	0	0	0	0	0	0
uncultured bacterium BD_contig00888	0	0	0	0	0	0	0	0	0	0	0	0	0	0	0	0	0	0	1	1
uncultured bacterium BD_contig00910	0	0	2	2	0	0	0	0	0	0	0	0	0	0	0	0	0	0	1	1
uncultured bacterium BD_contig00914	1	1	142	142	0	0	0	0	0	0	0	0	0	0	0	0	0	0	0	0
uncultured bacterium BD_contig00916	0	0	0	0	0	0	0	0	0	0	0	0	0	0	0	0	0	0	1	1
uncultured bacterium BD_contig00918	0	0	0	0	0	0	0	0	0	0	0	0	0	0	0	0	0	0	1	1
uncultured bacterium BD_contig00930	0	0	3	3	0	0	0	0	0	0	0	0	0	0	0	0	0	0	0	0
uncultured bacterium BD_contig00935	0	0	0	0	0	0	0	0	0	0	1	1	0	0	0	0	0	0	0	0
uncultured bacterium BD_contig00939	0	0	4	4	0	0	0	0	0	0	0	0	0	0	0	0	0	0	0	0
uncultured bacterium BD_contig00940	0	0	0	0	0	0	0	0	0	0	1	1	0	0	0	0	0	0	0	0
uncultured bacterium BD_contig00944	0	0	0	0	0	0	0	0	1	1	1	1	0	0	0	0	0	0	0	0
uncultured bacterium BD_contig00947	0	0	1	1	0	0	0	0	0	0	0	0	0	0	0	0	0	0	0	0
uncultured bacterium BD_contig00958	0	0	1	1	0	0	1	1	0	0	2	2	0	0	0	0	0	0	1	1
uncultured bacterium BD_contig00978	0	0	1	1	0	0	0	0	0	0	0	0	0	0	0	0	0	0	0	0
uncultured bacterium BD_contig00987	0	0	0	0	1	1	0	0	0	0	1	1	0	0	0	0	0	0	0	0
uncultured bacterium BD_contig00998	0	0	0	0	0	0	0	0	0	0	0	0	0	0	0	0	0	0	2	2
uncultured bacterium BD_contig01000	0	0	3	3	0	0	0	0	0	0	0	0	0	0	0	0	0	0	0	0
uncultured bacterium BD_contig01004	0	0	1	1	0	0	0	0	0	0	0	0	0	0	0	0	0	0	0	0
uncultured bacterium BD_contig01006	0	0	0	0	0	0	0	0	0	0	1	1	0	0	0	0	0	0	1	1
uncultured bacterium BD_contig01015	0	0	1	1	2	2	24	24	1	1	52	52	1	1	0	0	1	1	7	7
uncultured bacterium BD_contig01021	0	0	7	7	0	0	2	2	0	0	3	3	0	0	0	0	0	0	4	4
uncultured bacterium BD_contig01044	0	0	0	0	0	0	0	0	0	0	0	0	0	0	0	0	0	0	1	1
uncultured bacterium BD_contig01046	1	1	48	48	0	0	0	0	0	0	4	4	0	0	0	0	0	0	1	1
uncultured bacterium BD_contig01052	0	0	1	1	0	0	0	0	0	0	0	0	0	0	0	0	0	0	0	0
uncultured bacterium BD_contig01058	0	0	4	4	0	0	0	0	0	0	1	1	0	0	0	0	0	0	0	0
uncultured bacterium BD_contig01064	0	0	18	18	0	0	5	5	1	1	19	19	0	0	0	0	0	0	40	40
uncultured bacterium BD_contig01072	0	0	12	12	0	0	0	0	0	0	0	0	0	0	0	0	0	0	0	0
uncultured bacterium BD_contig01092	0	0	0	0	0	0	2	2	0	0	1	1	0	0	0	0	0	0	5	5
uncultured bacterium BD_contig01125	0	0	0	0	0	0	0	0	0	0	0	0	0	0	0	0	0	0	1	1
uncultured bacterium BD_contig01155	0	0	0	0	0	0	0	0	0	0	1	1	0	0	0	0	0	0	0	0
uncultured bacterium BD_contig01156	0	0	0	0	0	0	1	1	0	0	0	0	0	0	0	0	0	0	4	4
uncultured bacterium BD_contig01165	0	0	25	25	0	0	0	0	0	0	0	0	0	0	0	0	0	0	0	0
uncultured bacterium BD_contig01167	0	0	2	2	0	0	0	0	0	0	0	0	0	0	0	0	0	0	0	0
uncultured bacterium BD_contig01194	0	0	3	3	0	0	3	3	0	0	9	9	0	0	1	1	2	2	14	14
uncultured bacterium BD_contig01201	0	0	1	1	0	0	0	0	0	0	0	0	0	0	0	0	1	1	2	2
uncultured bacterium BD_contig01204	0	0	1	1	0	0	0	0	0	0	0	0	0	0	0	0	0	0	0	0
uncultured bacterium BD_contig01213	0	0	1	1	0	0	0	0	0	0	0	0	0	0	0	0	0	0	0	0
uncultured bacterium BD_contig01220	0	0	19	19	0	0	14	14	2	2	9	9	0	0	0	0	3	3	18	18
uncultured bacterium BD_contig01246	0	0	0	0	0	0	0	0	0	0	0	0	0	0	0	0	0	0	1	1
uncultured bacterium BD_contig01250	0	0	84	84	0	0	7	7	7	7	31	31	1	1	0	0	5	5	37	37
uncultured bacterium BD_contig01252	0	0	10	10	0	0	4	4	0	0	10	10	0	0	0	0	1	1	27	27
uncultured bacterium BD_contig01254	0	0	1	1	0	0	1	1	0	0	0	0	0	0	0	0	0	0	0	0
uncultured bacterium BD_contig01273	0	0	2	2	0	0	0	0	0	0	0	0	0	0	0	0	0	0	0	0
uncultured bacterium BD_contig01281	0	0	0	0	0	0	0	0	1	1	0	0	0	0	0	0	0	0	1	1
uncultured bacterium BD_contig01284	0	0	6	6	0	0	15	15	1	1	24	24	0	0	0	0	1	1	26	26
uncultured bacterium BD_contig01286	1	1	96	96	1	1	22	22	5	5	54	54	0	0	0	0	9	9	74	74
uncultured bacterium BD_contig01292	0	0	0	0	0	0	0	0	0	0	0	0	0	0	0	0	0	0	1	1
uncultured bacterium BD_contig01315	0	0	0	0	0	0	0	0	0	0	6	6	0	0	0	0	0	0	2	2
uncultured bacterium BD_contig01335	0	0	1	1	0	0	0	0	0	0	0	0	0	0	0	0	0	0	0	0
uncultured bacterium BD_contig01344	0	0	0	0	0	0	0	0	0	0	0	0	0	0	0	0	0	0	1	1
uncultured bacterium BD_contig01350	0	0	0	0	0	0	2	2	0	0	2	2	0	0	0	0	0	0	1	1
uncultured bacterium BD_contig01361	0	0	26	26	0	0	0	0	0	0	0	0	0	0	0	0	0	0	0	0
uncultured bacterium BD_contig01362	0	0	6	6	0	0	0	0	0	0	0	0	0	0	0	0	0	0	0	0
uncultured bacterium BD_contig01373	0	0	0	0	0	0	0	0	0	0	0	0	0	0	0	0	0	0	7	7
uncultured bacterium BD_contig01385	0	0	1	1	0	0	0	0	0	0	0	0	0	0	0	0	0	0	0	0
uncultured bacterium BD_contig01408	0	0	3	3	0	0	0	0	0	0	0	0	0	0	0	0	0	0	0	0
uncultured bacterium BD_contig01421	0	0	1	1	0	0	0	0	0	0	0	0	0	0	0	0	0	0	0	0
uncultured bacterium BD_contig01432	0	0	1	1	0	0	0	0	0	0	2	2	0	0	0	0	0	0	2	2
uncultured bacterium BD_contig01436	0	0	0	0	0	0	0	0	0	0	0	0	0	0	0	0	0	0	1	1
uncultured bacterium BD_contig01446	0	0	2	2	0	0	2	2	0	0	0	0	0	0	0	0	0	0	0	0
uncultured bacterium BD_contig01468	0	0	0	0	0	0	0	0	0	0	1	1	0	0	0	0	0	0	0	0
uncultured bacterium BD_contig01469	0	0	2	2	0	0	0	0	0	0	0	0	0	0	0	0	0	0	0	0
uncultured bacterium BD_contig01470	0	0	1	1	0	0	0	0	0	0	0	0	0	0	0	0	0	0	0	0
uncultured bacterium BD_contig01482	0	0	0	0	0	0	0	0	0	0	0	0	0	0	0	0	0	0	1	1
uncultured bacterium BD_contig01493	0	0	4	4	0	0	0	0	0	0	1	1	0	0	0	0	0	0	3	3
uncultured bacterium BD_contig01496	0	0	1	1	0	0	0	0	0	0	0	0	0	0	0	0	0	0	0	0
uncultured bacterium BD_contig01499	0	0	6	6	0	0	1	1	0	0	0	0	0	0	0	0	0	0	0	0
uncultured bacterium BD_contig01501	0	0	0	0	0	0	1	1	0	0	1	1	0	0	0	0	0	0	1	1
uncultured bacterium BD_contig01504	0	0	0	0	0	0	0	0	0	0	1	1	0	0	0	0	0	0	1	1
uncultured bacterium BD_contig01539	1	1	117	117	1	1	28	28	5	5	72	72	0	0	1	1	2	2	113	113
uncultured bacterium BD_contig01545	0	0	0	0	0	0	1	1	0	0	1	1	0	0	0	0	0	0	0	0
uncultured bacterium BD_contig01558	0	0	0	0	0	0	0	0	1	1	3	3	0	0	0	0	0	0	2	2
uncultured bacterium BD_contig01561	0	0	0	0	0	0	0	0	0	0	1	1	0	0	0	0	0	0	0	0
uncultured bacterium BD_contig01564	0	0	1	1	0	0	0	0	0	0	0	0	0	0	0	0	1	1	1	1
uncultured bacterium BD_contig01573	0	0	0	0	0	0	0	0	0	0	0	0	0	0	0	0	0	0	3	3
uncultured bacterium BD_contig01606	0	0	1	1	0	0	1	1	0	0	0	0	0	0	0	0	0	0	0	0
uncultured bacterium BD_contig01613	0	0	1	1	0	0	0	0	0	0	0	0	0	0	0	0	0	0	0	0
uncultured bacterium BD_contig01619	0	0	45	45	0	0	12	12	1	1	25	25	0	0	0	0	1	1	40	40
uncultured bacterium BD_contig01621	0	0	1	1	0	0	0	0	0	0	0	0	0	0	0	0	0	0	2	2
uncultured bacterium BD_contig01625	0	0	2	2	0	0	1	1	0	0	1	1	0	0	0	0	0	0	6	6
uncultured bacterium BD_contig01628	0	0	0	0	0	0	0	0	0	0	1	1	0	0	0	0	0	0	2	2
uncultured bacterium BD_contig01643	0	0	1	1	0	0	0	0	0	0	0	0	0	0	0	0	0	0	0	0
uncultured bacterium BD_contig01645	0	0	1	1	0	0	0	0	0	0	0	0	0	0	0	0	0	0	0	0
uncultured bacterium BD_contig01652	0	0	0	0	0	0	0	0	0	0	0	0	0	0	0	0	0	0	1	1
uncultured bacterium BD_contig01654	0	0	0	0	0	0	1	1	0	0	0	0	0	0	0	0	0	0	1	1
uncultured bacterium BD_contig01668	0	0	0	0	0	0	0	0	0	0	0	0	0	0	0	0	0	0	1	1
uncultured bacterium BD_contig01673	0	0	0	0	0	0	0	0	0	0	0	0	0	0	0	0	0	0	1	1
uncultured bacterium BD_contig01692	0	0	0	0	0	0	0	0	0	0	1	1	0	0	0	0	0	0	0	0
uncultured bacterium BD_contig01706	0	0	1	1	0	0	0	0	0	0	0	0	0	0	0	0	0	0	0	0
uncultured bacterium BD_contig01725	0	0	0	0	0	0	0	0	0	0	0	0	0	0	0	0	0	0	1	1
uncultured bacterium BD_contig01733	0	0	0	0	0	0	0	0	0	0	0	0	0	0	0	0	0	0	1	1
uncultured bacterium BD_contig01774	0	0	0	0	0	0	0	0	0	0	0	0	0	0	0	0	0	0	3	3
uncultured bacterium BD_contig01789	0	0	1	1	0	0	1	1	0	0	0	0	0	0	0	0	0	0	3	3
uncultured bacterium BD_contig01797	0	0	0	0	0	0	0	0	0	0	1	1	0	0	0	0	0	0	0	0
uncultured bacterium BD_contig01799	0	0	0	0	1	1	1	1	0	0	0	0	0	0	0	0	0	0	0	0
uncultured bacterium BD_contig01802	0	0	38	38	0	0	4	4	0	0	9	9	0	0	1	1	0	0	24	24
uncultured bacterium BD_contig01807	0	0	0	0	1	1	0	0	0	0	0	0	0	0	0	0	0	0	4	4
uncultured bacterium BD_contig01814	0	0	0	0	0	0	0	0	0	0	1	1	0	0	0	0	0	0	4	4
uncultured bacterium BD_contig01818	0	0	74	74	0	0	18	18	2	2	28	28	0	0	0	0	2	2	60	60
uncultured bacterium BD_contig01823	0	0	0	0	0	0	0	0	0	0	1	1	0	0	0	0	0	0	0	0
uncultured bacterium BD_contig01826	0	0	1	1	0	0	0	0	0	0	0	0	0	0	0	0	0	0	1	1
uncultured bacterium BD_contig01831	0	0	2	2	0	0	0	0	0	0	0	0	0	0	0	0	0	0	0	0
uncultured bacterium BD_contig01832	0	0	22	22	1	1	6	6	0	0	12	12	0	0	1	1	0	0	13	13
uncultured bacterium BD_contig01842	0	0	0	0	0	0	0	0	0	0	0	0	0	0	0	0	0	0	1	1
uncultured bacterium BD_contig01848	0	0	0	0	0	0	0	0	0	0	1	1	0	0	0	0	0	0	0	0
uncultured bacterium BD_contig01849	0	0	48	48	0	0	14	14	5	5	33	33	0	0	0	0	8	8	68	68
uncultured bacterium BD_contig01852	0	0	0	0	0	0	1	1	0	0	2	2	0	0	0	0	0	0	4	4
uncultured bacterium BD_contig01854	0	0	0	0	0	0	0	0	0	0	0	0	0	0	0	0	0	0	1	1
uncultured bacterium BD_contig01856	0	0	2	2	0	0	4	4	1	1	12	12	0	0	0	0	0	0	31	31
uncultured bacterium BD_contig01859	0	0	0	0	0	0	0	0	0	0	0	0	0	0	0	0	0	0	1	1
uncultured bacterium BD_contig01860	0	0	0	0	0	0	0	0	0	0	0	0	0	0	0	0	0	0	1	1
uncultured bacterium BD_contig01863	0	0	0	0	0	0	0	0	0	0	1	1	0	0	0	0	0	0	0	0
uncultured bacterium BD_contig01884	0	0	0	0	0	0	0	0	0	0	0	0	0	0	0	0	0	0	1	1
uncultured bacterium BD_contig01898	0	0	0	0	0	0	0	0	0	0	0	0	0	0	0	0	0	0	1	1
uncultured bacterium BD_contig01903	0	0	46	46	1	1	12	12	2	2	31	31	0	0	0	0	2	2	43	43
uncultured bacterium BD_contig01920	0	0	2	2	0	0	3	3	0	0	1	1	0	0	0	0	0	0	19	19
uncultured bacterium BD_contig01922	0	0	0	0	0	0	0	0	0	0	1	1	0	0	0	0	0	0	0	0
uncultured bacterium BD_contig01924	0	0	1	1	0	0	18	18	0	0	51	51	0	0	4	4	0	0	30	30
uncultured bacterium BD_contig01925	0	0	0	0	0	0	1	1	0	0	1	1	0	0	0	0	0	0	1	1
uncultured bacterium BD_contig01926	0	0	0	0	0	0	0	0	0	0	0	0	0	0	0	0	0	0	1	1
uncultured bacterium BD_contig01939	0	0	1	1	0	0	0	0	0	0	0	0	0	0	0	0	0	0	0	0
uncultured bacterium BD_contig01948	0	0	2	2	0	0	0	0	0	0	1	1	0	0	0	0	0	0	0	0
uncultured bacterium BD_contig01956	0	0	0	0	0	0	1	1	0	0	0	0	0	0	0	0	0	0	1	1
uncultured bacterium BD_contig01969	0	0	0	0	0	0	0	0	0	0	1	1	0	0	0	0	0	0	0	0
uncultured bacterium BD_contig01974	0	0	15	15	0	0	2	2	1	1	5	5	0	0	0	0	0	0	1	1
uncultured bacterium BD_contig01980	0	0	0	0	0	0	0	0	0	0	1	1	0	0	0	0	0	0	0	0
uncultured bacterium BD_contig01993	0	0	0	0	0	0	1	1	0	0	0	0	0	0	0	0	0	0	0	0
uncultured bacterium BD_contig01995	0	0	0	0	0	0	2	2	0	0	0	0	0	0	0	0	0	0	1	1
uncultured bacterium BD_contig01999	0	0	0	0	0	0	0	0	0	0	1	1	0	0	0	0	0	0	0	0
uncultured bacterium BD_contig02012	0	0	3	3	0	0	0	0	0	0	0	0	0	0	0	0	0	0	0	0
uncultured bacterium BD_contig02013	0	0	0	0	0	0	0	0	0	0	1	1	0	0	0	0	0	0	1	1
uncultured bacterium BD_contig02029	0	0	0	0	0	0	0	0	0	0	0	0	0	0	0	0	0	0	1	1
uncultured bacterium BD_contig02035	0	0	1	1	0	0	0	0	0	0	0	0	0	0	0	0	0	0	0	0
uncultured bacterium BD_contig02051	0	0	1	1	0	0	0	0	0	0	1	1	0	0	0	0	0	0	1	1
uncultured bacterium BD_contig02055	0	0	0	0	0	0	2	2	0	0	1	1	0	0	0	0	0	0	1	1
uncultured bacterium BD_contig02056	0	0	0	0	0	0	1	1	0	0	5	5	0	0	0	0	0	0	6	6
uncultured bacterium BD_contig02067	0	0	0	0	0	0	1	1	0	0	0	0	0	0	0	0	0	0	0	0
uncultured bacterium BD_contig02070	0	0	0	0	0	0	1	1	0	0	0	0	0	0	0	0	0	0	0	0
uncultured bacterium BD_contig02072	0	0	0	0	0	0	0	0	0	0	2	2	0	0	0	0	0	0	0	0
uncultured bacterium BD_contig02073	0	0	10	10	0	0	2	2	1	1	11	11	0	0	0	0	6	6	187	187
uncultured bacterium BD_contig02077	0	0	1	1	0	0	0	0	0	0	0	0	0	0	0	0	0	0	0	0
uncultured bacterium BD_contig02078	0	0	1	1	0	0	0	0	0	0	0	0	0	0	0	0	0	0	0	0
uncultured bacterium BD_contig02082	0	0	0	0	0	0	0	0	0	0	1	1	0	0	0	0	0	0	8	8
uncultured bacterium BD_contig02088	0	0	1	1	0	0	0	0	0	0	0	0	0	0	0	0	1	1	1	1
uncultured bacterium BD_contig02093	2	2	84	84	1	1	16	16	7	7	56	56	1	1	1	1	11	11	81	81
uncultured bacterium BD_contig02102	0	0	0	0	0	0	0	0	0	0	0	0	0	0	0	0	0	0	1	1
uncultured bacterium BD_contig02105	0	0	0	0	0	0	1	1	1	1	0	0	0	0	0	0	0	0	5	5
uncultured bacterium BD_contig02112	0	0	3	3	0	0	0	0	0	0	0	0	0	0	0	0	0	0	0	0
uncultured bacterium BD_contig02130	0	0	2	2	0	0	0	0	0	0	0	0	0	0	0	0	0	0	0	0
uncultured bacterium BD_contig02178	0	0	0	0	0	0	0	0	0	0	2	2	0	0	0	0	0	0	0	0
uncultured bacterium BD_contig02190	0	0	0	0	0	0	0	0	0	0	1	1	0	0	0	0	0	0	0	0
uncultured bacterium BD_contig02191	0	0	2	2	0	0	0	0	0	0	0	0	0	0	0	0	0	0	0	0
uncultured bacterium BD_contig02226	0	0	0	0	0	0	0	0	0	0	0	0	0	0	0	0	0	0	2	2
uncultured bacterium BD_contig02245	0	0	0	0	0	0	0	0	0	0	3	3	0	0	0	0	0	0	0	0
uncultured bacterium BD_contig02264	0	0	0	0	0	0	0	0	0	0	1	1	0	0	0	0	0	0	2	2
uncultured bacterium BD_contig02265	0	0	0	0	0	0	0	0	0	0	0	0	0	0	1	1	0	0	2	2
uncultured bacterium BD_contig02266	0	0	0	0	0	0	0	0	0	0	0	0	0	0	0	0	0	0	1	1
uncultured bacterium BD_contig02281	1	1	54	54	0	0	24	24	3	3	48	48	0	0	1	1	7	7	81	81
uncultured bacterium BD_contig02292	0	0	1	1	0	0	0	0	0	0	0	0	0	0	0	0	0	0	0	0
uncultured bacterium BD_contig02305	0	0	0	0	0	0	0	0	0	0	0	0	0	0	0	0	0	0	1	1
uncultured bacterium BD_contig02320	0	0	0	0	0	0	0	0	0	0	0	0	0	0	0	0	0	0	1	1
uncultured bacterium BD_contig02325	0	0	0	0	0	0	0	0	0	0	0	0	0	0	0	0	0	0	1	1
uncultured bacterium BD_contig02328	0	0	0	0	0	0	0	0	0	0	0	0	0	0	0	0	0	0	1	1
uncultured bacterium BD_contig02354	0	0	0	0	0	0	0	0	0	0	0	0	0	0	0	0	0	0	1	1
uncultured bacterium BD_contig02359	0	0	1	1	0	0	0	0	0	0	0	0	0	0	0	0	0	0	0	0
uncultured bacterium BD_contig02360	0	0	0	0	0	0	0	0	0	0	1	1	0	0	0	0	0	0	0	0
uncultured bacterium BD_contig02363	0	0	1	1	0	0	0	0	0	0	0	0	0	0	0	0	0	0	0	0
uncultured bacterium BD_contig02372	0	0	0	0	0	0	0	0	0	0	1	1	0	0	0	0	0	0	0	0
uncultured bacterium BD_contig02378	0	0	0	0	0	0	0	0	0	0	0	0	0	0	0	0	0	0	2	2
uncultured bacterium BD_contig02400	0	0	21	21	0	0	13	13	0	0	22	22	0	0	2	2	0	0	55	55
uncultured bacterium BD_contig02446	0	0	50	50	0	0	11	11	3	3	57	57	1	1	0	0	6	6	80	80
uncultured bacterium BD_contig02456	0	0	5	5	0	0	0	0	0	0	0	0	0	0	0	0	0	0	0	0
uncultured bacterium BD_contig02466	0	0	1	1	0	0	0	0	0	0	0	0	0	0	0	0	0	0	0	0
uncultured bacterium BD_contig02488	1	1	1	1	0	0	0	0	0	0	0	0	0	0	0	0	0	0	0	0
uncultured bacterium BD_contig02505	0	0	1	1	0	0	0	0	0	0	0	0	0	0	0	0	0	0	0	0
uncultured bacterium BD_contig02509	0	0	0	0	0	0	0	0	0	0	0	0	0	0	0	0	0	0	2	2
uncultured bacterium BD_contig02516	0	0	22	22	0	0	0	0	0	0	5	5	0	0	0	0	0	0	26	26
uncultured bacterium BD_contig02537	0	0	1	1	0	0	0	0	0	0	0	0	0	0	0	0	0	0	0	0
uncultured bacterium BD_contig02556	0	0	3	3	0	0	0	0	0	0	0	0	0	0	0	0	0	0	0	0
uncultured bacterium BD_contig02590	0	0	0	0	0	0	0	0	0	0	1	1	0	0	0	0	0	0	0	0
uncultured bacterium BD_contig02608	0	0	45	45	0	0	0	0	0	0	0	0	0	0	0	0	0	0	0	0
uncultured bacterium BD_contig02612	0	0	7	7	0	0	10	10	1	1	21	21	0	0	0	0	0	0	45	45
uncultured bacterium BD_contig02637	0	0	0	0	0	0	0	0	0	0	1	1	0	0	0	0	0	0	0	0
uncultured bacterium BD_contig02659	0	0	1	1	0	0	0	0	0	0	0	0	0	0	0	0	0	0	0	0
uncultured bacterium BD_contig02669	0	0	0	0	0	0	0	0	0	0	1	1	0	0	0	0	0	0	0	0
uncultured bacterium BD_contig02693	0	0	7	7	1	1	0	0	0	0	3	3	0	0	0	0	0	0	3	3
uncultured bacterium BD_contig02694	0	0	0	0	0	0	0	0	0	0	1	1	0	0	0	0	0	0	0	0
uncultured bacterium BD_contig02710	0	0	13	13	0	0	0	0	0	0	0	0	0	0	0	0	0	0	0	0
uncultured bacterium BD_contig02718	0	0	0	0	0	0	1	1	0	0	0	0	0	0	0	0	0	0	0	0
uncultured bacterium BD_contig02742	0	0	1	1	0	0	0	0	0	0	0	0	0	0	0	0	0	0	0	0
uncultured bacterium BD_contig02782	0	0	0	0	0	0	0	0	0	0	0	0	0	0	0	0	0	0	3	3
uncultured bacterium BD_contig02794	0	0	8	8	0	0	0	0	0	0	0	0	0	0	0	0	0	0	0	0
uncultured bacterium BD_contig02795	0	0	1	1	0	0	0	0	0	0	0	0	0	0	0	0	0	0	0	0
uncultured bacterium BD_contig02797	0	0	1	1	0	0	0	0	0	0	0	0	0	0	0	0	0	0	1	1
uncultured bacterium BD_contig02813	0	0	0	0	0	0	0	0	0	0	0	0	0	0	0	0	0	0	1	1
uncultured bacterium BD_contig02820	0	0	6	6	0	0	0	0	0	0	0	0	0	0	0	0	0	0	0	0
uncultured bacterium BD_contig02835	0	0	0	0	0	0	2	2	0	0	4	4	0	0	0	0	2	2	85	85
uncultured bacterium BD_contig02841	0	0	0	0	0	0	0	0	0	0	0	0	0	0	0	0	0	0	1	1
uncultured bacterium BD_contig02845	0	0	1	1	0	0	0	0	0	0	0	0	0	0	0	0	0	0	0	0
uncultured bacterium BD_contig02849	0	0	13	13	0	0	4	4	1	1	6	6	0	0	0	0	1	1	10	10
uncultured bacterium BD_contig02858	0	0	0	0	0	0	0	0	0	0	1	1	0	0	0	0	0	0	0	0
uncultured bacterium BD_contig02874	0	0	0	0	0	0	0	0	0	0	0	0	0	0	0	0	0	0	2	2
uncultured bacterium BD_contig02878	0	0	0	0	0	0	0	0	0	0	0	0	0	0	0	0	0	0	6	6
uncultured bacterium BD_contig02888	0	0	0	0	0	0	1	1	0	0	0	0	0	0	0	0	0	0	0	0
uncultured bacterium BD_contig02905	0	0	2	2	0	0	0	0	0	0	0	0	0	0	0	0	0	0	0	0
uncultured bacterium BD_contig02913	0	0	1	1	0	0	0	0	0	0	0	0	0	0	0	0	0	0	0	0
uncultured bacterium BD_contig02933	0	0	1	1	0	0	0	0	0	0	0	0	0	0	0	0	0	0	0	0
uncultured bacterium BD_contig02941	0	0	5	5	0	0	2	2	0	0	2	2	0	0	1	1	0	0	5	5
uncultured bacterium BD_contig02960	0	0	0	0	0	0	0	0	0	0	0	0	0	0	0	0	0	0	1	1
uncultured bacterium BD_contig02970	0	0	0	0	0	0	0	0	0	0	0	0	0	0	0	0	0	0	1	1
uncultured bacterium BD_contig02996	0	0	0	0	0	0	4	4	0	0	5	5	0	0	0	0	0	0	1	1
uncultured bacterium BD_contig03012	0	0	2	2	0	0	3	3	0	0	7	7	0	0	0	0	0	0	2	2
uncultured bacterium BD_contig03040	0	0	3	3	0	0	0	0	0	0	0	0	0	0	0	0	0	0	1	1
uncultured bacterium BD_contig03059	0	0	0	0	0	0	2	2	0	0	7	7	0	0	0	0	0	0	0	0
uncultured bacterium BD_contig03076	1	1	23	23	0	0	1	1	0	0	0	0	0	0	0	0	0	0	0	0
uncultured bacterium BD_contig03080	0	0	0	0	0	0	0	0	0	0	0	0	0	0	0	0	0	0	1	1
uncultured bacterium BD_contig03088	0	0	0	0	0	0	0	0	0	0	0	0	0	0	0	0	0	0	2	2
uncultured bacterium BD_contig03098	0	0	0	0	0	0	0	0	0	0	1	1	0	0	0	0	0	0	0	0
uncultured bacterium BD_contig03100	0	0	0	0	0	0	0	0	0	0	1	1	0	0	0	0	0	0	0	0
uncultured bacterium BD_contig03101	0	0	1	1	0	0	0	0	0	0	0	0	0	0	0	0	0	0	0	0
uncultured bacterium BD_contig03129	0	0	1	1	0	0	0	0	0	0	0	0	0	0	0	0	0	0	6	6
uncultured bacterium BD_contig03131	0	0	0	0	0	0	0	0	0	0	0	0	0	0	0	0	0	0	3	3
uncultured bacterium BD_contig03138	0	0	0	0	0	0	10	10	0	0	17	17	0	0	0	0	0	0	17	17
uncultured bacterium BD_contig03143	0	0	3	3	0	0	0	0	0	0	0	0	0	0	0	0	0	0	0	0
uncultured bacterium BD_contig03153	0	0	0	0	1	1	36	36	3	3	26	26	1	1	0	0	0	0	0	0
uncultured bacterium BD_contig03162	0	0	1	1	0	0	4	4	0	0	2	2	0	0	0	0	1	1	14	14
uncultured bacterium BD_contig03180	0	0	1	1	0	0	0	0	0	0	0	0	0	0	0	0	0	0	0	0
uncultured bacterium BD_contig03192	0	0	0	0	0	0	1	1	0	0	0	0	0	0	0	0	0	0	0	0
uncultured bacterium BD_contig03223	0	0	2	2	0	0	0	0	0	0	0	0	0	0	0	0	0	0	0	0
uncultured bacterium BD_contig03244	0	0	0	0	0	0	0	0	0	0	0	0	0	0	0	0	0	0	2	2
uncultured bacterium BD_contig03255	0	0	0	0	0	0	0	0	0	0	0	0	0	0	0	0	1	1	4	4
uncultured bacterium BD_contig03259	0	0	9	9	0	0	4	4	0	0	11	11	0	0	2	2	0	0	1	1
uncultured bacterium BD_contig03267	0	0	0	0	0	0	0	0	0	0	1	1	0	0	0	0	0	0	0	0
uncultured bacterium BD_contig03296	0	0	0	0	0	0	0	0	0	0	0	0	0	0	0	0	0	0	1	1
uncultured bacterium BD_contig03324	0	0	0	0	0	0	0	0	0	0	1	1	0	0	0	0	0	0	0	0
uncultured bacterium BD_contig03327	0	0	0	0	0	0	0	0	0	0	0	0	0	0	1	1	0	0	0	0
uncultured bacterium BD_contig03332	0	0	1	1	0	0	0	0	0	0	0	0	0	0	0	0	0	0	0	0
uncultured bacterium BD_contig03364	0	0	3	3	0	0	0	0	0	0	1	1	0	0	0	0	0	0	0	0
uncultured bacterium BD_contig03384	0	0	0	0	0	0	1	1	0	0	0	0	0	0	0	0	0	0	0	0
uncultured bacterium BD_contig03388	0	0	1	1	0	0	0	0	0	0	0	0	0	0	0	0	0	0	0	0
uncultured bacterium BD_contig03409	0	0	0	0	0	0	0	0	0	0	0	0	0	0	0	0	0	0	1	1
uncultured bacterium BD_contig03410	0	0	0	0	0	0	0	0	0	0	1	1	0	0	0	0	0	0	0	0
uncultured bacterium BD_contig03421	0	0	0	0	0	0	0	0	0	0	0	0	0	0	0	0	0	0	1	1
uncultured bacterium BD_contig03423	0	0	0	0	0	0	0	0	0	0	0	0	0	0	0	0	0	0	1	1
uncultured bacterium BD_contig03430	0	0	25	25	0	0	0	0	0	0	1	1	0	0	0	0	0	0	22	22
uncultured bacterium BD_contig03438	0	0	0	0	0	0	0	0	0	0	3	3	0	0	0	0	0	0	0	0
uncultured bacterium BD_contig03449	0	0	0	0	0	0	1	1	0	0	0	0	0	0	0	0	0	0	0	0
uncultured bacterium BD_contig03452	0	0	0	0	0	0	0	0	0	0	0	0	0	0	0	0	0	0	2	2
uncultured bacterium BD_contig03453	0	0	3	3	0	0	0	0	0	0	0	0	0	0	0	0	0	0	3	3
uncultured bacterium BD_contig03458	0	0	0	0	0	0	1	1	0	0	1	1	0	0	0	0	0	0	0	0
uncultured bacterium BD_contig03469	0	0	0	0	0	0	0	0	0	0	2	2	0	0	0	0	0	0	0	0
uncultured bacterium BD_contig03471	0	0	1	1	0	0	1	1	1	1	8	8	0	0	0	0	0	0	1	1
uncultured bacterium BD_contig03488	0	0	1	1	0	0	0	0	0	0	0	0	0	0	0	0	0	0	0	0
uncultured bacterium BD_contig03503	0	0	0	0	0	0	0	0	0	0	1	1	0	0	0	0	0	0	0	0
uncultured bacterium BD_contig03539	0	0	0	0	0	0	0	0	0	0	1	1	0	0	0	0	0	0	2	2
uncultured bacterium BD_contig03546	0	0	0	0	0	0	0	0	0	0	2	2	0	0	0	0	0	0	0	0
uncultured bacterium BD_contig03550	0	0	0	0	0	0	0	0	0	0	1	1	0	0	0	0	0	0	0	0
uncultured bacterium BD_contig03552	0	0	0	0	0	0	0	0	0	0	4	4	0	0	0	0	0	0	0	0
uncultured bacterium BD_contig03555	0	0	2	2	0	0	1	1	0	0	0	0	0	0	0	0	0	0	1	1
uncultured bacterium BD_contig03591	0	0	0	0	0	0	0	0	0	0	1	1	0	0	0	0	0	0	0	0
uncultured bacterium BD_contig03603	0	0	1	1	0	0	1	1	0	0	0	0	0	0	0	0	0	0	3	3
uncultured bacterium BD_contig03609	0	0	1	1	0	0	0	0	0	0	0	0	0	0	0	0	0	0	0	0
uncultured bacterium BD_contig03623	0	0	25	25	0	0	5	5	0	0	10	10	0	0	0	0	0	0	12	12
uncultured bacterium BD_contig03624	0	0	0	0	0	0	0	0	0	0	2	2	0	0	0	0	0	0	0	0
uncultured bacterium BD_contig03628	0	0	0	0	0	0	0	0	1	1	0	0	0	0	0	0	0	0	0	0
uncultured bacterium BD_contig03637	0	0	0	0	0	0	0	0	0	0	0	0	0	0	0	0	0	0	1	1
uncultured bacterium BD_contig03638	0	0	2	2	0	0	1	1	1	1	1	1	0	0	0	0	0	0	5	5
uncultured bacterium BD_contig03655	0	0	0	0	0	0	0	0	0	0	0	0	0	0	0	0	0	0	1	1
uncultured bacterium BD_contig03674	0	0	0	0	0	0	0	0	0	0	0	0	0	0	0	0	0	0	1	1
uncultured bacterium BD_contig03676	0	0	1	1	0	0	0	0	0	0	0	0	0	0	0	0	0	0	0	0
uncultured bacterium BD_contig03679	0	0	0	0	0	0	0	0	0	0	1	1	0	0	0	0	0	0	0	0
uncultured bacterium BD_contig03687	0	0	0	0	0	0	1	1	0	0	3	3	0	0	0	0	0	0	0	0
uncultured bacterium BD_contig03699	0	0	0	0	0	0	0	0	0	0	1	1	0	0	0	0	0	0	1	1
uncultured bacterium BD_contig03710	0	0	0	0	0	0	0	0	0	0	0	0	0	0	0	0	0	0	1	1
uncultured bacterium BD_contig03719	0	0	1	1	0	0	0	0	0	0	0	0	0	0	0	0	0	0	0	0
uncultured bacterium BD_contig03743	0	0	0	0	0	0	0	0	0	0	0	0	0	0	0	0	0	0	1	1
uncultured bacterium BD_contig03749	0	0	0	0	0	0	2	2	0	0	5	5	0	0	0	0	0	0	5	5
uncultured bacterium BD_contig03756	0	0	2	2	0	0	0	0	0	0	2	2	0	0	0	0	0	0	0	0
uncultured bacterium BD_contig03785	0	0	1	1	0	0	0	0	0	0	0	0	0	0	0	0	0	0	0	0
uncultured bacterium BD_contig03812	0	0	0	0	0	0	0	0	0	0	2	2	0	0	0	0	0	0	0	0
uncultured bacterium BD_contig03818	0	0	0	0	0	0	0	0	0	0	0	0	0	0	0	0	0	0	1	1
uncultured bacterium BD_contig03825	0	0	0	0	0	0	0	0	0	0	0	0	0	0	0	0	0	0	1	1
uncultured bacterium BD_contig03866	0	0	0	0	0	0	1	1	0	0	2	2	0	0	0	0	0	0	5	5
uncultured bacterium BD_contig03886	0	0	0	0	0	0	0	0	0	0	0	0	0	0	0	0	0	0	2	2
uncultured bacterium BD_contig03892	0	0	5	5	0	0	0	0	0	0	0	0	0	0	0	0	0	0	1	1
uncultured bacterium BD_contig03908	0	0	1	1	0	0	0	0	0	0	0	0	0	0	0	0	0	0	0	0
uncultured bacterium BD_contig03910	0	0	1	1	0	0	0	0	0	0	0	0	0	0	0	0	0	0	0	0
uncultured bacterium BD_contig03912	0	0	1	1	0	0	0	0	0	0	0	0	0	0	0	0	0	0	0	0
uncultured bacterium BD_contig03973	0	0	0	0	0	0	0	0	0	0	0	0	0	0	0	0	0	0	1	1
uncultured bacterium BD_contig03991	0	0	0	0	0	0	0	0	0	0	0	0	0	0	0	0	0	0	1	1
uncultured bacterium Bio2	0	0	0	0	0	0	0	0	0	0	0	0	0	0	0	0	0	0	1	1
uncultured bacterium Bio3	0	0	0	0	0	0	0	0	0	0	1	1	0	0	1	1	1	1	10	10
uncultured bacterium Bio5	0	0	0	0	0	0	0	0	0	0	8	8	0	0	0	0	0	0	4	4
uncultured bacterium Bio6	0	0	0	0	0	0	0	0	0	0	6	6	0	0	0	0	0	0	13	13
uncultured bacterium Bio7	0	0	1	1	0	0	3	3	1	1	8	8	0	0	0	0	1	1	40	40
uncultured bacterium Bio9	0	0	1	1	0	0	1	1	0	0	3	3	0	0	0	0	0	0	18	18
uncultured bacterium BIWA129	0	0	0	0	0	0	0	0	0	0	1	1	0	0	0	0	0	0	0	0
uncultured bacterium BIWA919	0	0	1	1	0	0	0	0	0	0	0	0	0	0	0	0	0	0	0	0
uncultured bacterium BLR1	0	0	0	0	0	0	0	0	0	0	0	0	0	0	0	0	0	0	2	2
uncultured bacterium BLR10	0	0	14	14	0	0	21	21	1	1	35	35	0	0	1	1	1	1	53	53
uncultured bacterium BLR12	0	0	0	0	0	0	0	0	0	0	0	0	0	0	0	0	1	1	3	3
uncultured bacterium BLR13	0	0	22	22	0	0	10	10	0	0	21	21	0	0	0	0	0	0	56	56
uncultured bacterium BLR16	0	0	0	0	0	0	1	1	0	0	1	1	0	0	0	0	0	0	0	0
uncultured bacterium BLR17	0	0	0	0	0	0	0	0	0	0	1	1	0	0	0	0	0	0	0	0
uncultured bacterium BLR18	0	0	1	1	0	0	7	7	0	0	13	13	0	0	0	0	0	0	63	63
uncultured bacterium BLR19	0	0	1	1	0	0	15	15	1	1	23	23	1	1	1	1	2	2	46	46
uncultured bacterium BLR2	0	0	15	15	0	0	19	19	2	2	47	47	0	0	0	0	0	0	53	53
uncultured bacterium BLR3	0	0	1	1	0	0	0	0	0	0	0	0	0	0	1	1	1	1	38	38
uncultured bacterium BLR5	0	0	2	2	0	0	7	7	1	1	22	22	0	0	0	0	5	5	104	104
uncultured bacterium BLR7	0	0	139	139	0	0	16	16	1	1	31	31	0	0	2	2	2	2	99	99
uncultured bacterium BLR8	0	0	93	93	2	2	78	78	9	9	222	222	1	1	4	4	5	5	249	249
uncultured bacterium BLR9	0	0	37	37	0	0	10	10	3	3	26	26	0	0	0	0	0	0	81	81
uncultured bacterium CBNPD1 BAC clone 142	0	0	2	2	0	0	3	3	2	2	19	19	0	0	0	0	0	0	0	0
uncultured bacterium CBNPD1 BAC clone 1664	0	0	10	10	0	0	24	24	2	2	44	44	0	0	1	1	2	2	61	61
uncultured bacterium CBNPD1 BAC clone 2089	0	0	19	19	0	0	133	133	3	3	317	317	0	0	2	2	3	3	394	394
uncultured bacterium CBNPD1 BAC clone 543	0	0	0	0	0	0	5	5	0	0	14	14	0	0	1	1	0	0	12	12
uncultured bacterium CBNPD1 BAC clone 67	0	0	125	125	0	0	9	9	0	0	27	27	0	0	0	0	1	1	96	96
uncultured bacterium CcAb1	0	0	0	0	0	0	0	0	0	0	0	0	0	0	0	0	0	0	2	2
uncultured bacterium CcAb2	0	0	2	2	0	0	13	13	0	0	24	24	0	0	0	0	0	0	22	22
uncultured bacterium contig00001	0	0	22	22	0	0	86	86	1	1	159	159	0	0	3	3	8	8	287	287
uncultured bacterium contig00002	0	0	3	3	0	0	6	6	0	0	13	13	0	0	2	2	0	0	67	67
uncultured bacterium contig00003	0	0	24	24	3	3	133	133	10	10	292	292	2	2	6	6	11	11	379	379
uncultured bacterium contig00004	0	0	38	38	0	0	61	61	5	5	98	98	0	0	3	3	4	4	280	280
uncultured bacterium contig00005	0	0	39	39	0	0	116	116	17	17	250	250	1	1	1	1	24	24	996	996
uncultured bacterium contig00006	1	1	400	400	1	1	189	189	10	10	461	461	0	0	2	2	16	16	1835	1835
uncultured bacterium contig00007	0	0	95	95	1	1	91	91	4	4	267	267	0	0	10	10	3	3	207	207
uncultured bacterium contig00008	0	0	413	413	1	1	36	36	2	2	59	59	1	1	1	1	2	2	155	155
uncultured bacterium contig00009	0	0	29	29	1	1	65	65	7	7	207	207	0	0	2	2	12	12	879	879
uncultured bacterium contig00010	1	1	913	913	0	0	60	60	5	5	166	166	0	0	3	3	32	32	1426	1426
uncultured bacterium contig00011	0	0	38	38	0	0	15	15	0	0	58	58	0	0	2	2	3	3	176	176
uncultured bacterium contig00012	0	0	37	37	5	5	439	439	24	24	920	920	7	7	21	21	19	19	1434	1434
uncultured bacterium contig00013	3	3	1081	1081	2	2	56	56	3	3	106	106	0	0	2	2	9	9	527	527
uncultured bacterium contig00015	0	0	0	0	0	0	0	0	0	0	2	2	0	0	0	0	0	0	17	17
uncultured bacterium contig00016	0	0	496	496	9	9	3155	3155	37	37	5875	5875	2	2	90	90	97	97	20800	20800
uncultured bacterium contig00017	0	0	21	21	0	0	33	33	1	1	46	46	0	0	0	0	11	11	335	335
uncultured bacterium contig00018	0	0	9	9	0	0	20	20	2	2	49	49	0	0	0	0	2	2	185	185
uncultured bacterium contig00019	0	0	5	5	0	0	1	1	0	0	4	4	0	0	0	0	2	2	77	77
uncultured bacterium contig00020	0	0	2	2	1	1	90	90	10	10	186	186	4	4	4	4	121	121	4501	4501
uncultured bacterium contig00021	9	9	6184	6184	1	1	262	262	10	10	530	530	1	1	7	7	20	20	1769	1769
uncultured bacterium contig00022	1	1	116	116	3	3	145	145	7	7	260	260	1	1	8	8	7	7	415	415
uncultured bacterium contig00023	0	0	9	9	3	3	192	192	10	10	411	411	1	1	19	19	10	10	462	462
uncultured bacterium contig00023(2014)	0	0	0	0	0	0	1	1	0	0	0	0	0	0	0	0	0	0	5	5
uncultured bacterium contig00024	1	1	612	612	0	0	10	10	0	0	30	30	0	0	2	2	3	3	62	62
uncultured bacterium contig00025	0	0	18	18	0	0	32	32	7	7	150	150	1	1	6	6	10	10	321	321
uncultured bacterium contig00026	0	0	12	12	3	3	146	146	11	11	296	296	1	1	7	7	2	2	180	180
uncultured bacterium contig00027	2	2	1007	1007	3	3	141	141	14	14	425	425	1	1	8	8	8	8	1023	1023
uncultured bacterium contig00028	0	0	8	8	0	0	19	19	2	2	61	61	0	0	3	3	1	1	48	48
uncultured bacterium contig00029	0	0	47	47	0	0	19	19	0	0	39	39	0	0	0	0	1	1	63	63
uncultured bacterium contig00030	0	0	114	114	3	3	140	140	18	18	482	482	2	2	13	13	10	10	626	626
uncultured bacterium contig00031	0	0	1	1	0	0	22	22	1	1	55	55	1	1	1	1	6	6	219	219
uncultured bacterium contig00032	0	0	3	3	5	5	582	582	46	46	1388	1388	6	6	33	33	12	12	537	537
uncultured bacterium contig00033	0	0	23	23	0	0	48	48	2	2	111	111	0	0	3	3	4	4	369	369
uncultured bacterium contig00034	0	0	18	18	0	0	368	368	12	12	714	714	5	5	17	17	14	14	1035	1035
uncultured bacterium contig00035	1	1	267	267	2	2	63	63	7	7	182	182	1	1	6	6	12	12	584	584
uncultured bacterium contig00036	0	0	209	209	0	0	63	63	4	4	119	119	0	0	0	0	11	11	383	383
uncultured bacterium contig00037	0	0	9	9	0	0	4	4	1	1	9	9	0	0	0	0	1	1	48	48
uncultured bacterium contig00038	0	0	194	194	4	4	489	489	41	41	1182	1182	2	2	5	5	121	121	5939	5939
uncultured bacterium contig00039	1	1	310	310	2	2	506	506	20	20	1065	1065	2	2	16	16	13	13	1734	1734
uncultured bacterium contig00040	0	0	147	147	1	1	232	232	4	4	523	523	0	0	4	4	3	3	1347	1347
uncultured bacterium contig00041	0	0	1	1	0	0	8	8	1	1	7	7	0	0	0	0	0	0	36	36
uncultured bacterium contig00042	0	0	15	15	0	0	20	20	2	2	54	54	0	0	0	0	2	2	75	75
uncultured bacterium contig00043	0	0	36	36	34	34	2081	2081	98	98	2968	2968	9	9	30	30	135	135	6549	6549
uncultured bacterium contig00044	0	0	27	27	0	0	65	65	1	1	159	159	1	1	1	1	7	7	628	628
uncultured bacterium contig00045	0	0	25	25	0	0	6	6	0	0	12	12	0	0	0	0	1	1	41	41
uncultured bacterium contig00046	0	0	41	41	1	1	102	102	6	6	255	255	1	1	1	1	17	17	1098	1098
uncultured bacterium contig00047	0	0	31	31	6	6	532	532	11	11	1091	1091	2	2	21	21	40	40	3091	3091
uncultured bacterium contig00048	0	0	2	2	0	0	11	11	0	0	16	16	0	0	1	1	2	2	56	56
uncultured bacterium contig00049	0	0	6	6	1	1	28	28	5	5	64	64	0	0	1	1	2	2	156	156
uncultured bacterium contig00050	0	0	14	14	6	6	972	972	41	41	1989	1989	3	3	77	77	18	18	2193	2193
uncultured bacterium contig00052	0	0	18	18	0	0	5	5	0	0	2	2	0	0	0	0	0	0	14	14
uncultured bacterium contig00053	0	0	1	1	1	1	6	6	0	0	30	30	0	0	0	0	0	0	55	55
uncultured bacterium contig00054	0	0	0	0	0	0	2	2	0	0	3	3	0	0	0	0	1	1	35	35
uncultured bacterium contig00055	1	1	639	639	0	0	528	528	12	12	986	986	2	2	8	8	12	12	1118	1118
uncultured bacterium contig00056	0	0	2	2	0	0	14	14	0	0	20	20	0	0	0	0	3	3	115	115
uncultured bacterium contig00057	2	2	603	603	4	4	680	680	24	24	1272	1272	1	1	19	19	27	27	2125	2125
uncultured bacterium contig00058	0	0	1	1	0	0	9	9	1	1	10	10	0	0	0	0	1	1	29	29
uncultured bacterium contig00060	0	0	22	22	0	0	102	102	3	3	185	185	0	0	7	7	4	4	371	371
uncultured bacterium contig00061	1	1	318	318	1	1	112	112	3	3	242	242	0	0	3	3	1	1	424	424
uncultured bacterium contig00062	0	0	221	221	2	2	355	355	5	5	732	732	0	0	14	14	5	5	942	942
uncultured bacterium contig00064	0	0	58	58	1	1	66	66	0	0	112	112	0	0	2	2	4	4	220	220
uncultured bacterium contig00066	0	0	821	821	2	2	74	74	5	5	155	155	0	0	0	0	6	6	178	178
uncultured bacterium contig00067	0	0	40	40	0	0	26	26	3	3	78	78	0	0	0	0	4	4	201	201
uncultured bacterium contig00068	1	1	6	6	6	6	339	339	18	18	707	707	5	5	17	17	59	59	2302	2302
uncultured bacterium contig00069	0	0	659	659	0	0	5	5	1	1	10	10	0	0	0	0	2	2	45	45
uncultured bacterium contig00070	1	1	311	311	1	1	181	181	4	4	368	368	0	0	10	10	5	5	466	466
uncultured bacterium contig00071	1	1	231	231	8	8	521	521	86	86	1435	1435	2	2	11	11	93	93	2869	2869
uncultured bacterium contig00079	0	0	379	379	0	0	30	30	1	1	217	217	0	0	6	6	1	1	149	149
uncultured bacterium contig00080	0	0	42	42	0	0	15	15	0	0	26	26	0	0	1	1	1	1	62	62
uncultured bacterium contig00081	3	3	1330	1330	0	0	38	38	0	0	53	53	0	0	2	2	1	1	178	178
uncultured bacterium contig00082	1	1	196	196	0	0	48	48	4	4	174	174	1	1	2	2	19	19	1172	1172
uncultured bacterium contig00083	0	0	1	1	6	6	255	255	24	24	510	510	7	7	14	14	1	1	19	19
uncultured bacterium contig00084	0	0	743	743	0	0	20	20	0	0	38	38	0	0	0	0	3	3	117	117
uncultured bacterium contig00085	1	1	37	37	0	0	31	31	3	3	82	82	0	0	0	0	13	13	570	570
uncultured bacterium contig00086	1	1	684	684	2	2	190	190	5	5	332	332	2	2	3	3	13	13	859	859
uncultured bacterium contig00087	0	0	330	330	0	0	4	4	1	1	13	13	0	0	0	0	6	6	145	145
uncultured bacterium contig00088	0	0	90	90	1	1	31	31	2	2	60	60	0	0	0	0	3	3	135	135
uncultured bacterium contig00090	0	0	193	193	5	5	619	619	16	16	1060	1060	3	3	22	22	16	16	1346	1346
uncultured bacterium contig00092	1	1	779	779	0	0	112	112	8	8	172	172	1	1	2	2	3	3	299	299
uncultured bacterium contig00094	0	0	10	10	2	2	20	20	3	3	87	87	0	0	3	3	5	5	132	132
uncultured bacterium contig00095	0	0	468	468	6	6	1326	1326	39	39	3081	3081	2	2	15	15	128	128	11120	11120
uncultured bacterium contig00096	0	0	24	24	0	0	14	14	2	2	21	21	1	1	1	1	7	7	242	242
uncultured bacterium contig00100	0	0	11	11	0	0	271	271	14	14	596	596	2	2	11	11	25	25	2097	2097
uncultured bacterium contig00101	0	0	136	136	0	0	94	94	12	12	268	268	0	0	1	1	71	71	2973	2973
uncultured bacterium contig00104	3	3	302	302	0	0	38	38	5	5	119	119	1	1	3	3	8	8	426	426
uncultured bacterium contig00105	0	0	34	34	0	0	55	55	7	7	140	140	0	0	0	0	23	23	669	669
uncultured bacterium contig00106	0	0	172	172	0	0	44	44	4	4	148	148	0	0	3	3	12	12	457	457
uncultured bacterium contig00107	2	2	36	36	0	0	30	30	3	3	135	135	2	2	2	2	5	5	105	105
uncultured bacterium contig00112	0	0	10	10	0	0	3	3	0	0	4	4	0	0	0	0	0	0	34	34
uncultured bacterium contig00113	0	0	2	2	0	0	1	1	1	1	8	8	0	0	0	0	1	1	14	14
uncultured bacterium contig00114	0	0	22	22	1	1	34	34	3	3	92	92	2	2	1	1	8	8	512	512
uncultured bacterium contig00116	9	9	3297	3297	0	0	19	19	0	0	23	23	0	0	1	1	2	2	113	113
uncultured bacterium contig00117	8	8	5812	5812	1	1	187	187	3	3	367	367	0	0	7	7	13	13	905	905
uncultured bacterium contig00119	0	0	9	9	0	0	12	12	0	0	24	24	0	0	1	1	2	2	182	182
uncultured bacterium contig00120	0	0	1	1	1	1	14	14	0	0	20	20	0	0	1	1	3	3	159	159
uncultured bacterium contig00121	1	1	1266	1266	2	2	194	194	25	25	354	354	3	3	7	7	6	6	323	323
uncultured bacterium contig00122	0	0	308	308	0	0	7	7	0	0	25	25	0	0	0	0	2	2	175	175
uncultured bacterium contig00124	0	0	134	134	1	1	350	350	15	15	680	680	2	2	8	8	12	12	974	974
uncultured bacterium contig00125	0	0	35	35	2	2	83	83	10	10	198	198	1	1	3	3	15	15	962	962
uncultured bacterium contig00126	0	0	2	2	0	0	1	1	0	0	2	2	0	0	0	0	0	0	6	6
uncultured bacterium contig00128	0	0	180	180	1	1	489	489	11	11	852	852	0	0	12	12	21	21	1878	1878
uncultured bacterium contig00129	2	2	341	341	1	1	318	318	12	12	618	618	1	1	7	7	31	31	2938	2938
uncultured bacterium contig00130	0	0	5	5	0	0	118	118	6	6	298	298	0	0	1	1	12	12	1083	1083
uncultured bacterium contig00131	27	27	10416	10416	1	1	217	217	10	10	405	405	0	0	9	9	18	18	1397	1397
uncultured bacterium contig00134	0	0	3	3	0	0	5	5	0	0	8	8	0	0	0	0	1	1	56	56
uncultured bacterium contig00137	0	0	3	3	0	0	2	2	0	0	2	2	0	0	0	0	0	0	20	20
uncultured bacterium contig00138	0	0	54	54	0	0	62	62	2	2	128	128	1	1	4	4	8	8	383	383
uncultured bacterium contig00141	2	2	486	486	6	6	422	422	31	31	923	923	1	1	12	12	27	27	1152	1152
uncultured bacterium contig00142	2	2	2161	2161	0	0	296	296	4	4	490	490	0	0	17	17	10	10	1384	1384
uncultured bacterium contig00144	0	0	59	59	0	0	22	22	3	3	56	56	3	3	3	3	1	1	69	69
uncultured bacterium contig00145	0	0	19	19	0	0	49	49	7	7	161	161	0	0	2	2	19	19	858	858
uncultured bacterium contig00146	0	0	138	138	0	0	12	12	0	0	16	16	0	0	0	0	2	2	106	106
uncultured bacterium contig00147	0	0	76	76	1	1	78	78	3	3	177	177	1	1	1	1	6	6	566	566
uncultured bacterium contig00148	0	0	223	223	3	3	61	61	3	3	169	169	0	0	4	4	6	6	429	429
uncultured bacterium contig00149	0	0	2	2	0	0	0	0	0	0	2	2	0	0	0	0	0	0	41	41
uncultured bacterium contig00151	7	7	2108	2108	0	0	19	19	2	2	46	46	0	0	2	2	5	5	128	128
uncultured bacterium contig00155	2	2	392	392	0	0	12	12	2	2	39	39	0	0	1	1	6	6	250	250
uncultured bacterium contig00156	1	1	652	652	4	4	521	521	33	33	1169	1169	1	1	17	17	21	21	1588	1588
uncultured bacterium contig00159	0	0	102	102	0	0	50	50	4	4	150	150	0	0	2	2	24	24	1366	1366
uncultured bacterium contig00163	0	0	5	5	1	1	52	52	1	1	99	99	0	0	1	1	6	6	502	502
uncultured bacterium contig00164	0	0	61	61	1	1	33	33	3	3	73	73	0	0	1	1	4	4	157	157
uncultured bacterium contig00165	0	0	183	183	1	1	153	153	3	3	196	196	0	0	5	5	9	9	550	550
uncultured bacterium contig00167	0	0	2	2	1	1	50	50	2	2	105	105	0	0	2	2	2	2	257	257
uncultured bacterium contig00170	0	0	24	24	5	5	205	205	13	13	375	375	4	4	9	9	37	37	1346	1346
uncultured bacterium contig00172	0	0	23	23	1	1	72	72	6	6	152	152	0	0	5	5	14	14	383	383
uncultured bacterium contig00173	2	2	645	645	3	3	159	159	15	15	327	327	0	0	1	1	41	41	1990	1990
uncultured bacterium contig00174	0	0	24	24	4	4	322	322	27	27	729	729	6	6	12	12	43	43	1415	1415
uncultured bacterium contig00175	0	0	16	16	0	0	58	58	4	4	107	107	0	0	2	2	6	6	342	342
uncultured bacterium contig00178	0	0	10	10	0	0	2	2	0	0	8	8	0	0	1	1	0	0	37	37
uncultured bacterium contig00179	0	0	442	442	7	7	367	367	27	27	824	824	2	2	16	16	67	67	4467	4467
uncultured bacterium contig00180	1	1	23	23	3	3	357	357	16	16	788	788	4	4	7	7	36	36	1317	1317
uncultured bacterium contig00181	0	0	2	2	0	0	5	5	0	0	8	8	0	0	0	0	1	1	28	28
uncultured bacterium contig00182	0	0	525	525	5	5	392	392	36	36	986	986	1	1	6	6	100	100	4820	4820
uncultured bacterium contig00184	0	0	0	0	0	0	1	1	0	0	3	3	0	0	0	0	0	0	17	17
uncultured bacterium contig00185	1	1	802	802	2	2	55	55	5	5	170	170	0	0	1	1	14	14	991	991
uncultured bacterium contig00187	0	0	19	19	4	4	181	181	18	18	453	453	1	1	17	17	13	13	623	623
uncultured bacterium contig00188	0	0	6	6	0	0	4	4	0	0	3	3	0	0	0	0	0	0	21	21
uncultured bacterium contig00189	0	0	43	43	1	1	34	34	1	1	70	70	0	0	0	0	2	2	61	61
uncultured bacterium contig00191	0	0	1	1	0	0	7	7	3	3	19	19	0	0	0	0	1	1	85	85
uncultured bacterium contig00192	0	0	22	22	1	1	10	10	1	1	20	20	0	0	2	2	1	1	29	29
uncultured bacterium contig00193	0	0	332	332	0	0	28	28	1	1	44	44	0	0	1	1	4	4	125	125
uncultured bacterium contig00198	0	0	3	3	0	0	5	5	0	0	7	7	0	0	0	0	0	0	11	11
uncultured bacterium contig00199	2	2	684	684	1	1	162	162	3	3	314	314	0	0	16	16	5	5	989	989
uncultured bacterium contig00200	0	0	6	6	1	1	41	41	3	3	100	100	0	0	2	2	5	5	115	115
uncultured bacterium contig00203	0	0	99	99	2	2	51	51	6	6	271	271	1	1	7	7	6	6	300	300
uncultured bacterium contig00206	0	0	0	0	0	0	0	0	0	0	7	7	0	0	0	0	1	1	15	15
uncultured bacterium contig00212	0	0	43	43	0	0	10	10	1	1	10	10	0	0	0	0	0	0	55	55
uncultured bacterium contig00216	0	0	117	117	0	0	28	28	3	3	42	42	0	0	1	1	4	4	220	220
uncultured bacterium contig00219	0	0	38	38	0	0	37	37	2	2	61	61	0	0	2	2	7	7	222	222
uncultured bacterium contig00225	0	0	1	1	0	0	2	2	0	0	6	6	0	0	0	0	2	2	85	85
uncultured bacterium contig00228	0	0	4	4	0	0	22	22	1	1	30	30	0	0	0	0	2	2	125	125
uncultured bacterium contig00229	0	0	23	23	2	2	61	61	10	10	158	158	1	1	0	0	6	6	454	454
uncultured bacterium contig00231	0	0	4	4	0	0	5	5	0	0	6	6	0	0	0	0	0	0	38	38
uncultured bacterium contig00232	0	0	5	5	0	0	1	1	0	0	7	7	0	0	0	0	0	0	20	20
uncultured bacterium contig00237	0	0	0	0	1	1	52	52	0	0	70	70	0	0	1	1	4	4	129	129
uncultured bacterium contig00244	0	0	26	26	1	1	13	13	1	1	31	31	0	0	1	1	0	0	71	71
uncultured bacterium contig00248	0	0	110	110	1	1	71	71	12	12	264	264	6	6	10	10	6	6	417	417
uncultured bacterium contig00250	0	0	4	4	0	0	0	0	0	0	4	4	0	0	0	0	1	1	12	12
uncultured bacterium contig00254	0	0	28	28	0	0	0	0	0	0	3	3	0	0	0	0	1	1	17	17
uncultured bacterium contig00264	0	0	6	6	0	0	23	23	0	0	25	25	0	0	0	0	0	0	56	56
uncultured bacterium contig00266	0	0	6	6	0	0	5	5	1	1	13	13	1	1	1	1	2	2	77	77
uncultured bacterium contig00270	0	0	27	27	1	1	15	15	5	5	65	65	2	2	2	2	3	3	177	177
uncultured bacterium contig00273	0	0	0	0	0	0	0	0	0	0	3	3	0	0	0	0	2	2	29	29
uncultured bacterium contig00276	0	0	99	99	1	1	71	71	2	2	193	193	1	1	5	5	1	1	194	194
uncultured bacterium contig00280	0	0	0	0	0	0	0	0	0	0	0	0	0	0	0	0	1	1	3	3
uncultured bacterium contig00284	0	0	13	13	0	0	5	5	0	0	10	10	0	0	0	0	0	0	82	82
uncultured bacterium contig00286	0	0	27	27	0	0	21	21	3	3	72	72	0	0	2	2	4	4	294	294
uncultured bacterium contig00301	0	0	0	0	0	0	0	0	0	0	0	0	0	0	0	0	0	0	1	1
uncultured bacterium contig00303	0	0	17	17	0	0	42	42	3	3	88	88	0	0	3	3	5	5	254	254
uncultured bacterium contig00304	0	0	71	71	0	0	7	7	0	0	15	15	0	0	1	1	3	3	68	68
uncultured bacterium contig00306	0	0	21	21	0	0	17	17	6	6	74	74	1	1	5	5	3	3	162	162
uncultured bacterium contig00309	0	0	2	2	0	0	1	1	0	0	9	9	0	0	0	0	0	0	34	34
uncultured bacterium contig00311	0	0	1	1	0	0	2	2	0	0	11	11	0	0	0	0	7	7	213	213
uncultured bacterium contig00312	0	0	9	9	0	0	6	6	0	0	6	6	0	0	0	0	0	0	19	19
uncultured bacterium contig00317	0	0	0	0	0	0	35	35	1	1	18	18	0	0	2	2	14	14	490	490
uncultured bacterium contig00320	0	0	9	9	0	0	3	3	0	0	2	2	0	0	1	1	1	1	42	42
uncultured bacterium contig00322	0	0	16	16	0	0	1	1	1	1	2	2	0	0	0	0	0	0	30	30
uncultured bacterium contig00326	0	0	40	40	0	0	6	6	0	0	10	10	0	0	0	0	0	0	34	34
uncultured bacterium contig00331	0	0	21	21	1	1	6	6	2	2	9	9	0	0	0	0	2	2	107	107
uncultured bacterium contig00335	0	0	5	5	0	0	4	4	0	0	24	24	0	0	0	0	1	1	29	29
uncultured bacterium contig00341	0	0	0	0	0	0	6	6	0	0	4	4	0	0	0	0	1	1	34	34
uncultured bacterium contig00351	1	1	56	56	0	0	72	72	6	6	194	194	0	0	3	3	7	7	377	377
uncultured bacterium contig00362	0	0	37	37	0	0	10	10	1	1	17	17	0	0	1	1	2	2	86	86
uncultured bacterium contig00363	0	0	148	148	0	0	18	18	1	1	38	38	0	0	0	0	8	8	314	314
uncultured bacterium contig00363(2014)	0	0	0	0	0	0	1	1	0	0	1	1	0	0	0	0	0	0	1	1
uncultured bacterium contig00370	0	0	0	0	1	1	33	33	1	1	29	29	0	0	0	0	19	19	512	512
uncultured bacterium contig00375	0	0	19	19	0	0	9	9	0	0	27	27	0	0	0	0	1	1	21	21
uncultured bacterium contig00383	0	0	3	3	0	0	4	4	0	0	1	1	0	0	0	0	0	0	7	7
uncultured bacterium contig00388	0	0	13	13	1	1	153	153	7	7	363	363	0	0	15	15	5	5	541	541
uncultured bacterium contig00396	0	0	6	6	0	0	26	26	2	2	58	58	1	1	3	3	3	3	277	277
uncultured bacterium contig00405	0	0	488	488	3	3	742	742	13	13	1419	1419	0	0	17	17	10	10	1734	1734
uncultured bacterium contig00406(2014)	0	0	0	0	0	0	0	0	0	0	0	0	0	0	0	0	0	0	1	1
uncultured bacterium contig00411(2014)	0	0	0	0	0	0	1	1	1	1	1	1	0	0	0	0	0	0	0	0
uncultured bacterium contig00418	0	0	3	3	0	0	10	10	1	1	24	24	1	1	0	0	3	3	305	305
uncultured bacterium contig00422	1	1	40	40	0	0	3	3	0	0	8	8	0	0	1	1	0	0	34	34
uncultured bacterium contig00430	0	0	5	5	0	0	2	2	0	0	8	8	0	0	2	2	0	0	25	25
uncultured bacterium contig00432	0	0	0	0	0	0	4	4	1	1	12	12	0	0	0	0	5	5	169	169
uncultured bacterium contig00438	0	0	1	1	0	0	8	8	0	0	12	12	1	1	0	0	3	3	39	39
uncultured bacterium contig00443	0	0	1	1	0	0	0	0	0	0	4	4	0	0	0	0	0	0	25	25
uncultured bacterium contig00448	0	0	4	4	0	0	0	0	0	0	5	5	0	0	0	0	0	0	8	8
uncultured bacterium contig00449	0	0	3	3	2	2	32	32	4	4	75	75	0	0	0	0	3	3	127	127
uncultured bacterium contig00510(2014)	0	0	0	0	0	0	2	2	0	0	0	0	0	0	0	0	0	0	3	3
uncultured bacterium contig00528	0	0	5	5	0	0	31	31	3	3	64	64	2	2	4	4	4	4	134	134
uncultured bacterium contig00549	0	0	5	5	0	0	9	9	1	1	3	3	0	0	0	0	3	3	45	45
uncultured bacterium contig00620	0	0	9	9	0	0	1	1	0	0	3	3	0	0	0	0	0	0	2	2
uncultured bacterium contig07432(2014)	0	0	0	0	0	0	0	0	0	0	1	1	0	0	0	0	0	0	0	0
uncultured bacterium contig07470(2014)	0	0	1	1	0	0	0	0	0	0	1	1	0	0	0	0	0	0	0	0
uncultured bacterium contig08288(2014)	0	0	1	1	0	0	1	1	0	0	0	0	0	0	0	0	0	0	2	2
uncultured bacterium contig10083(2014)	0	0	0	0	0	0	2	2	0	0	0	0	0	0	0	0	0	0	0	0
uncultured bacterium Contig11	0	0	2	2	0	0	1	1	0	0	9	9	0	0	0	0	0	0	13	13
uncultured bacterium Contig1135	0	0	1	1	0	0	0	0	0	0	0	0	0	0	0	0	0	0	1	1
uncultured bacterium Contig13	0	0	1	1	0	0	0	0	0	0	0	0	0	0	0	0	0	0	1	1
uncultured bacterium Contig1325	0	0	0	0	0	0	0	0	0	0	0	0	0	0	0	0	0	0	2	2
uncultured bacterium Contig137	0	0	0	0	0	0	2	2	1	1	17	17	0	0	0	0	0	0	0	0
uncultured bacterium Contig13811	0	0	0	0	0	0	1	1	0	0	1	1	0	0	0	0	0	0	1	1
uncultured bacterium Contig14	0	0	0	0	0	0	10	10	0	0	14	14	1	1	0	0	0	0	11	11
uncultured bacterium Contig140	0	0	1	1	0	0	0	0	0	0	1	1	0	0	0	0	0	0	2	2
uncultured bacterium Contig1450	0	0	2	2	0	0	0	0	0	0	1	1	0	0	0	0	0	0	1	1
uncultured bacterium Contig1468_n_1482_cl	0	0	0	0	0	0	0	0	0	0	0	0	0	0	1	1	0	0	4	4
uncultured bacterium Contig1477	0	0	12	12	0	0	0	0	0	0	2	2	0	0	0	0	0	0	11	11
uncultured bacterium Contig1480	0	0	13	13	0	0	11	11	1	1	21	21	0	0	1	1	0	0	61	61
uncultured bacterium Contig1490	0	0	2	2	0	0	1	1	0	0	6	6	0	0	0	0	0	0	19	19
uncultured bacterium Contig1491	0	0	20	20	0	0	2	2	0	0	1	1	0	0	0	0	0	0	8	8
uncultured bacterium Contig1495	0	0	3	3	0	0	0	0	0	0	0	0	0	0	0	0	0	0	8	8
uncultured bacterium Contig1500	0	0	4	4	0	0	8	8	0	0	10	10	0	0	0	0	0	0	18	18
uncultured bacterium Contig1522a	0	0	3	3	0	0	0	0	0	0	0	0	0	0	0	0	0	0	1	1
uncultured bacterium Contig1529	0	0	0	0	0	0	1	1	0	0	2	2	0	0	0	0	0	0	4	4
uncultured bacterium Contig1532b	0	0	0	0	0	0	0	0	0	0	0	0	0	0	0	0	0	0	1	1
uncultured bacterium Contig1578	0	0	9	9	0	0	35	35	0	0	53	53	0	0	1	1	0	0	91	91
uncultured bacterium Contig1584b	0	0	0	0	0	0	0	0	0	0	0	0	0	0	0	0	0	0	1	1
uncultured bacterium Contig1588_n_1603_cl	0	0	1	1	0	0	1	1	0	0	3	3	0	0	0	0	0	0	1	1
uncultured bacterium Contig160	0	0	7	7	0	0	7	7	0	0	22	22	0	0	0	0	1	1	113	113
uncultured bacterium Contig1604	0	0	0	0	0	0	0	0	0	0	0	0	0	0	0	0	0	0	1	1
uncultured bacterium Contig168	0	0	0	0	0	0	0	0	0	0	0	0	0	0	0	0	0	0	1	1
uncultured bacterium Contig17	0	0	1	1	0	0	1	1	0	0	1	1	0	0	0	0	0	0	1	1
uncultured bacterium Contig17008	0	0	1	1	0	0	0	0	0	0	0	0	0	0	0	0	0	0	0	0
uncultured bacterium Contig1722	0	0	0	0	0	0	0	0	0	0	0	0	0	0	0	0	0	0	2	2
uncultured bacterium Contig17365	0	0	1	1	0	0	0	0	0	0	2	2	0	0	0	0	0	0	0	0
uncultured bacterium Contig17545	0	0	0	0	0	0	0	0	0	0	0	0	0	0	0	0	0	0	1	1
uncultured bacterium Contig1756	0	0	0	0	0	0	3	3	0	0	5	5	0	0	0	0	0	0	14	14
uncultured bacterium Contig1757	0	0	3	3	0	0	0	0	0	0	0	0	0	0	0	0	0	0	2	2
uncultured bacterium Contig1758	0	0	0	0	0	0	1	1	0	0	1	1	0	0	0	0	0	0	2	2
uncultured bacterium Contig1759	0	0	2	2	0	0	0	0	0	0	2	2	0	0	0	0	0	0	15	15
uncultured bacterium Contig1761	0	0	3	3	0	0	0	0	0	0	0	0	0	0	0	0	0	0	3	3
uncultured bacterium Contig1762	0	0	0	0	0	0	1	1	0	0	1	1	0	0	0	0	0	0	0	0
uncultured bacterium Contig1767	0	0	3	3	0	0	2	2	0	0	2	2	0	0	0	0	0	0	2	2
uncultured bacterium Contig1770	0	0	1	1	0	0	0	0	0	0	0	0	0	0	0	0	0	0	0	0
uncultured bacterium Contig1772	0	0	0	0	0	0	1	1	0	0	0	0	0	0	0	0	0	0	6	6
uncultured bacterium Contig1777_n_1791_cl	0	0	14	14	1	1	22	22	0	0	54	54	0	0	0	0	0	0	110	110
uncultured bacterium Contig178	0	0	0	0	0	0	0	0	0	0	0	0	0	0	0	0	0	0	4	4
uncultured bacterium Contig1831	0	0	38	38	0	0	2	2	0	0	12	12	0	0	1	1	0	0	13	13
uncultured bacterium Contig19	0	0	1	1	0	0	7	7	2	2	8	8	0	0	0	0	0	0	25	25
uncultured bacterium Contig196	0	0	1	1	0	0	0	0	0	0	0	0	0	0	0	0	0	0	0	0
uncultured bacterium Contig19952	0	0	1	1	0	0	0	0	0	0	0	0	0	0	0	0	0	0	0	0
uncultured bacterium Contig2	0	0	0	0	0	0	1	1	0	0	0	0	0	0	0	0	0	0	0	0
uncultured bacterium Contig203	0	0	0	0	0	0	0	0	0	0	0	0	0	0	0	0	0	0	1	1
uncultured bacterium Contig20527	0	0	0	0	0	0	0	0	0	0	0	0	0	0	0	0	0	0	1	1
uncultured bacterium Contig208	0	0	0	0	0	0	0	0	0	0	0	0	0	0	0	0	0	0	1	1
uncultured bacterium Contig21	0	0	9	9	0	0	1	1	0	0	1	1	0	0	0	0	1	1	17	17
uncultured bacterium Contig21417	0	0	6	6	0	0	0	0	0	0	0	0	0	0	0	0	0	0	0	0
uncultured bacterium Contig21968	0	0	0	0	0	0	0	0	0	0	0	0	0	0	0	0	0	0	2	2
uncultured bacterium Contig22341	0	0	0	0	0	0	1	1	0	0	4	4	0	0	0	0	0	0	9	9
uncultured bacterium Contig224	0	0	1	1	0	0	0	0	0	0	0	0	0	0	0	0	0	0	0	0
uncultured bacterium Contig22818	0	0	1	1	0	0	0	0	0	0	0	0	0	0	0	0	0	0	0	0
uncultured bacterium contig23023	0	0	0	0	0	0	0	0	0	0	0	0	0	0	0	0	1	1	0	0
uncultured bacterium Contig248	0	0	1	1	0	0	1	1	0	0	9	9	0	0	0	0	0	0	5	5
uncultured bacterium Contig27	0	0	2	2	0	0	3	3	0	0	5	5	0	0	0	0	0	0	2	2
uncultured bacterium Contig28b	0	0	2	2	0	0	6	6	0	0	4	4	0	0	0	0	0	0	11	11
uncultured bacterium Contig29	0	0	8	8	0	0	1	1	0	0	2	2	0	0	0	0	0	0	2	2
uncultured bacterium Contig33	0	0	2	2	0	0	1	1	0	0	4	4	0	0	0	0	0	0	4	4
uncultured bacterium Contig35	0	0	0	0	0	0	0	0	0	0	0	0	0	0	0	0	0	0	1	1
uncultured bacterium Contig383	0	0	0	0	0	0	0	0	0	0	0	0	0	0	0	0	0	0	2	2
uncultured bacterium Contig39	0	0	0	0	0	0	0	0	0	0	1	1	0	0	0	0	0	0	13	13
uncultured bacterium Contig394	0	0	2	2	0	0	0	0	0	0	0	0	0	0	0	0	0	0	0	0
uncultured bacterium Contig3b	0	0	0	0	0	0	0	0	0	0	0	0	0	0	0	0	0	0	4	4
uncultured bacterium Contig4	0	0	3	3	0	0	0	0	0	0	1	1	0	0	0	0	0	0	11	11
uncultured bacterium Contig46	0	0	1	1	0	0	0	0	0	0	0	0	0	0	0	0	0	0	1	1
uncultured bacterium Contig52	0	0	0	0	0	0	0	0	0	0	0	0	0	0	0	0	0	0	1	1
uncultured bacterium Contig54	0	0	0	0	0	0	0	0	0	0	0	0	0	0	0	0	0	0	1	1
uncultured bacterium Contig575	0	0	0	0	0	0	0	0	0	0	0	0	0	0	0	0	0	0	1	1
uncultured bacterium Contig8557	0	0	0	0	0	0	0	0	0	0	0	0	0	0	0	0	0	0	1	1
uncultured bacterium Contig87	0	0	1	1	0	0	0	0	0	0	1	1	0	0	0	0	0	0	4	4
uncultured bacterium Contig9	0	0	2	2	0	0	4	4	0	0	4	4	0	0	0	0	1	1	10	10
uncultured bacterium Contig90	0	0	3	3	0	0	0	0	0	0	2	2	0	0	0	0	0	0	3	3
uncultured bacterium Contig958	0	0	1	1	0	0	0	0	0	0	0	0	0	0	0	0	0	0	3	3
uncultured bacterium Contig99	0	0	21	21	0	0	22	22	0	0	35	35	0	0	1	1	0	0	107	107
uncultured bacterium Contigcl_10-cl	0	0	49	49	0	0	11	11	0	0	25	25	0	0	0	0	1	1	27	27
uncultured bacterium Contigcl_1149	0	0	7	7	0	0	0	0	0	0	1	1	0	0	0	0	0	0	6	6
uncultured bacterium Contigcl_1493	0	0	2	2	0	0	2	2	0	0	9	9	0	0	0	0	0	0	20	20
uncultured bacterium Contigcl_1528	0	0	7	7	0	0	0	0	0	0	0	0	1	1	0	0	0	0	1	1
uncultured bacterium Contigcl_1556	0	0	1	1	0	0	0	0	0	0	0	0	0	0	0	0	0	0	0	0
uncultured bacterium Contigcl_1565	0	0	3	3	0	0	0	0	0	0	0	0	0	0	0	0	0	0	3	3
uncultured bacterium Contigcl_1738	0	0	0	0	0	0	0	0	0	0	0	0	0	0	0	0	0	0	1	1
uncultured bacterium Contigcl_1748	0	0	0	0	0	0	0	0	0	0	2	2	0	0	0	0	0	0	1	1
uncultured bacterium Contigcl_1764b	0	0	2	2	0	0	0	0	0	0	0	0	0	0	0	0	0	0	7	7
uncultured bacterium Contigcl_1769	0	0	7	7	0	0	29	29	1	1	49	49	0	0	0	0	0	0	133	133
uncultured bacterium Contigcl_1774	0	0	2	2	0	0	2	2	0	0	7	7	0	0	0	0	0	0	14	14
uncultured bacterium Contigcl_1787	0	0	7	7	0	0	5	5	0	0	4	4	0	0	0	0	1	1	21	21
uncultured bacterium Contigcl_1792	0	0	4	4	1	1	6	6	0	0	20	20	0	0	0	0	1	1	34	34
uncultured bacterium Contigcl_23	0	0	1	1	0	0	2	2	0	0	4	4	0	0	1	1	0	0	2	2
uncultured bacterium Contigcl_24	0	0	0	0	0	0	1	1	0	0	2	2	0	0	0	0	0	0	7	7
uncultured bacterium Contigcl_30	0	0	8	8	0	0	2	2	0	0	5	5	0	0	0	0	0	0	8	8
uncultured bacterium Contigcl_32	0	0	0	0	0	0	0	0	0	0	0	0	0	0	0	0	0	0	3	3
uncultured bacterium Contigcl_51	0	0	1	1	0	0	1	1	0	0	1	1	0	0	0	0	0	0	11	11
uncultured bacterium Contigcl_6	0	0	1	1	0	0	1	1	0	0	3	3	0	0	0	0	0	0	0	0
uncultured bacterium Contigcl_8	0	0	0	0	0	0	0	0	0	0	1	1	0	0	1	1	0	0	5	5
uncultured bacterium CSL1	0	0	8	8	0	0	14	14	0	0	31	31	0	0	0	0	0	0	19	19
uncultured bacterium CSL11	0	0	13	13	0	0	42	42	6	6	103	103	3	3	5	5	4	4	165	165
uncultured bacterium CSL12	0	0	17	17	4	4	147	147	13	13	246	246	3	3	4	4	17	17	441	441
uncultured bacterium CSL132	0	0	0	0	0	0	4	4	1	1	14	14	0	0	0	0	0	0	28	28
uncultured bacterium CSL142	0	0	2	2	1	1	117	117	4	4	182	182	0	0	8	8	2	2	208	208
uncultured bacterium CSL144	0	0	0	0	0	0	0	0	0	0	1	1	1	1	0	0	1	1	7	7
uncultured bacterium CSLC2	0	0	0	0	0	0	5	5	1	1	10	10	0	0	1	1	0	0	10	10
uncultured bacterium CSLC3	0	0	0	0	0	0	0	0	0	0	5	5	0	0	0	0	0	0	72	72
uncultured bacterium CSLD10	0	0	2	2	0	0	22	22	1	1	45	45	0	0	0	0	0	0	42	42
uncultured bacterium CSLF42	0	0	0	0	0	0	0	0	0	0	2	2	0	0	0	0	0	0	2	2
uncultured bacterium CSLF43	0	0	6	6	0	0	26	26	2	2	45	45	0	0	0	0	1	1	75	75
uncultured bacterium CSLG10	0	0	3	3	1	1	6	6	1	1	15	15	0	0	1	1	0	0	30	30
uncultured bacterium CSLG7	0	0	0	0	0	0	1	1	0	0	7	7	0	0	0	0	0	0	21	21
uncultured bacterium ctg7180000000728	1	1	296	296	1	1	17	17	3	3	47	47	0	0	0	0	5	5	409	409
uncultured bacterium ctg7180000000730	1	1	35	35	1	1	108	108	6	6	208	208	1	1	5	5	2	2	238	238
uncultured bacterium ctg7180000000731	0	0	0	0	0	0	0	0	0	0	0	0	0	0	0	0	0	0	2	2
uncultured bacterium ctg7180000000732	0	0	441	441	1	1	15	15	0	0	32	32	0	0	0	0	2	2	126	126
uncultured bacterium ctg7180000000733	0	0	3	3	0	0	20	20	1	1	35	35	0	0	0	0	2	2	46	46
uncultured bacterium ctg7180000000734	0	0	5	5	4	4	208	208	24	24	573	573	0	0	6	6	36	36	1121	1121
uncultured bacterium ctg7180000000735	0	0	0	0	0	0	5	5	1	1	18	18	0	0	0	0	2	2	143	143
uncultured bacterium ctg7180000000736	1	1	257	257	1	1	15	15	0	0	23	23	0	0	0	0	7	7	292	292
uncultured bacterium ctg7180000000737	0	0	67	67	4	4	655	655	50	50	1532	1532	3	3	7	7	82	82	4209	4209
uncultured bacterium ctg7180000000738	0	0	3	3	0	0	24	24	0	0	47	47	0	0	0	0	3	3	171	171
uncultured bacterium ctg7180000000739	0	0	5	5	1	1	10	10	0	0	31	31	0	0	0	0	2	2	171	171
uncultured bacterium ctg7180000000740	0	0	11	11	0	0	16	16	2	2	37	37	0	0	0	0	2	2	98	98
uncultured bacterium ctg7180000000741	0	0	0	0	0	0	47	47	7	7	138	138	4	4	1	1	19	19	667	667
uncultured bacterium ctg7180000000742	0	0	3	3	5	5	88	88	14	14	197	197	0	0	5	5	13	13	742	742
uncultured bacterium ctg7180000000743	0	0	0	0	0	0	0	0	0	0	0	0	0	0	0	0	0	0	10	10
uncultured bacterium ctg7180000000744	0	0	186	186	0	0	1	1	0	0	7	7	0	0	0	0	0	0	91	91
uncultured bacterium ctg7180000000745	0	0	1	1	0	0	0	0	0	0	3	3	0	0	0	0	1	1	10	10
uncultured bacterium ctg7180000000746	2	2	120	120	0	0	0	0	0	0	1	1	0	0	0	0	1	1	28	28
uncultured bacterium ctg7180000000747	0	0	15	15	0	0	2	2	0	0	5	5	0	0	0	0	0	0	7	7
uncultured bacterium ctg7180000000749	0	0	220	220	0	0	376	376	17	17	820	820	2	2	9	9	29	29	2592	2592
uncultured bacterium ctg7180000000750	0	0	0	0	0	0	1	1	0	0	3	3	0	0	0	0	0	0	68	68
uncultured bacterium ctg7180000000751	0	0	65	65	0	0	0	0	0	0	7	7	0	0	0	0	2	2	44	44
uncultured bacterium ctg7180000000752	0	0	5	5	1	1	8	8	1	1	12	12	1	1	1	1	0	0	38	38
uncultured bacterium ctg7180000000753	0	0	58	58	1	1	12	12	0	0	14	14	0	0	0	0	1	1	32	32
uncultured bacterium ctg7180000000754	0	0	34	34	4	4	375	375	26	26	849	849	1	1	9	9	71	71	4073	4073
uncultured bacterium ctg7180000000755	0	0	34	34	6	6	202	202	19	19	522	522	0	0	3	3	47	47	1609	1609
uncultured bacterium ctg7180000000757	0	0	6	6	2	2	90	90	14	14	215	215	1	1	4	4	30	30	1211	1211
uncultured bacterium ctg7180000000758	0	0	12	12	2	2	142	142	11	11	356	356	2	2	2	2	27	27	1988	1988
uncultured bacterium ctg7180000000759	1	1	191	191	0	0	1	1	0	0	0	0	0	0	0	0	5	5	52	52
uncultured bacterium ctg7180000000760	0	0	0	0	0	0	34	34	1	1	48	48	0	0	0	0	4	4	57	57
uncultured bacterium ctg7180000000761	0	0	5	5	1	1	22	22	0	0	45	45	0	0	1	1	1	1	66	66
uncultured bacterium ctg7180000000762	0	0	130	130	0	0	19	19	1	1	48	48	1	1	0	0	3	3	264	264
uncultured bacterium ctg7180000000764	0	0	18	18	0	0	34	34	0	0	61	61	0	0	0	0	1	1	165	165
uncultured bacterium ctg7180000000765	0	0	17	17	0	0	2	2	1	1	9	9	0	0	0	0	0	0	17	17
uncultured bacterium ctg7180000000766	0	0	7	7	0	0	10	10	1	1	38	38	0	0	1	1	3	3	185	185
uncultured bacterium ctg7180000000767	0	0	54	54	2	2	198	198	14	14	445	445	0	0	5	5	49	49	2503	2503
uncultured bacterium ctg7180000000768	0	0	0	0	0	0	0	0	0	0	0	0	0	0	0	0	0	0	2	2
uncultured bacterium ctg7180000000769	0	0	14	14	0	0	119	119	6	6	393	393	0	0	3	3	24	24	1915	1915
uncultured bacterium ctg7180000000770	0	0	0	0	0	0	1	1	0	0	2	2	0	0	0	0	0	0	9	9
uncultured bacterium ctg7180000000771	0	0	1	1	0	0	11	11	1	1	33	33	0	0	0	0	2	2	175	175
uncultured bacterium ctg7180000000772	0	0	0	0	0	0	1	1	0	0	2	2	0	0	0	0	0	0	5	5
uncultured bacterium ctg7180000000773	0	0	0	0	0	0	0	0	0	0	1	1	0	0	0	0	0	0	10	10
uncultured bacterium ctg7180000000774	0	0	23	23	1	1	40	40	3	3	75	75	1	1	1	1	3	3	481	481
uncultured bacterium ctg7180000000775	0	0	0	0	0	0	0	0	0	0	1	1	0	0	0	0	0	0	2	2
uncultured bacterium ctg7180000000777	0	0	16	16	1	1	90	90	5	5	195	195	0	0	2	2	6	6	742	742
uncultured bacterium ctg7180000000778	0	0	23	23	0	0	1	1	0	0	0	0	0	0	0	0	0	0	8	8
uncultured bacterium ctg7180000000780	0	0	7	7	0	0	0	0	0	0	2	2	0	0	0	0	0	0	9	9
uncultured bacterium ctg7180000000781	0	0	2	2	0	0	13	13	1	1	29	29	0	0	0	0	0	0	20	20
uncultured bacterium ctg7180000000783	0	0	8	8	0	0	4	4	0	0	2	2	0	0	0	0	0	0	29	29
uncultured bacterium ctg7180000000784	0	0	62	62	0	0	49	49	6	6	134	134	0	0	0	0	9	9	716	716
uncultured bacterium ctg7180000000785	0	0	129	129	8	8	782	782	35	35	1762	1762	0	0	23	23	53	53	7086	7086
uncultured bacterium ctg7180000000786	0	0	185	185	0	0	16	16	0	0	20	20	0	0	0	0	3	3	46	46
uncultured bacterium ctg7180000000787	0	0	4	4	1	1	80	80	10	10	235	235	1	1	4	4	34	34	878	878
uncultured bacterium ctg7180000000788	0	0	0	0	2	2	68	68	4	4	188	188	0	0	0	0	27	27	600	600
uncultured bacterium ctg7180000000789	0	0	17	17	0	0	7	7	1	1	26	26	0	0	1	1	3	3	209	209
uncultured bacterium ctg7180000000790	0	0	150	150	0	0	28	28	0	0	40	40	0	0	1	1	1	1	115	115
uncultured bacterium ctg7180000000791	0	0	84	84	1	1	328	328	16	16	655	655	0	0	5	5	61	61	3650	3650
uncultured bacterium ctg7180000000792	1	1	127	127	0	0	7	7	0	0	12	12	0	0	0	0	6	6	392	392
uncultured bacterium ctg7180000000793	0	0	2	2	0	0	3	3	1	1	5	5	0	0	0	0	0	0	5	5
uncultured bacterium ctg7180000000794	0	0	0	0	0	0	0	0	0	0	0	0	0	0	0	0	0	0	3	3
uncultured bacterium ctg7180000000795	0	0	1	1	0	0	0	0	0	0	0	0	0	0	0	0	0	0	20	20
uncultured bacterium ctg7180000000796	1	1	279	279	0	0	3	3	1	1	25	25	0	0	0	0	0	0	75	75
uncultured bacterium ctg7180000000797	0	0	41	41	0	0	267	267	7	7	466	466	1	1	5	5	7	7	466	466
uncultured bacterium ctg7180000000798	0	0	9	9	0	0	10	10	1	1	21	21	0	0	0	0	3	3	168	168
uncultured bacterium ctg7180000000800	0	0	3	3	0	0	0	0	0	0	0	0	0	0	0	0	0	0	0	0
uncultured bacterium ctg7180000000801	1	1	188	188	0	0	17	17	0	0	23	23	0	0	1	1	0	0	50	50
uncultured bacterium ctg7180000000802	0	0	5	5	0	0	0	0	0	0	2	2	0	0	0	0	0	0	1	1
uncultured bacterium ctg7180000000804	0	0	12	12	3	3	201	201	29	29	602	602	2	2	1	1	34	34	2382	2382
uncultured bacterium ctg7180000000805	0	0	11	11	3	3	277	277	26	26	636	636	0	0	6	6	45	45	1841	1841
uncultured bacterium ctg7180000000806	0	0	19	19	0	0	18	18	5	5	35	35	0	0	0	0	4	4	74	74
uncultured bacterium ctg7180000000807	0	0	39	39	2	2	219	219	15	15	472	472	2	2	5	5	28	28	2238	2238
uncultured bacterium ctg7180000000808	0	0	0	0	0	0	2	2	0	0	1	1	0	0	0	0	1	1	9	9
uncultured bacterium ctg7180000000809	0	0	1	1	0	0	3	3	0	0	4	4	0	0	0	0	4	4	120	120
uncultured bacterium ctg7180000000810	0	0	3	3	0	0	29	29	4	4	51	51	1	1	3	3	10	10	515	515
uncultured bacterium ctg7180000000812	0	0	0	0	2	2	32	32	4	4	96	96	1	1	0	0	4	4	402	402
uncultured bacterium ctg7180000000813	0	0	3	3	0	0	13	13	1	1	28	28	0	0	0	0	1	1	224	224
uncultured bacterium ctg7180000000814	0	0	1	1	0	0	1	1	0	0	3	3	0	0	0	0	1	1	23	23
uncultured bacterium ctg7180000000816	0	0	0	0	0	0	0	0	0	0	0	0	0	0	0	0	0	0	5	5
uncultured bacterium ctg7180000000817	0	0	3	3	0	0	12	12	1	1	32	32	1	1	1	1	2	2	47	47
uncultured bacterium ctg7180000000818	0	0	0	0	0	0	0	0	0	0	1	1	0	0	0	0	0	0	3	3
uncultured bacterium ctg7180000000819	0	0	0	0	0	0	0	0	0	0	1	1	0	0	0	0	0	0	1	1
uncultured bacterium ctg7180000000820	0	0	0	0	0	0	1	1	0	0	3	3	0	0	0	0	0	0	8	8
uncultured bacterium ctg7180000000821	3	3	419	419	1	1	61	61	1	1	146	146	0	0	0	0	3	3	238	238
uncultured bacterium ctg7180000000822	0	0	23	23	0	0	81	81	6	6	199	199	2	2	2	2	22	22	922	922
uncultured bacterium ctg7180000000823	0	0	38	38	2	2	46	46	7	7	79	79	0	0	0	0	9	9	203	203
uncultured bacterium ctg7180000000824	0	0	0	0	0	0	0	0	0	0	2	2	0	0	0	0	0	0	8	8
uncultured bacterium ctg7180000000825	0	0	0	0	1	1	0	0	0	0	1	1	0	0	0	0	0	0	8	8
uncultured bacterium ctg7180000000826	0	0	6	6	0	0	0	0	0	0	1	1	0	0	0	0	0	0	3	3
uncultured bacterium ctg7180000000827	0	0	10	10	1	1	3	3	0	0	18	18	0	0	0	0	0	0	5	5
uncultured bacterium ctg7180000000828	0	0	7	7	0	0	2	2	0	0	1	1	0	0	0	0	0	0	5	5
uncultured bacterium ctg7180000000829	0	0	0	0	0	0	0	0	0	0	3	3	0	0	0	0	0	0	4	4
uncultured bacterium ctg7180000000831	0	0	10	10	1	1	5	5	1	1	17	17	0	0	0	0	0	0	26	26
uncultured bacterium ctg7180000000832	0	0	0	0	0	0	1	1	0	0	6	6	0	0	0	0	1	1	47	47
uncultured bacterium ctg7180000000833	0	0	0	0	0	0	2	2	0	0	2	2	0	0	0	0	0	0	8	8
uncultured bacterium ctg7180000000834	0	0	18	18	0	0	7	7	0	0	25	25	0	0	0	0	1	1	81	81
uncultured bacterium ctg7180000000835	0	0	1	1	0	0	0	0	0	0	0	0	0	0	0	0	0	0	17	17
uncultured bacterium ctg7180000000836	0	0	0	0	0	0	0	0	0	0	0	0	0	0	0	0	0	0	5	5
uncultured bacterium ctg7180000000837	0	0	32	32	0	0	6	6	0	0	5	5	0	0	0	0	0	0	90	90
uncultured bacterium ctg7180000000838	0	0	0	0	0	0	0	0	0	0	0	0	0	0	0	0	0	0	1	1
uncultured bacterium ctg7180000000839	0	0	1	1	0	0	1	1	0	0	0	0	0	0	0	0	0	0	3	3
uncultured bacterium ctg7180000000840	0	0	5	5	0	0	19	19	2	2	44	44	0	0	0	0	4	4	92	92
uncultured bacterium ctg7180000000841	0	0	36	36	0	0	6	6	0	0	22	22	0	0	0	0	2	2	81	81
uncultured bacterium ctg7180000000842	0	0	109	109	0	0	4	4	1	1	16	16	0	0	0	0	0	0	30	30
uncultured bacterium ctg7180000000843	0	0	13	13	1	1	48	48	2	2	67	67	1	1	3	3	0	0	51	51
uncultured bacterium ctg7180000000844	0	0	17	17	6	6	144	144	20	20	354	354	0	0	2	2	46	46	1425	1425
uncultured bacterium ctg7180000000845	0	0	0	0	0	0	0	0	0	0	4	4	0	0	0	0	0	0	4	4
uncultured bacterium ctg7180000000846	0	0	0	0	0	0	0	0	0	0	0	0	0	0	0	0	0	0	2	2
uncultured bacterium ctg7180000000847	0	0	7	7	0	0	47	47	6	6	166	166	0	0	3	3	17	17	496	496
uncultured bacterium ctg7180000000848	0	0	1	1	0	0	2	2	0	0	6	6	0	0	0	0	0	0	16	16
uncultured bacterium ctg7180000000849	2	2	145	145	0	0	0	0	0	0	5	5	0	0	0	0	0	0	4	4
uncultured bacterium ctg7180000000850	0	0	0	0	0	0	0	0	0	0	0	0	0	0	0	0	1	1	7	7
uncultured bacterium ctg7180000000852	0	0	86	86	6	6	326	326	28	28	851	851	1	1	11	11	58	58	3930	3930
uncultured bacterium ctg7180000000853	0	0	2	2	0	0	28	28	2	2	76	76	0	0	0	0	2	2	186	186
uncultured bacterium ctg7180000000854	0	0	6	6	2	2	88	88	10	10	210	210	0	0	3	3	23	23	658	658
uncultured bacterium ctg7180000000856	0	0	0	0	0	0	1	1	0	0	5	5	0	0	0	0	2	2	48	48
uncultured bacterium ctg7180000000857	0	0	0	0	0	0	0	0	0	0	0	0	0	0	0	0	0	0	8	8
uncultured bacterium ctg7180000000858	0	0	32	32	0	0	2	2	0	0	8	8	0	0	2	2	0	0	31	31
uncultured bacterium ctg7180000000859	0	0	0	0	0	0	0	0	0	0	0	0	0	0	0	0	0	0	1	1
uncultured bacterium ctg7180000000860	0	0	248	248	1	1	13	13	2	2	28	28	0	0	0	0	2	2	46	46
uncultured bacterium ctg7180000000862	0	0	0	0	0	0	11	11	0	0	12	12	0	0	0	0	0	0	108	108
uncultured bacterium ctg7180000000863	0	0	0	0	0	0	0	0	0	0	5	5	0	0	0	0	1	1	19	19
uncultured bacterium ctg7180000000864	0	0	74	74	1	1	575	575	31	31	1328	1328	1	1	10	10	44	44	6760	6760
uncultured bacterium ctg7180000000865	0	0	4	4	1	1	2	2	0	0	6	6	1	1	0	0	12	12	568	568
uncultured bacterium ctg7180000000866	0	0	1	1	0	0	9	9	0	0	20	20	0	0	0	0	0	0	43	43
uncultured bacterium ctg7180000000868	0	0	13	13	0	0	0	0	0	0	0	0	0	0	0	0	0	0	10	10
uncultured bacterium ctg7180000000870	2	2	332	332	0	0	11	11	2	2	21	21	0	0	0	0	0	0	49	49
uncultured bacterium ctg7180000000871	0	0	16	16	0	0	0	0	0	0	5	5	0	0	0	0	0	0	16	16
uncultured bacterium ctg7180000000872	0	0	0	0	0	0	1	1	0	0	0	0	0	0	0	0	2	2	3	3
uncultured bacterium ctg7180000000873	0	0	0	0	0	0	1	1	0	0	0	0	0	0	0	0	0	0	19	19
uncultured bacterium ctg7180000000874	0	0	0	0	1	1	113	113	6	6	246	246	0	0	2	2	3	3	188	188
uncultured bacterium ctg7180000000875	0	0	1	1	0	0	1	1	0	0	1	1	0	0	0	0	0	0	15	15
uncultured bacterium ctg7180000000876	0	0	21	21	0	0	0	0	0	0	2	2	0	0	0	0	0	0	10	10
uncultured bacterium ctg7180000000879	0	0	0	0	1	1	3	3	0	0	0	0	0	0	0	0	0	0	20	20
uncultured bacterium ctg7180000000880	0	0	0	0	0	0	171	171	21	21	388	388	2	2	2	2	47	47	1815	1815
uncultured bacterium ctg7180000000883	0	0	97	97	0	0	1	1	0	0	6	6	0	0	0	0	0	0	16	16
uncultured bacterium ctg7180000000885	0	0	1	1	0	0	0	0	0	0	0	0	0	0	0	0	0	0	4	4
uncultured bacterium ctg7180000000889	0	0	6	6	0	0	40	40	4	4	125	125	0	0	1	1	6	6	417	417
uncultured bacterium ctg7180000000890	0	0	67	67	0	0	6	6	0	0	6	6	0	0	0	0	0	0	28	28
uncultured bacterium ctg7180000000891	0	0	0	0	0	0	0	0	0	0	0	0	0	0	0	0	0	0	1	1
uncultured bacterium ctg7180000000892	0	0	88	88	0	0	2	2	0	0	7	7	0	0	1	1	0	0	8	8
uncultured bacterium ctg7180000000894	0	0	0	0	0	0	1	1	0	0	10	10	0	0	0	0	0	0	1	1
uncultured bacterium ctg7180000000895	0	0	6	6	0	0	0	0	0	0	2	2	1	1	0	0	0	0	4	4
uncultured bacterium ctg7180000000896	0	0	0	0	0	0	0	0	0	0	1	1	0	0	0	0	0	0	1	1
uncultured bacterium ctg7180000000897	0	0	2	2	0	0	2	2	0	0	3	3	0	0	0	0	5	5	152	152
uncultured bacterium ctg7180000000898	0	0	2	2	1	1	26	26	5	5	73	73	0	0	0	0	9	9	260	260
uncultured bacterium ctg7180000000899	0	0	0	0	1	1	9	9	1	1	24	24	0	0	0	0	2	2	72	72
uncultured bacterium ctg7180000000900	0	0	75	75	0	0	365	365	4	4	858	858	1	1	14	14	6	6	1051	1051
uncultured bacterium ctg7180000000901	0	0	0	0	0	0	2	2	0	0	7	7	0	0	0	0	0	0	17	17
uncultured bacterium ctg7180000000902	0	0	0	0	0	0	1	1	0	0	0	0	0	0	0	0	0	0	9	9
uncultured bacterium ctg7180000000903	0	0	37	37	0	0	0	0	0	0	1	1	0	0	0	0	0	0	20	20
uncultured bacterium ctg7180000000905	0	0	7	7	1	1	26	26	4	4	56	56	0	0	0	0	5	5	137	137
uncultured bacterium ctg7180000000906	0	0	0	0	0	0	0	0	0	0	3	3	0	0	0	0	1	1	12	12
uncultured bacterium ctg7180000000907	0	0	82	82	1	1	109	109	8	8	221	221	0	0	5	5	18	18	1254	1254
uncultured bacterium ctg7180000000908	0	0	2	2	0	0	2	2	0	0	0	0	0	0	0	0	0	0	7	7
uncultured bacterium ctg7180000000909	0	0	42	42	0	0	9	9	1	1	31	31	0	0	0	0	1	1	16	16
uncultured bacterium ctg7180000000910	0	0	2	2	0	0	2	2	0	0	4	4	0	0	0	0	1	1	70	70
uncultured bacterium ctg7180000000911	0	0	6	6	0	0	11	11	1	1	44	44	0	0	0	0	4	4	156	156
uncultured bacterium ctg7180000000912	0	0	15	15	0	0	43	43	2	2	119	119	0	0	1	1	14	14	698	698
uncultured bacterium ctg7180000000913	0	0	2	2	0	0	0	0	0	0	0	0	0	0	0	0	0	0	1	1
uncultured bacterium ctg7180000000914	0	0	3	3	0	0	28	28	1	1	65	65	0	0	3	3	2	2	137	137
uncultured bacterium ctg7180000000918	0	0	3	3	0	0	0	0	0	0	0	0	0	0	0	0	0	0	1	1
uncultured bacterium ctg7180000000919	0	0	263	263	0	0	22	22	2	2	50	50	0	0	1	1	2	2	260	260
uncultured bacterium ctg7180000000921	0	0	0	0	0	0	1	1	0	0	1	1	0	0	0	0	0	0	18	18
uncultured bacterium ctg7180000000922	0	0	1	1	0	0	7	7	1	1	15	15	0	0	0	0	0	0	26	26
uncultured bacterium ctg7180000000923	0	0	0	0	0	0	7	7	1	1	15	15	0	0	0	0	7	7	125	125
uncultured bacterium ctg7180000000924	0	0	1	1	0	0	3	3	0	0	7	7	0	0	1	1	0	0	27	27
uncultured bacterium ctg7180000000925	0	0	48	48	0	0	0	0	0	0	4	4	0	0	0	0	0	0	51	51
uncultured bacterium ctg7180000000926	0	0	1	1	0	0	8	8	1	1	16	16	0	0	1	1	1	1	66	66
uncultured bacterium ctg7180000000927	0	0	82	82	3	3	1756	1756	41	41	3593	3593	3	3	56	56	102	102	13623	13623
uncultured bacterium ctg7180000000928	0	0	15	15	0	0	0	0	0	0	1	1	0	0	0	0	0	0	3	3
uncultured bacterium ctg7180000000929	0	0	3	3	1	1	103	103	4	4	183	183	0	0	0	0	19	19	682	682
uncultured bacterium ctg7180000000930	0	0	6	6	0	0	4	4	0	0	1	1	0	0	0	0	2	2	62	62
uncultured bacterium ctg7180000000931	0	0	22	22	0	0	16	16	0	0	48	48	0	0	0	0	3	3	161	161
uncultured bacterium ctg7180000000933	0	0	5	5	1	1	107	107	11	11	221	221	0	0	4	4	16	16	1087	1087
uncultured bacterium ctg7180000000934	0	0	0	0	0	0	0	0	0	0	1	1	0	0	0	0	0	0	0	0
uncultured bacterium ctg7180000000936	0	0	6	6	0	0	0	0	0	0	1	1	0	0	0	0	0	0	4	4
uncultured bacterium ctg7180000000939	0	0	1	1	1	1	24	24	4	4	88	88	0	0	1	1	10	10	534	534
uncultured bacterium ctg7180000000942	0	0	0	0	0	0	0	0	1	1	0	0	0	0	0	0	0	0	10	10
uncultured bacterium ctg7180000000944	0	0	4	4	0	0	1	1	0	0	3	3	0	0	0	0	0	0	3	3
uncultured bacterium ctg7180000000945	0	0	10	10	1	1	10	10	0	0	29	29	0	0	0	0	2	2	108	108
uncultured bacterium ctg7180000000947	0	0	0	0	0	0	3	3	0	0	8	8	1	1	0	0	1	1	12	12
uncultured bacterium ctg7180000000948	0	0	10	10	4	4	123	123	21	21	375	375	0	0	2	2	55	55	1297	1297
uncultured bacterium ctg7180000000950	0	0	4	4	0	0	42	42	3	3	65	65	0	0	2	2	2	2	327	327
uncultured bacterium ctg7180000000951	0	0	0	0	0	0	0	0	0	0	0	0	0	0	0	0	0	0	8	8
uncultured bacterium ctg7180000000952	0	0	0	0	1	1	5	5	2	2	35	35	1	1	0	0	5	5	152	152
uncultured bacterium ctg7180000000953	0	0	0	0	1	1	76	76	5	5	197	197	0	0	1	1	15	15	620	620
uncultured bacterium ctg7180000000954	0	0	40	40	0	0	0	0	1	1	1	1	0	0	0	0	0	0	8	8
uncultured bacterium ctg7180000000956	0	0	22	22	0	0	7	7	0	0	25	25	0	0	0	0	1	1	282	282
uncultured bacterium ctg7180000000958	0	0	0	0	0	0	0	0	0	0	1	1	0	0	0	0	1	1	6	6
uncultured bacterium ctg7180000000959	0	0	3	3	0	0	7	7	0	0	27	27	0	0	0	0	0	0	39	39
uncultured bacterium ctg7180000000960	0	0	4	4	0	0	0	0	0	0	0	0	0	0	0	0	0	0	0	0
uncultured bacterium ctg7180000000961	0	0	0	0	0	0	0	0	0	0	0	0	0	0	0	0	0	0	10	10
uncultured bacterium ctg7180000000962	0	0	4	4	0	0	0	0	1	1	1	1	0	0	0	0	0	0	3	3
uncultured bacterium ctg7180000000963	0	0	0	0	0	0	0	0	0	0	0	0	0	0	0	0	0	0	4	4
uncultured bacterium ctg7180000000964	0	0	13	13	0	0	0	0	0	0	0	0	0	0	0	0	0	0	0	0
uncultured bacterium ctg7180000000965	0	0	311	311	0	0	4	4	0	0	6	6	0	0	0	0	0	0	21	21
uncultured bacterium ctg7180000000966	0	0	7	7	0	0	0	0	0	0	2	2	0	0	0	0	0	0	0	0
uncultured bacterium ctg7180000000967	0	0	1	1	0	0	18	18	0	0	47	47	0	0	0	0	4	4	61	61
uncultured bacterium ctg7180000000968	0	0	1	1	0	0	23	23	3	3	36	36	0	0	1	1	12	12	279	279
uncultured bacterium ctg7180000000969	0	0	7	7	1	1	20	20	1	1	57	57	0	0	1	1	5	5	239	239
uncultured bacterium ctg7180000000970	0	0	4	4	0	0	0	0	0	0	1	1	0	0	0	0	0	0	0	0
uncultured bacterium ctg7180000000971	0	0	0	0	0	0	1	1	0	0	3	3	0	0	0	0	1	1	83	83
uncultured bacterium ctg7180000000972	0	0	12	12	0	0	1	1	0	0	3	3	0	0	0	0	0	0	6	6
uncultured bacterium ctg7180000000973	0	0	12	12	0	0	14	14	1	1	33	33	0	0	0	0	4	4	154	154
uncultured bacterium ctg7180000000974	0	0	9	9	0	0	6	6	0	0	16	16	0	0	1	1	2	2	193	193
uncultured bacterium ctg7180000000976	0	0	0	0	0	0	0	0	0	0	0	0	0	0	0	0	0	0	1	1
uncultured bacterium ctg7180000000977	2	2	53	53	0	0	4	4	0	0	9	9	0	0	0	0	1	1	34	34
uncultured bacterium ctg7180000000979	0	0	1	1	0	0	0	0	0	0	1	1	0	0	0	0	0	0	2	2
uncultured bacterium ctg7180000000980	0	0	2	2	0	0	0	0	0	0	0	0	0	0	0	0	0	0	0	0
uncultured bacterium ctg7180000000981	0	0	12	12	0	0	1	1	0	0	0	0	0	0	0	0	0	0	6	6
uncultured bacterium ctg7180000000983	0	0	28	28	0	0	0	0	0	0	1	1	1	1	0	0	0	0	6	6
uncultured bacterium ctg7180000000984	0	0	0	0	0	0	7	7	1	1	26	26	0	0	0	0	0	0	25	25
uncultured bacterium ctg7180000000986	0	0	5	5	0	0	0	0	0	0	1	1	0	0	0	0	1	1	43	43
uncultured bacterium ctg7180000000987	0	0	148	148	1	1	217	217	5	5	568	568	0	0	7	7	18	18	3401	3401
uncultured bacterium ctg7180000000988	0	0	0	0	0	0	0	0	0	0	0	0	0	0	0	0	0	0	7	7
uncultured bacterium ctg7180000000989	0	0	11	11	0	0	10	10	1	1	24	24	0	0	1	1	10	10	204	204
uncultured bacterium ctg7180000000990	0	0	0	0	0	0	2	2	0	0	2	2	0	0	0	0	0	0	10	10
uncultured bacterium ctg7180000000991	0	0	3	3	0	0	0	0	0	0	4	4	0	0	0	0	0	0	4	4
uncultured bacterium ctg7180000000992	0	0	0	0	0	0	0	0	1	1	1	1	0	0	0	0	0	0	0	0
uncultured bacterium ctg7180000000993	0	0	1	1	0	0	2	2	0	0	5	5	0	0	0	0	0	0	17	17
uncultured bacterium ctg7180000000994	0	0	1	1	0	0	0	0	0	0	0	0	0	0	0	0	0	0	0	0
uncultured bacterium ctg7180000000996	0	0	29	29	0	0	0	0	0	0	0	0	0	0	0	0	0	0	0	0
uncultured bacterium ctg7180000000997	0	0	5	5	0	0	2	2	0	0	5	5	0	0	0	0	1	1	59	59
uncultured bacterium ctg7180000000998	0	0	0	0	0	0	0	0	0	0	0	0	0	0	0	0	0	0	1	1
uncultured bacterium ctg7180000001000	0	0	0	0	0	0	23	23	0	0	42	42	0	0	0	0	3	3	67	67
uncultured bacterium ctg7180000001001	0	0	0	0	0	0	0	0	0	0	1	1	0	0	0	0	0	0	0	0
uncultured bacterium ctg7180000001002	0	0	0	0	0	0	5	5	1	1	9	9	0	0	0	0	1	1	77	77
uncultured bacterium ctg7180000001003	0	0	75	75	1	1	12	12	1	1	23	23	0	0	2	2	3	3	90	90
uncultured bacterium ctg7180000001004	0	0	0	0	0	0	1	1	0	0	0	0	0	0	0	0	0	0	1	1
uncultured bacterium ctg7180000001005	0	0	0	0	0	0	0	0	0	0	1	1	0	0	0	0	1	1	1	1
uncultured bacterium ctg7180000001006	0	0	3	3	0	0	2	2	0	0	0	0	0	0	0	0	0	0	1	1
uncultured bacterium ctg7180000001007	0	0	18	18	0	0	8	8	0	0	34	34	0	0	0	0	3	3	131	131
uncultured bacterium ctg7180000001009	0	0	4	4	1	1	136	136	19	19	330	330	0	0	7	7	21	21	652	652
uncultured bacterium ctg7180000001010	0	0	19	19	0	0	3	3	0	0	1	1	0	0	0	0	1	1	11	11
uncultured bacterium ctg7180000001011	1	1	361	361	5	5	894	894	28	28	1892	1892	1	1	30	30	54	54	7025	7025
uncultured bacterium ctg7180000001012	0	0	16	16	1	1	14	14	0	0	31	31	0	0	1	1	1	1	149	149
uncultured bacterium ctg7180000001013	0	0	0	0	0	0	0	0	1	1	1	1	0	0	0	0	1	1	28	28
uncultured bacterium ctg7180000001014	0	0	5	5	0	0	1	1	1	1	5	5	0	0	0	0	0	0	22	22
uncultured bacterium ctg7180000001015	0	0	0	0	0	0	3	3	0	0	1	1	0	0	0	0	4	4	112	112
uncultured bacterium ctg7180000001016	0	0	6	6	0	0	13	13	0	0	19	19	0	0	0	0	2	2	148	148
uncultured bacterium ctg7180000001017	0	0	0	0	0	0	0	0	0	0	0	0	0	0	0	0	0	0	1	1
uncultured bacterium ctg7180000001018	0	0	68	68	0	0	2	2	1	1	9	9	0	0	0	0	0	0	25	25
uncultured bacterium ctg7180000001019	0	0	201	201	0	0	0	0	0	0	3	3	0	0	0	0	0	0	18	18
uncultured bacterium ctg7180000001021	0	0	1	1	0	0	1	1	0	0	0	0	0	0	0	0	0	0	4	4
uncultured bacterium ctg7180000001022	0	0	31	31	4	4	463	463	24	24	1029	1029	1	1	5	5	59	59	2930	2930
uncultured bacterium ctg7180000001023	0	0	74	74	0	0	2	2	0	0	8	8	0	0	0	0	0	0	16	16
uncultured bacterium ctg7180000001024	0	0	192	192	2	2	130	130	4	4	321	321	0	0	4	4	6	6	676	676
uncultured bacterium ctg7180000001025	0	0	0	0	0	0	0	0	0	0	0	0	0	0	0	0	0	0	1	1
uncultured bacterium ctg7180000001026	0	0	2	2	1	1	8	8	1	1	24	24	0	0	1	1	2	2	67	67
uncultured bacterium ctg7180000001027	0	0	0	0	0	0	1	1	0	0	1	1	0	0	0	0	0	0	18	18
uncultured bacterium ctg7180000001028	0	0	48	48	2	2	74	74	4	4	164	164	0	0	2	2	5	5	452	452
uncultured bacterium ctg7180000001031	0	0	0	0	0	0	1	1	0	0	0	0	0	0	0	0	0	0	2	2
uncultured bacterium ctg7180000001033	0	0	12	12	0	0	0	0	0	0	1	1	0	0	0	0	0	0	4	4
uncultured bacterium ctg7180000001035	0	0	13	13	0	0	0	0	0	0	0	0	0	0	0	0	0	0	0	0
uncultured bacterium ctg7180000001038	0	0	0	0	0	0	0	0	0	0	0	0	0	0	0	0	0	0	2	2
uncultured bacterium ctg7180000001039	0	0	0	0	0	0	0	0	0	0	0	0	0	0	0	0	0	0	3	3
uncultured bacterium ctg7180000001040	0	0	8	8	0	0	45	45	4	4	104	104	0	0	0	0	12	12	323	323
uncultured bacterium ctg7180000001041	0	0	0	0	0	0	0	0	0	0	0	0	0	0	0	0	0	0	1	1
uncultured bacterium ctg7180000001042	0	0	2	2	0	0	2	2	0	0	5	5	0	0	0	0	2	2	60	60
uncultured bacterium ctg7180000001043	0	0	96	96	0	0	4	4	0	0	13	13	0	0	1	1	0	0	29	29
uncultured bacterium ctg7180000001047	0	0	28	28	0	0	0	0	0	0	0	0	0	0	0	0	0	0	31	31
uncultured bacterium ctg7180000001048	0	0	0	0	0	0	0	0	0	0	1	1	1	1	0	0	0	0	0	0
uncultured bacterium ctg7180000001049	0	0	0	0	0	0	3	3	0	0	2	2	0	0	0	0	0	0	9	9
uncultured bacterium ctg7180000001051	0	0	19	19	0	0	24	24	0	0	41	41	0	0	0	0	4	4	239	239
uncultured bacterium ctg7180000001053	0	0	15	15	0	0	0	0	0	0	0	0	0	0	0	0	0	0	0	0
uncultured bacterium ctg7180000001054	0	0	2	2	0	0	0	0	0	0	0	0	0	0	0	0	0	0	0	0
uncultured bacterium ctg7180000001055	0	0	207	207	0	0	35	35	0	0	73	73	0	0	3	3	1	1	55	55
uncultured bacterium ctg7180000001056	0	0	3	3	0	0	0	0	0	0	0	0	0	0	0	0	1	1	26	26
uncultured bacterium ctg7180000001057	0	0	0	0	0	0	1	1	0	0	1	1	0	0	0	0	0	0	59	59
uncultured bacterium ctg7180000001058	0	0	0	0	0	0	0	0	0	0	3	3	0	0	0	0	0	0	8	8
uncultured bacterium ctg7180000001059	0	0	0	0	1	1	4	4	0	0	20	20	0	0	0	0	2	2	59	59
uncultured bacterium ctg7180000001060	0	0	0	0	0	0	0	0	0	0	0	0	0	0	0	0	0	0	6	6
uncultured bacterium ctg7180000001062	0	0	0	0	0	0	30	30	0	0	81	81	0	0	0	0	15	15	409	409
uncultured bacterium ctg7180000001064	0	0	6	6	0	0	1	1	0	0	3	3	1	1	0	0	1	1	12	12
uncultured bacterium ctg7180000001065	0	0	1	1	1	1	17	17	1	1	57	57	0	0	0	0	7	7	228	228
uncultured bacterium ctg7180000001066	0	0	3	3	2	2	78	78	8	8	180	180	0	0	2	2	23	23	996	996
uncultured bacterium ctg7180000001068	0	0	0	0	0	0	3	3	0	0	9	9	0	0	0	0	4	4	72	72
uncultured bacterium ctg7180000001070	0	0	0	0	0	0	0	0	0	0	0	0	0	0	0	0	0	0	1	1
uncultured bacterium ctg7180000001071	0	0	0	0	0	0	0	0	0	0	0	0	0	0	0	0	0	0	11	11
uncultured bacterium ctg7180000001073	0	0	0	0	0	0	1	1	0	0	4	4	0	0	0	0	0	0	8	8
uncultured bacterium ctg7180000001075	1	1	21	21	0	0	0	0	0	0	1	1	0	0	0	0	0	0	0	0
uncultured bacterium ctg7180000001078	0	0	6	6	0	0	4	4	0	0	10	10	0	0	0	0	1	1	109	109
uncultured bacterium ctg7180000001081	0	0	1	1	0	0	0	0	0	0	0	0	0	0	0	0	0	0	1	1
uncultured bacterium ctg7180000001083	0	0	0	0	0	0	0	0	0	0	0	0	0	0	0	0	0	0	3	3
uncultured bacterium ctg7180000001084	0	0	4	4	0	0	0	0	0	0	1	1	0	0	0	0	0	0	3	3
uncultured bacterium ctg7180000001085	0	0	0	0	0	0	1	1	0	0	1	1	0	0	0	0	0	0	0	0
uncultured bacterium ctg7180000001088	0	0	1	1	0	0	0	0	0	0	0	0	0	0	0	0	0	0	0	0
uncultured bacterium ctg7180000001094	0	0	22	22	8	8	445	445	30	30	997	997	0	0	4	4	97	97	5148	5148
uncultured bacterium ctg7180000001097	0	0	3	3	0	0	19	19	3	3	63	63	0	0	2	2	3	3	161	161
uncultured bacterium ctg7180000001109	0	0	0	0	0	0	0	0	0	0	0	0	0	0	0	0	0	0	1	1
uncultured bacterium ctg7180000001117	0	0	5	5	0	0	0	0	0	0	0	0	0	0	0	0	0	0	7	7
uncultured bacterium ctg7180000001122	0	0	1	1	0	0	0	0	0	0	0	0	0	0	0	0	1	1	19	19
uncultured bacterium ctg7180000001127	0	0	0	0	0	0	1	1	0	0	0	0	0	0	0	0	0	0	12	12
uncultured bacterium ctg7180000001130	0	0	0	0	0	0	6	6	0	0	17	17	0	0	0	0	0	0	131	131
uncultured bacterium ctg7180000001135	0	0	5	5	0	0	2	2	0	0	6	6	0	0	0	0	1	1	20	20
uncultured bacterium ctg7180000001137	0	0	1	1	1	1	14	14	3	3	50	50	0	0	1	1	3	3	144	144
uncultured bacterium ctg7180000001147	0	0	0	0	0	0	3	3	0	0	9	9	0	0	0	0	1	1	40	40
uncultured bacterium ctg7180000001172	0	0	29	29	0	0	14	14	0	0	27	27	0	0	1	1	1	1	88	88
uncultured bacterium ctg7180000001183	0	0	5	5	0	0	0	0	0	0	1	1	0	0	0	0	0	0	0	0
uncultured bacterium ctg7180000001426	0	0	130	130	0	0	4	4	1	1	3	3	0	0	1	1	1	1	42	42
uncultured bacterium ctg7180000001427	0	0	114	114	0	0	11	11	0	0	9	9	0	0	0	0	1	1	49	49
uncultured bacterium ctg7180000001428	0	0	24	24	1	1	209	209	8	8	482	482	0	0	7	7	24	24	1634	1634
uncultured bacterium ctg7180000001429	0	0	20	20	2	2	191	191	21	21	435	435	0	0	4	4	33	33	1497	1497
uncultured bacterium ctg7180000001430	0	0	16	16	0	0	0	0	0	0	1	1	0	0	0	0	1	1	2	2
uncultured bacterium ctg7180000001431	0	0	75	75	0	0	3	3	0	0	11	11	0	0	0	0	0	0	103	103
uncultured bacterium ctg7180000001433	0	0	2	2	0	0	6	6	1	1	14	14	0	0	0	0	0	0	28	28
uncultured bacterium ctg7180000001434	0	0	214	214	2	2	161	161	7	7	375	375	2	2	4	4	29	29	2000	2000
uncultured bacterium ctg7180000001435	0	0	86	86	12	12	438	438	51	51	968	968	2	2	7	7	81	81	4299	4299
uncultured bacterium ctg7180000001436	0	0	0	0	0	0	1	1	0	0	0	0	0	0	0	0	0	0	1	1
uncultured bacterium ctg7180000001437	0	0	0	0	1	1	9	9	0	0	12	12	0	0	0	0	0	0	9	9
uncultured bacterium ctg7180000001438	0	0	5	5	0	0	0	0	0	0	5	5	0	0	0	0	0	0	9	9
uncultured bacterium ctg7180000001439	0	0	8	8	0	0	0	0	0	0	1	1	0	0	0	0	2	2	18	18
uncultured bacterium ctg7180000001440	1	1	387	387	0	0	2	2	0	0	1	1	0	0	0	0	0	0	12	12
uncultured bacterium ctg7180000001441	0	0	0	0	0	0	1	1	0	0	0	0	0	0	0	0	0	0	9	9
uncultured bacterium ctg7180000001442	0	0	0	0	0	0	0	0	0	0	0	0	0	0	0	0	0	0	6	6
uncultured bacterium ctg7180000001443	0	0	0	0	0	0	0	0	0	0	2	2	0	0	0	0	0	0	3	3
uncultured bacterium ctg7180000001444	0	0	2	2	0	0	1	1	0	0	5	5	0	0	0	0	1	1	109	109
uncultured bacterium ctg7180000001446	0	0	15	15	0	0	21	21	0	0	53	53	0	0	1	1	11	11	402	402
uncultured bacterium ctg7180000001447	1	1	584	584	0	0	102	102	0	0	215	215	0	0	3	3	3	3	299	299
uncultured bacterium ctg7180000001448	0	0	222	222	4	4	744	744	18	18	1834	1834	2	2	22	22	42	42	7527	7527
uncultured bacterium ctg7180000001449	0	0	77	77	0	0	8	8	0	0	20	20	0	0	0	0	0	0	34	34
uncultured bacterium ctg7180000001450	0	0	1	1	0	0	7	7	1	1	27	27	0	0	0	0	0	0	72	72
uncultured bacterium ctg7180000001451	0	0	266	266	1	1	78	78	5	5	156	156	0	0	2	2	17	17	1272	1272
uncultured bacterium ctg7180000001452	0	0	1	1	0	0	1	1	0	0	0	0	0	0	0	0	0	0	25	25
uncultured bacterium ctg7180000001454	0	0	7	7	4	4	1629	1629	26	26	3304	3304	0	0	62	62	71	71	15038	15038
uncultured bacterium D2_11	0	0	3	3	0	0	0	0	0	0	2	2	0	0	0	0	0	0	14	14
uncultured bacterium DC-33B	0	0	1	1	0	0	1	1	2	2	3	3	0	0	0	0	0	0	0	0
uncultured bacterium DC-99E	0	0	0	0	0	0	1	1	0	0	0	0	0	0	0	0	0	0	2	2
uncultured bacterium DCM001Kan16	0	0	0	0	0	0	0	0	0	0	1	1	0	0	0	0	0	0	0	0
uncultured bacterium DCM004Kan06	0	0	1	1	0	0	4	4	0	0	4	4	0	0	0	0	0	0	7	7
uncultured bacterium DCM005Kan02	0	0	0	0	0	0	0	0	0	0	1	1	0	0	0	0	0	0	2	2
uncultured bacterium DCM009Cm01	0	0	0	0	0	0	2	2	0	0	1	1	1	1	0	0	0	0	1	1
uncultured bacterium DELDOXY23	0	0	10	10	0	0	0	0	0	0	1	1	0	0	0	0	0	0	4	4
uncultured bacterium DELDOXY35	0	0	4	4	0	0	0	0	0	0	7	7	0	0	0	0	0	0	8	8
uncultured bacterium Dr1	0	0	0	0	0	0	2	2	0	0	2	2	0	0	0	0	0	0	1	1
uncultured bacterium DX-7F-24	0	0	0	0	0	0	1	1	0	0	2	2	0	0	0	0	0	0	4	4
uncultured bacterium DY94	0	0	0	0	0	0	0	0	0	0	14	14	0	0	0	0	0	0	0	0
uncultured bacterium E1_6	0	0	1	1	0	0	0	0	0	0	1	1	0	0	0	0	0	0	3	3
uncultured bacterium EB000_36F02	0	0	6	6	0	0	0	0	0	0	0	0	0	0	0	0	0	0	0	0
uncultured bacterium EB1	0	0	9	9	0	0	0	0	0	0	0	0	0	0	0	0	0	0	0	0
uncultured bacterium EB3	0	0	6	6	0	0	0	0	0	0	1	1	0	0	0	0	0	0	4	4
uncultured bacterium EB4	0	0	0	0	0	0	0	0	0	0	0	0	0	0	0	0	0	0	1	1
uncultured bacterium EB5	0	0	1	1	0	0	1	1	0	0	2	2	0	0	0	0	0	0	1	1
uncultured bacterium eBACmed18B02	0	0	0	0	0	0	0	0	1	1	0	0	0	0	0	0	0	0	0	0
uncultured bacterium eBACred22E04	0	0	0	0	0	0	0	0	0	0	3	3	0	0	0	0	0	0	0	0
uncultured bacterium EC5	0	0	0	0	0	0	1	1	0	0	4	4	0	0	0	0	0	0	5	5
uncultured bacterium EIL102C09	0	0	1	1	0	0	1	1	0	0	4	4	0	0	0	0	0	0	0	0
uncultured bacterium EIL107F05	0	0	1	1	0	0	0	0	0	0	1	1	0	0	0	0	0	0	1	1
uncultured bacterium EIL11C05	0	0	1	1	0	0	0	0	0	0	0	0	0	0	0	0	0	0	0	0
uncultured bacterium EIL27G07	0	0	0	0	0	0	0	0	0	0	0	0	0	0	0	0	0	0	1	1
uncultured bacterium EIL4H10	0	0	1	1	0	0	0	0	0	0	0	0	0	0	0	0	0	0	1	1
uncultured bacterium EIL5A08	0	0	1	1	0	0	0	0	0	0	0	0	0	0	0	0	0	0	0	0
uncultured bacterium EIL68H05	0	0	0	0	0	0	0	0	0	0	1	1	0	0	0	0	0	0	0	0
uncultured bacterium EIL80E09	0	0	0	0	0	0	0	0	0	0	0	0	0	0	0	0	0	0	1	1
uncultured bacterium esnapd1.1	0	0	193	193	0	0	14	14	0	0	36	36	0	0	0	0	0	0	18	18
uncultured bacterium esnapd1.2	12	12	6386	6386	16	16	1767	1767	118	118	2896	2896	25	25	133	133	238	238	9171	9171
uncultured bacterium esnapd10	2	2	651	651	0	0	4	4	0	0	9	9	0	0	0	0	0	0	106	106
uncultured bacterium esnapd11	0	0	3	3	0	0	0	0	0	0	2	2	0	0	0	0	0	0	2	2
uncultured bacterium esnapd12	0	0	113	113	0	0	22	22	0	0	34	34	0	0	0	0	0	0	183	183
uncultured bacterium esnapd13	0	0	50	50	0	0	17	17	0	0	19	19	0	0	0	0	0	0	175	175
uncultured bacterium esnapd14	1	1	92	92	2	2	94	94	12	12	142	142	4	4	8	8	16	16	593	593
uncultured bacterium esnapd15	2	2	743	743	1	1	21	21	2	2	49	49	1	1	2	2	1	1	193	193
uncultured bacterium esnapd16.1	3	3	578	578	1	1	10	10	0	0	14	14	0	0	0	0	3	3	136	136
uncultured bacterium esnapd16.2	0	0	68	68	0	0	3	3	0	0	6	6	0	0	0	0	0	0	18	18
uncultured bacterium esnapd17	1	1	137	137	1	1	16	16	2	2	32	32	0	0	1	1	0	0	65	65
uncultured bacterium esnapd18	1	1	124	124	0	0	0	0	0	0	3	3	0	0	0	0	0	0	15	15
uncultured bacterium esnapd19	15	15	4321	4321	0	0	19	19	0	0	42	42	0	0	3	3	0	0	112	112
uncultured bacterium esnapd2	2	2	1672	1672	0	0	44	44	2	2	90	90	0	0	3	3	6	6	184	184
uncultured bacterium esnapd20	9	9	4208	4208	0	0	2	2	0	0	4	4	0	0	0	0	0	0	32	32
uncultured bacterium esnapd21	7	7	3630	3630	0	0	16	16	0	0	52	52	0	0	1	1	3	3	118	118
uncultured bacterium esnapd22	0	0	103	103	0	0	20	20	1	1	32	32	0	0	1	1	2	2	68	68
uncultured bacterium esnapd23	0	0	0	0	0	0	2	2	0	0	4	4	0	0	0	0	0	0	25	25
uncultured bacterium esnapd24	0	0	79	79	0	0	2	2	0	0	6	6	0	0	0	0	0	0	25	25
uncultured bacterium esnapd26	5	5	2581	2581	5	5	228	228	8	8	390	390	1	1	14	14	19	19	1099	1099
uncultured bacterium esnapd3.1	0	0	181	181	0	0	6	6	0	0	5	5	0	0	0	0	0	0	28	28
uncultured bacterium esnapd3.2	0	0	96	96	0	0	2	2	0	0	0	0	0	0	0	0	0	0	10	10
uncultured bacterium esnapd4	4	4	2569	2569	4	4	258	258	19	19	545	545	7	7	17	17	60	60	1446	1446
uncultured bacterium esnapd5.1	0	0	261	261	0	0	3	3	0	0	3	3	0	0	1	1	0	0	4	4
[truncated: 57,587 more rows]

## Sheet: Supplementary Data 4
Supplementary Data 4. Values used to evaluate the level of MTBC reads in UDG-treated shotgun and capture data relative to non-target DNA.
The UDG capture data for all samples is based on total number of reads generated across multiple sequencing runs.
			Assigned by MALT 85% identity
Sample ID	Data type	# Total pre-processed reads (duplicates removed)	# Total reads assigned by MALT	Mycobacterium reads (SUM)	Mycobacterium reads (Assigned)	MTBC reads (SUM)	Reads assigned to Non-MTBC mycobacterial species	Total non-MTBC reads assigned by MALT	% MTBC MALT-assigned reads out of total reads sequenced	% MTBC reads out of total reads assigned in MALT	% non-MTBC mycobacterial MALT-assigned reads out of total reads sequenced	% non-MTBC mycobacterial MALT-assigned reads out of total reads assigned by MALT	% non-MTBC MALT-assigned reads out of total reads sequenced
82U	Shotgun	886780	129720	735	339	83	313	129407	0.00935971	0.063984	0.0352962	0.241289	14.5929
	Capture	326239378	67601504	2260856	549578	1297505	413773	67187731	0.397716	1.91934	0.126831	0.612077	20.5946
281aU	Shotgun	757654	79977	452	204	68	180	79797	0.00897507	0.0850244	0.0237575	0.225065	10.5321
	Capture	48523064	9623935	678789	116816	491424	70549	9553386	1.01276	5.10627	0.145393	0.733058	19.6883
281bU	Shotgun	3846273	372837	1663	735	307	621	372216	0.00798175	0.0823416	0.0161455	0.166561	9.67732
	Capture	98157181	17152780	899766	124882	686869	88015	17064765	0.699764	4.00442	0.0896674	0.513124	17.3851
281cU	Shotgun	634407	75452	216	101	23	92	75360	0.00362543	0.030483	0.0145017	0.121932	11.8788
	Capture	2715301	673903	15835	4015	9143	2677	671226	0.336721	1.35672	0.0985894	0.397238	24.7201
386U	Shotgun	6317098	903754	8276	2959	786	4531	899223	0.0124424	0.0869706	0.071726	0.501353	14.2347
	Capture	248977702	49715024	2815769	824885	1140723	850161	48864863	0.458163	2.29452	0.341461	1.71007	19.6262

## Sheet: Supplementary Data 5
Supplementary Data 5. Taxon table generated in MEGAN6 based on the MALT Full Nucleotide database results from the non-UDG treated shotgun data using an 85% identity filter and minimum support of 1.
	54 non-UDG Shotgun		58 non-UDG Shotgun		64 non-UDG Shotgun		82 non-UDG Shotgun		281b non-UDG Shotgun		386 non-UDG Shotgun
Total reads assigned in MALT →	10262		20590		88060		14667		408984		591252
Taxa ↓	summarized	assigned	summarized	assigned	summarized	assigned	summarized	assigned	summarized	assigned	summarized	assigned
NCBI	10262	216	20590	369	88060	324	14667	15	408984	1114	591252	2242
cellular organisms	10029	115	20163	219	87716	1154	14643	52	407333	2645	588540	1990
Bacteria	9745	621	19703	1659	86169	835	14483	221	369604	13344	394349	9596
Acidobacteria	0	0	7	0	1	0	2	1	3814	1746	3803	1616
Acidobacteriia	0	0	0	0	1	0	1	0	1694	0	1874	0
Acidobacteriales	0	0	0	0	0	0	1	0	1030	0	1347	0
Acidobacteriaceae	0	0	0	0	0	0	1	0	1030	45	1346	64
Acidobacterium	0	0	0	0	0	0	0	0	223	0	277	0
Acidobacterium capsulatum	0	0	0	0	0	0	0	0	223	0	277	0
Acidobacterium capsulatum ATCC 51196	0	0	0	0	0	0	0	0	223	223	277	277
Candidatus Koribacter	0	0	0	0	0	0	0	0	345	0	568	0
Candidatus Koribacter versatilis	0	0	0	0	0	0	0	0	345	0	568	0
Candidatus Koribacter versatilis Ellin345	0	0	0	0	0	0	0	0	345	345	568	568
Granulicella	0	0	0	0	0	0	1	0	259	7	265	7
Granulicella arctica	0	0	0	0	0	0	0	0	2	2	0	0
Granulicella mallensis	0	0	0	0	0	0	1	0	157	0	150	0
Granulicella mallensis MP5ACTX8	0	0	0	0	0	0	1	1	157	157	150	150
Granulicella paludicola	0	0	0	0	0	0	0	0	0	0	1	1
Granulicella pectinivorans	0	0	0	0	0	0	0	0	1	1	0	0
Granulicella rosea	0	0	0	0	0	0	0	0	1	1	0	0
Granulicella tundricola	0	0	0	0	0	0	0	0	91	0	107	0
Granulicella tundricola MP5ACTX9	0	0	0	0	0	0	0	0	91	91	107	107
Terriglobus	0	0	0	0	0	0	0	0	158	3	172	1
Terriglobus roseus	0	0	0	0	0	0	0	0	83	0	105	0
Terriglobus roseus DSM 18391	0	0	0	0	0	0	0	0	83	83	105	105
Terriglobus saanensis	0	0	0	0	0	0	0	0	71	0	65	0
Terriglobus saanensis SP1PR4	0	0	0	0	0	0	0	0	71	71	65	65
unclassified Terriglobus	0	0	0	0	0	0	0	0	1	0	1	0
Terriglobus sp. 03SUJ4	0	0	0	0	0	0	0	0	1	1	1	1
environmental samples <bacteria,order Acidobacteriales>	0	0	0	0	0	0	0	0	0	0	1	0
uncultured Acidobacteriales bacterium	0	0	0	0	0	0	0	0	0	0	1	1
Bryobacterales	0	0	0	0	1	0	0	0	664	0	527	0
Solibacteraceae	0	0	0	0	1	0	0	0	664	0	527	0
Candidatus Solibacter	0	0	0	0	1	0	0	0	664	0	527	0
Candidatus Solibacter usitatus	0	0	0	0	1	0	0	0	663	0	527	0
Candidatus Solibacter usitatus Ellin6076	0	0	0	0	1	1	0	0	663	663	527	527
environmental samples <bacteria,genus Candidatus Solibacter>	0	0	0	0	0	0	0	0	1	0	0	0
uncultured Candidatus Solibacter sp.	0	0	0	0	0	0	0	0	1	1	0	0
Blastocatellia	0	0	0	0	0	0	0	0	93	0	58	0
Chloracidobacterium	0	0	0	0	0	0	0	0	93	0	58	0
Chloracidobacterium thermophilum	0	0	0	0	0	0	0	0	93	1	58	1
Chloracidobacterium thermophilum B	0	0	0	0	0	0	0	0	92	92	57	57
environmental samples <bacteria,phylum Acidobacteria>	0	0	7	0	0	0	0	0	280	22	255	3
uncultured Acidobacteria bacterium	0	0	7	7	0	0	0	0	132	132	121	121
uncultured Acidobacteria bacterium A11	0	0	0	0	0	0	0	0	0	0	1	1
uncultured Acidobacteria bacterium A12	0	0	0	0	0	0	0	0	22	22	19	19
uncultured Acidobacteria bacterium A2	0	0	0	0	0	0	0	0	3	3	9	9
uncultured Acidobacteria bacterium cosmid p2H8	0	0	0	0	0	0	0	0	10	10	33	33
uncultured Acidobacteria bacterium HF4000_26D02	0	0	0	0	0	0	0	0	5	5	7	7
uncultured Acidobacteria bacterium Rifle_16ft_4_minimus_23617	0	0	0	0	0	0	0	0	6	6	1	1
uncultured Acidobacteria bacterium Rifle_16ft_4_minimus_2650	0	0	0	0	0	0	0	0	27	27	5	5
uncultured Acidobacteria bacterium Rifle_16ft_4_minimus_31789	0	0	0	0	0	0	0	0	3	3	0	0
uncultured Acidobacteria bacterium Rifle_16ft_4_minimus_33681	0	0	0	0	0	0	0	0	11	11	4	4
uncultured Acidobacteria bacterium Rifle_16ft_4_minimus_37967	0	0	0	0	0	0	0	0	19	19	2	2
uncultured Acidobacteria bacterium Rifle_16ft_4_minimus_38548	0	0	0	0	0	0	0	0	1	1	0	0
uncultured Acidobacteria bacterium Rifle_16ft_4_minimus_38982	0	0	0	0	0	0	0	0	19	19	50	50
Holophagae	0	0	0	0	0	0	0	0	1	0	0	0
Holophagales	0	0	0	0	0	0	0	0	1	0	0	0
Holophagaceae	0	0	0	0	0	0	0	0	1	0	0	0
Geothrix	0	0	0	0	0	0	0	0	1	0	0	0
Geothrix fermentans	0	0	0	0	0	0	0	0	1	1	0	0
Aquificae <phylum>	4	0	5	0	0	0	0	0	23	0	17	0
Aquificae	4	0	5	0	0	0	0	0	23	0	17	0
Aquificales	2	0	2	0	0	0	0	0	19	0	14	1
Aquificaceae	0	0	0	0	0	0	0	0	7	0	7	0
Aquifex	0	0	0	0	0	0	0	0	2	0	0	0
Aquifex aeolicus	0	0	0	0	0	0	0	0	1	0	0	0
Aquifex aeolicus VF5	0	0	0	0	0	0	0	0	1	1	0	0
Aquifex pyrophilus	0	0	0	0	0	0	0	0	1	1	0	0
Hydrogenobaculum	0	0	0	0	0	0	0	0	3	0	6	1
unclassified Hydrogenobaculum	0	0	0	0	0	0	0	0	3	0	5	0
Hydrogenobaculum sp. Y04AAS1	0	0	0	0	0	0	0	0	3	3	5	5
Thermocrinis	0	0	0	0	0	0	0	0	2	0	1	0
Thermocrinis albus	0	0	0	0	0	0	0	0	1	0	0	0
Thermocrinis albus DSM 14484	0	0	0	0	0	0	0	0	1	1	0	0
Thermocrinis ruber	0	0	0	0	0	0	0	0	1	1	1	1
Aquificales genera incertae sedis	0	0	0	0	0	0	0	0	3	0	1	0
Thermosulfidibacter	0	0	0	0	0	0	0	0	3	0	1	0
Thermosulfidibacter takaii	0	0	0	0	0	0	0	0	3	0	1	0
Thermosulfidibacter takaii ABI70S6	0	0	0	0	0	0	0	0	3	3	1	1
Hydrogenothermaceae	2	0	2	0	0	0	0	0	9	0	5	0
Persephonella	1	0	0	0	0	0	0	0	4	0	0	0
Persephonella marina	1	0	0	0	0	0	0	0	4	0	0	0
Persephonella marina EX-H1	1	1	0	0	0	0	0	0	4	4	0	0
Sulfurihydrogenibium	1	0	2	0	0	0	0	0	5	1	5	0
Sulfurihydrogenibium azorense	1	0	1	0	0	0	0	0	0	0	0	0
Sulfurihydrogenibium azorense Az-Fu1	1	1	1	1	0	0	0	0	0	0	0	0
unclassified Sulfurihydrogenibium	0	0	1	0	0	0	0	0	4	0	5	0
Sulfurihydrogenibium sp. YO3AOP1	0	0	1	1	0	0	0	0	4	4	5	5
Desulfurobacteriales	2	0	3	0	0	0	0	0	4	0	3	0
Desulfurobacteriaceae	2	0	3	0	0	0	0	0	4	1	3	0
Desulfurobacterium	2	0	3	0	0	0	0	0	1	0	1	0
Desulfurobacterium thermolithotrophum	2	0	3	0	0	0	0	0	1	0	1	0
Desulfurobacterium thermolithotrophum DSM 11699	2	2	3	3	0	0	0	0	1	1	1	1
Thermovibrio	0	0	0	0	0	0	0	0	2	0	2	0
Thermovibrio ammonificans	0	0	0	0	0	0	0	0	2	0	2	0
Thermovibrio ammonificans HB-1	0	0	0	0	0	0	0	0	2	2	2	2
Caldiserica/Cryosericota group	0	0	0	0	0	0	0	0	4	0	1	0
Caldiserica	0	0	0	0	0	0	0	0	4	0	1	0
Caldisericia	0	0	0	0	0	0	0	0	4	0	1	0
Caldisericales	0	0	0	0	0	0	0	0	4	0	1	0
Caldisericaceae	0	0	0	0	0	0	0	0	4	0	1	0
Caldisericum	0	0	0	0	0	0	0	0	4	0	1	0
Caldisericum exile	0	0	0	0	0	0	0	0	4	0	1	0
Caldisericum exile AZM16c01	0	0	0	0	0	0	0	0	4	4	1	1
Chrysiogenetes <phylum>	0	0	0	0	0	0	1	0	7	0	13	0
Chrysiogenetes	0	0	0	0	0	0	1	0	7	0	13	0
Chrysiogenales	0	0	0	0	0	0	1	0	7	0	13	0
Chrysiogenaceae	0	0	0	0	0	0	1	0	7	0	13	0
Desulfurispirillum	0	0	0	0	0	0	1	0	7	0	13	0
Desulfurispirillum indicum	0	0	0	0	0	0	1	0	7	0	13	0
Desulfurispirillum indicum S5	0	0	0	0	0	0	1	1	7	7	13	13
Coprothermobacterota	2	0	0	0	0	0	0	0	4	0	2	0
Coprothermobacteria	2	0	0	0	0	0	0	0	4	0	2	0
Coprothermobacterales	2	0	0	0	0	0	0	0	4	0	2	0
Coprothermobacteraceae	2	0	0	0	0	0	0	0	4	0	2	0
Coprothermobacter	2	0	0	0	0	0	0	0	4	0	2	0
Coprothermobacter proteolyticus	2	0	0	0	0	0	0	0	4	0	2	0
Coprothermobacter proteolyticus DSM 5265	2	2	0	0	0	0	0	0	4	4	2	2
Deferribacteres <phylum>	3	0	3	0	1	0	0	0	7	0	5	0
Deferribacteres	3	0	3	0	1	0	0	0	7	0	5	0
Deferribacterales	3	0	3	0	1	0	0	0	7	0	5	0
Deferribacteraceae	3	0	3	0	1	0	0	0	7	0	5	0
Calditerrivibrio	1	0	2	0	0	0	0	0	3	0	2	0
Calditerrivibrio nitroreducens	1	0	2	0	0	0	0	0	3	0	2	0
Calditerrivibrio nitroreducens DSM 19672	1	1	2	2	0	0	0	0	3	3	2	2
Deferribacter	2	0	1	0	1	0	0	0	1	0	1	0
Deferribacter desulfuricans	2	0	1	0	1	0	0	0	1	0	1	0
Deferribacter desulfuricans SSM1	2	2	1	1	1	1	0	0	1	1	1	1
Flexistipes	0	0	0	0	0	0	0	0	3	0	2	0
Flexistipes sinusarabici	0	0	0	0	0	0	0	0	3	0	2	0
Flexistipes sinusarabici DSM 4947	0	0	0	0	0	0	0	0	3	3	2	2
Dictyoglomi	2	0	7	0	0	0	0	0	1	0	3	0
Dictyoglomia	2	0	7	0	0	0	0	0	1	0	3	0
Dictyoglomales	2	0	7	0	0	0	0	0	1	0	3	0
Dictyoglomaceae	2	0	7	0	0	0	0	0	1	0	3	0
Dictyoglomus	2	0	7	0	0	0	0	0	1	0	3	1
Dictyoglomus thermophilum	1	0	4	0	0	0	0	0	0	0	2	0
Dictyoglomus thermophilum H-6-12	1	1	4	4	0	0	0	0	0	0	2	2
Dictyoglomus turgidum	1	0	3	0	0	0	0	0	1	0	0	0
Dictyoglomus turgidum DSM 6724	1	1	3	3	0	0	0	0	1	1	0	0
Elusimicrobia	0	0	0	0	0	0	0	0	5	0	2	2
Elusimicrobia <class>	0	0	0	0	0	0	0	0	3	0	0	0
Elusimicrobiales	0	0	0	0	0	0	0	0	3	0	0	0
Elusimicrobiaceae	0	0	0	0	0	0	0	0	3	0	0	0
Elusimicrobium	0	0	0	0	0	0	0	0	3	0	0	0
Elusimicrobium minutum	0	0	0	0	0	0	0	0	3	0	0	0
Elusimicrobium minutum Pei191	0	0	0	0	0	0	0	0	3	3	0	0
Endomicrobia	0	0	0	0	0	0	0	0	1	0	0	0
Endomicrobiales	0	0	0	0	0	0	0	0	1	0	0	0
Endomicrobiaceae	0	0	0	0	0	0	0	0	1	0	0	0
Endomicrobium	0	0	0	0	0	0	0	0	1	0	0	0
Endomicrobium proavitum	0	0	0	0	0	0	0	0	1	1	0	0
environmental samples <bacteria,phylum Elusimicrobia>	0	0	0	0	0	0	0	0	1	0	0	0
uncultured Termite group 1 bacterium	0	0	0	0	0	0	0	0	1	0	0	0
uncultured Termite group 1 bacterium phylotype Rs-D17	0	0	0	0	0	0	0	0	1	1	0	0
environmental samples <bacteria,superkingdom Bacteria>	108	4	281	22	58	3	107	3	7739	128	7561	123
Aplysina aerophoba bacterial symbiont clone AANRPS	0	0	0	0	0	0	0	0	4	4	1	1
bacterium enrichment culture	0	0	0	0	0	0	0	0	18	18	6	6
bacterium enrichment culture clone 080213-ABM-Ikosorb 4-39	0	0	1	1	0	0	0	0	0	0	0	0
bacterium enrichment culture clone 1-46	0	0	1	1	0	0	0	0	0	0	0	0
bacterium enrichment culture clone 2b(2010)	0	0	0	0	1	1	0	0	0	0	0	0
bacterium enrichment culture clone 3_15	0	0	0	0	0	0	0	0	1	1	0	0
bacterium enrichment culture clone AD_fhs_34	0	0	0	0	0	0	0	0	0	0	1	1
bacterium enrichment culture clone TC60a_6258	0	0	1	1	0	0	0	0	0	0	0	0
consortium cosmid clone pGZ1	0	0	0	0	0	0	0	0	7	7	0	0
iron-reducing bacterium enrichment culture clone FeC_1_E4	0	0	1	1	0	0	0	0	0	0	0	0
Theonella swinhoei bacterial symbiont clone pSW1H8	0	0	0	0	0	0	0	0	1	1	1	1
uncultured bacteria glc ensemble	0	0	0	0	0	0	0	0	0	0	1	0
uncultured bacterium glc17	0	0	0	0	0	0	0	0	0	0	1	1
uncultured bacterial symbiont of Discodermia dissoluta	0	0	0	0	0	0	0	0	1	1	1	1
uncultured bacterium	96	96	231	231	48	48	79	79	3884	3884	3610	3610
uncultured bacterium 'pool 3 contig00022'	0	0	0	0	0	0	0	0	7	7	7	7
uncultured bacterium 'To-T 020 P12'	0	0	0	0	0	0	0	0	7	7	3	3
uncultured bacterium 10	0	0	0	0	0	0	0	0	2	2	0	0
uncultured bacterium 1062	0	0	0	0	0	0	0	0	1	1	0	0
uncultured bacterium 1114	0	0	0	0	0	0	0	0	5	5	1	1
uncultured bacterium 1116	0	0	0	0	0	0	0	0	8	8	3	3
uncultured bacterium 12	0	0	0	0	0	0	0	0	1	1	0	0
uncultured bacterium 126	0	0	0	0	0	0	0	0	5	5	5	5
uncultured bacterium 12AC_lac13	0	0	0	0	0	0	0	0	1	1	2	2
uncultured bacterium 14	0	0	0	0	0	0	0	0	5	5	3	3
uncultured bacterium 148	0	0	0	0	0	0	0	0	13	13	16	16
uncultured bacterium 162	0	0	0	0	0	0	0	0	0	0	1	1
uncultured bacterium 164	0	0	0	0	0	0	0	0	1	1	3	3
uncultured bacterium 16A2	0	0	0	0	0	0	0	0	0	0	1	1
uncultured bacterium 182_07_C02	0	0	0	0	0	0	0	0	7	7	4	4
uncultured bacterium 182_10_L09	0	0	0	0	0	0	0	0	13	13	4	4
uncultured bacterium 182_19_A11	0	0	0	0	0	0	0	0	1	1	0	0
uncultured bacterium 183_12_O16	0	0	0	0	0	0	0	0	8	8	2	2
uncultured bacterium 183_21_D14	0	0	0	0	0	0	0	0	1	1	1	1
uncultured bacterium 183_29_M04	0	0	0	0	0	0	0	0	2	2	0	0
uncultured bacterium 183_42_E18	0	0	0	0	0	0	0	0	1	1	0	0
uncultured bacterium 183_52_O2	0	0	0	0	0	0	0	0	1	1	0	0
uncultured bacterium 19	0	0	0	0	0	0	0	0	1	1	0	0
uncultured bacterium 2.9_H8	0	0	0	0	0	0	0	0	1	1	0	0
uncultured bacterium 20	0	0	0	0	0	0	0	0	0	0	1	1
uncultured bacterium 21	0	0	0	0	0	0	0	0	2	2	0	0
uncultured bacterium 213	0	0	0	0	0	0	0	0	2	2	13	13
uncultured bacterium 23	0	0	0	0	0	0	0	0	1	1	0	0
uncultured bacterium 2303	0	0	0	0	0	0	0	0	6	6	0	0
uncultured bacterium 246	0	0	0	0	0	0	0	0	4	4	2	2
uncultured bacterium 25	0	0	0	0	0	0	0	0	2	2	2	2
uncultured bacterium 253	0	0	0	0	0	0	0	0	3	3	5	5
uncultured bacterium 259	0	0	0	0	0	0	0	0	8	8	7	7
uncultured bacterium 27	0	0	0	0	0	0	0	0	0	0	2	2
uncultured bacterium 270	0	0	0	0	0	0	0	0	6	6	8	8
uncultured bacterium 282	0	0	0	0	0	0	0	0	1	1	1	1
uncultured bacterium 293	0	0	0	0	0	0	0	0	18	18	52	52
uncultured bacterium 2M03	0	0	0	0	0	0	0	0	0	0	1	1
uncultured bacterium 34R1	0	0	0	0	0	0	0	0	0	0	1	1
uncultured bacterium 4	0	0	0	0	0	0	0	0	3	3	5	5
uncultured bacterium 5	0	0	0	0	0	0	0	0	1	1	6	6
uncultured bacterium 50	0	0	0	0	0	0	0	0	2	2	2	2
uncultured bacterium 51	0	0	0	0	0	0	0	0	4	4	2	2
uncultured bacterium 59	0	0	0	0	0	0	0	0	2	2	7	7
uncultured bacterium 5G4	0	0	0	0	0	0	0	0	3	3	6	6
uncultured bacterium 66	0	0	0	0	0	0	0	0	7	7	4	4
uncultured bacterium 70	0	0	0	0	0	0	0	0	5	5	14	14
uncultured bacterium 8	0	0	0	0	0	0	0	0	2	2	1	1
uncultured bacterium 888	0	0	0	0	0	0	0	0	48	48	20	20
uncultured bacterium 92	0	0	0	0	0	0	0	0	2	2	6	6
uncultured bacterium 98	0	0	0	0	0	0	0	0	15	15	8	8
uncultured bacterium 9F08	0	0	0	0	0	0	0	0	1	1	0	0
uncultured bacterium A1Q1_fos_1025	0	0	0	0	0	0	0	0	5	5	5	5
uncultured bacterium A1Q1_fos_1070	0	0	0	0	0	0	0	0	0	0	1	1
uncultured bacterium A1Q1_fos_1246	0	0	0	0	0	0	0	0	1	1	0	0
uncultured bacterium A1Q1_fos_160	0	0	0	0	0	0	0	0	2	2	2	2
uncultured bacterium A1Q1_fos_18	0	0	0	0	0	0	0	0	1	1	1	1
uncultured bacterium A1Q1_fos_1870	0	0	0	0	0	0	0	0	3	3	0	0
uncultured bacterium A1Q1_fos_2037	0	0	0	0	0	0	0	0	11	11	10	10
uncultured bacterium A1Q1_fos_2107	0	0	0	0	0	0	0	0	2	2	0	0
uncultured bacterium A1Q1_fos_2111	0	0	0	0	0	0	0	0	3	3	1	1
uncultured bacterium A1Q1_fos_2286	0	0	0	0	0	0	0	0	2	2	0	0
uncultured bacterium A1Q1_fos_2386	0	0	0	0	0	0	0	0	0	0	1	1
uncultured bacterium A1Q1_fos_36	0	0	0	0	0	0	0	0	2	2	0	0
uncultured bacterium A1Q1_fos_4	0	0	0	0	0	0	0	0	0	0	1	1
uncultured bacterium A1Q1_fos_499	0	0	0	0	0	0	0	0	1	1	0	0
uncultured bacterium A1Q1_fos_504	0	0	0	0	0	0	0	0	2	2	0	0
uncultured bacterium A1Q1_fos_515	0	0	0	0	0	0	0	0	37	37	14	14
uncultured bacterium A1Q1_fos_517	0	0	0	0	0	0	0	0	3	3	3	3
uncultured bacterium A1Q1_fos_550	0	0	0	0	0	0	0	0	1	1	0	0
uncultured bacterium A1Q1_fos_560	0	0	0	0	0	0	0	0	1	1	1	1
uncultured bacterium A1Q1_fos_568	0	0	0	0	0	0	0	0	11	11	8	8
uncultured bacterium A1Q1_fos_600	0	0	0	0	0	0	0	0	1	1	0	0
uncultured bacterium A1Q1_fos_75	0	0	0	0	0	0	0	0	1	1	6	6
uncultured bacterium A1Q1_fos_862	0	0	0	0	0	0	0	0	5	5	4	4
uncultured bacterium A1Q1_fos_91	0	0	0	0	0	0	0	0	1	1	0	0
uncultured bacterium AB_1241	0	0	0	0	0	0	1	1	0	0	0	0
uncultured bacterium AB_162	0	0	0	0	0	0	0	0	1	1	0	0
uncultured bacterium AB_9	0	0	0	0	0	0	0	0	1	1	0	0
uncultured bacterium AD106-G4	0	0	0	0	0	0	0	0	2	2	0	0
uncultured bacterium AD106-G5	0	0	0	0	0	0	0	0	1	1	0	0
uncultured bacterium AD12-A11	0	0	0	0	0	0	0	0	6	6	2	2
uncultured bacterium AD12-C5	0	0	0	0	0	0	0	0	2	2	2	2
uncultured bacterium AD12-E7	0	0	0	0	0	0	0	0	2	2	0	0
uncultured bacterium AD17-E3	0	0	0	0	0	0	0	0	1	1	1	1
uncultured bacterium AD243-C9	0	0	0	0	0	0	0	0	0	0	3	3
uncultured bacterium AD243-H1	0	0	1	1	0	0	0	0	0	0	0	0
uncultured bacterium AD347-E12	0	0	0	0	0	0	0	0	1	1	3	3
uncultured bacterium AD370-D1	0	0	0	0	0	0	0	0	2	2	1	1
uncultured bacterium AD45-G12	0	0	0	0	0	0	0	0	0	0	2	2
uncultured bacterium AD66-C11	0	0	0	0	0	0	0	0	1	1	0	0
uncultured bacterium Ad_010_C07	0	0	0	0	0	0	0	0	1	1	0	0
uncultured bacterium Ad_144_C12_contig1	0	0	0	0	0	0	0	0	1	1	0	0
uncultured bacterium Ad_150_H18	0	0	0	0	0	0	0	0	1	1	0	0
uncultured bacterium AOCarb2	0	0	0	0	0	0	0	0	0	0	1	1
uncultured bacterium AR_456	0	0	0	0	0	0	0	0	7	7	4	4
uncultured bacterium ARCTIC08_C_07	0	0	0	0	0	0	0	0	0	0	1	1
uncultured bacterium ARCTIC39_A_07	0	0	0	0	0	0	0	0	3	3	0	0
uncultured bacterium ARCTIC39_F_11	0	0	0	0	0	0	0	0	1	1	0	0
uncultured bacterium ARCTIC45_G_10	0	0	0	0	0	0	0	0	0	0	1	1
uncultured bacterium ARCTIC47_D_06	0	0	0	0	0	0	0	0	0	0	1	1
uncultured bacterium AZ_40	0	0	0	0	0	0	0	0	28	28	9	9
uncultured bacterium BAC AB649/1850	0	0	0	0	0	0	1	1	2	2	4	4
uncultured bacterium BAC-AB1442/1414/561	0	0	0	0	0	0	0	0	2	2	1	1
uncultured bacterium BAC-L1N9	0	0	0	0	0	0	0	0	3	3	4	4
uncultured bacterium BAC10-10	0	0	0	0	0	0	0	0	3	3	4	4
uncultured bacterium BAC10-4	0	0	0	0	0	0	0	0	3	3	11	11
uncultured bacterium BD_contig00012	0	0	0	0	0	0	0	0	1	1	0	0
uncultured bacterium BD_contig00097	0	0	0	0	0	0	0	0	0	0	2	2
uncultured bacterium BD_contig00170	0	0	0	0	0	0	0	0	0	0	1	1
uncultured bacterium BD_contig00233	0	0	0	0	0	0	0	0	8	8	6	6
uncultured bacterium BD_contig00321	0	0	0	0	0	0	0	0	4	4	3	3
uncultured bacterium BD_contig00394	0	0	0	0	0	0	0	0	1	1	0	0
uncultured bacterium BD_contig00448	0	0	0	0	0	0	0	0	0	0	1	1
uncultured bacterium BD_contig00459	0	0	1	1	0	0	0	0	0	0	0	0
uncultured bacterium BD_contig00512	0	0	0	0	0	0	0	0	0	0	1	1
uncultured bacterium BD_contig00695	0	0	0	0	0	0	0	0	7	7	6	6
uncultured bacterium BD_contig00753	0	0	0	0	0	0	1	1	0	0	0	0
uncultured bacterium BD_contig00942	0	0	0	0	0	0	0	0	1	1	0	0
uncultured bacterium BD_contig01015	0	0	0	0	0	0	0	0	5	5	0	0
uncultured bacterium BD_contig01021	0	0	0	0	0	0	0	0	0	0	1	1
uncultured bacterium BD_contig01046	1	1	0	0	0	0	0	0	0	0	0	0
uncultured bacterium BD_contig01072	0	0	1	1	0	0	0	0	0	0	0	0
uncultured bacterium BD_contig01194	0	0	0	0	0	0	0	0	0	0	1	1
uncultured bacterium BD_contig01220	0	0	0	0	0	0	0	0	1	1	0	0
uncultured bacterium BD_contig01250	0	0	0	0	0	0	0	0	3	3	5	5
uncultured bacterium BD_contig01252	0	0	1	1	0	0	0	0	1	1	3	3
uncultured bacterium BD_contig01286	0	0	0	0	0	0	0	0	7	7	5	5
uncultured bacterium BD_contig01539	0	0	0	0	0	0	0	0	7	7	4	4
uncultured bacterium BD_contig01558	0	0	1	1	0	0	0	0	1	1	0	0
uncultured bacterium BD_contig01619	0	0	0	0	0	0	0	0	4	4	2	2
uncultured bacterium BD_contig01651	0	0	0	0	0	0	0	0	0	0	1	1
uncultured bacterium BD_contig01681	0	0	0	0	0	0	0	0	1	1	0	0
uncultured bacterium BD_contig01802	0	0	0	0	0	0	0	0	1	1	1	1
uncultured bacterium BD_contig01807	0	0	0	0	0	0	0	0	0	0	1	1
uncultured bacterium BD_contig01818	0	0	0	0	0	0	0	0	0	0	2	2
uncultured bacterium BD_contig01832	0	0	0	0	0	0	0	0	1	1	0	0
uncultured bacterium BD_contig01839	0	0	0	0	0	0	0	0	1	1	0	0
uncultured bacterium BD_contig01849	0	0	0	0	0	0	0	0	3	3	2	2
uncultured bacterium BD_contig01856	0	0	0	0	0	0	0	0	0	0	1	1
uncultured bacterium BD_contig01903	0	0	0	0	0	0	0	0	1	1	3	3
uncultured bacterium BD_contig02035	0	0	1	1	0	0	0	0	0	0	0	0
uncultured bacterium BD_contig02073	0	0	0	0	0	0	0	0	0	0	1	1
uncultured bacterium BD_contig02093	0	0	0	0	0	0	0	0	1	1	1	1
uncultured bacterium BD_contig02105	0	0	0	0	0	0	0	0	0	0	1	1
uncultured bacterium BD_contig02273	0	0	0	0	0	0	0	0	1	1	0	0
uncultured bacterium BD_contig02281	0	0	0	0	0	0	0	0	5	5	2	2
uncultured bacterium BD_contig02446	0	0	0	0	0	0	0	0	3	3	5	5
uncultured bacterium BD_contig02516	0	0	0	0	0	0	0	0	0	0	1	1
uncultured bacterium BD_contig02693	0	0	0	0	0	0	0	0	1	1	0	0
uncultured bacterium BD_contig02710	0	0	2	2	0	0	0	0	0	0	0	0
uncultured bacterium BD_contig02849	0	0	0	0	0	0	0	0	0	0	1	1
uncultured bacterium BD_contig02865	1	1	0	0	0	0	0	0	0	0	0	0
uncultured bacterium BD_contig02941	0	0	0	0	0	0	0	0	0	0	1	1
uncultured bacterium BD_contig03012	1	1	4	4	0	0	0	0	0	0	0	0
uncultured bacterium BD_contig03153	0	0	0	0	0	0	0	0	2	2	0	0
uncultured bacterium BD_contig03162	0	0	0	0	0	0	0	0	0	0	1	1
uncultured bacterium BD_contig03364	0	0	1	1	0	0	0	0	0	0	0	0
uncultured bacterium BD_contig03383	0	0	0	0	0	0	0	0	1	1	0	0
uncultured bacterium BD_contig03471	0	0	0	0	0	0	0	0	1	1	0	0
uncultured bacterium BD_contig03530	0	0	1	1	0	0	0	0	0	0	0	0
uncultured bacterium BD_contig03637	0	0	0	0	0	0	0	0	1	1	0	0
uncultured bacterium BD_contig03818	0	0	0	0	0	0	0	0	0	0	1	1
uncultured bacterium Bio3	0	0	0	0	0	0	0	0	1	1	0	0
uncultured bacterium Bio6	0	0	0	0	0	0	0	0	0	0	1	1
uncultured bacterium BLR10	0	0	0	0	0	0	0	0	1	1	1	1
uncultured bacterium BLR13	0	0	0	0	1	1	0	0	0	0	3	3
uncultured bacterium BLR19	0	0	0	0	0	0	0	0	0	0	1	1
uncultured bacterium BLR2	0	0	0	0	0	0	0	0	3	3	0	0
uncultured bacterium BLR3	0	0	0	0	0	0	0	0	0	0	1	1
uncultured bacterium BLR5	0	0	0	0	0	0	0	0	4	4	1	1
uncultured bacterium BLR7	0	0	0	0	0	0	0	0	2	2	0	0
uncultured bacterium BLR8	0	0	0	0	0	0	0	0	4	4	1	1
uncultured bacterium BLR9	0	0	0	0	0	0	0	0	0	0	1	1
uncultured bacterium CBNPD1 BAC clone 1664	0	0	0	0	0	0	0	0	3	3	0	0
uncultured bacterium CBNPD1 BAC clone 2089	0	0	0	0	0	0	0	0	5	5	2	2
uncultured bacterium CBNPD1 BAC clone 67	0	0	0	0	0	0	0	0	2	2	0	0
uncultured bacterium CcAb1	0	0	0	0	0	0	0	0	1	1	0	0
uncultured bacterium CcAb2	0	0	0	0	0	0	0	0	1	1	1	1
uncultured bacterium contig00001	0	0	0	0	0	0	0	0	0	0	2	2
uncultured bacterium contig00002	0	0	0	0	0	0	0	0	1	1	0	0
uncultured bacterium contig00003	0	0	0	0	0	0	0	0	10	10	2	2
uncultured bacterium contig00004	0	0	0	0	0	0	0	0	4	4	2	2
uncultured bacterium contig00005	0	0	0	0	0	0	0	0	7	7	6	6
uncultured bacterium contig00006	0	0	0	0	0	0	0	0	11	11	7	7
uncultured bacterium contig00007	0	0	0	0	0	0	0	0	10	10	1	1
uncultured bacterium contig00008	0	0	0	0	0	0	0	0	1	1	2	2
uncultured bacterium contig00009	0	0	0	0	0	0	0	0	7	7	12	12
uncultured bacterium contig00010	0	0	0	0	0	0	0	0	4	4	15	15
uncultured bacterium contig00011	0	0	0	0	0	0	0	0	1	1	1	1
uncultured bacterium contig00012	0	0	0	0	0	0	0	0	31	31	12	12
uncultured bacterium contig00013	0	0	0	0	0	0	0	0	3	3	2	2
uncultured bacterium contig00016	0	0	0	0	0	0	0	0	43	43	45	45
uncultured bacterium contig00017	0	0	0	0	0	0	0	0	4	4	5	5
uncultured bacterium contig00018	0	0	0	0	0	0	0	0	1	1	4	4
uncultured bacterium contig00019	0	0	0	0	0	0	0	0	0	0	3	3
uncultured bacterium contig00020	0	0	0	0	0	0	0	0	3	3	82	82
uncultured bacterium contig00021	0	0	0	0	0	0	2	2	6	6	6	6
uncultured bacterium contig00022	0	0	0	0	0	0	0	0	5	5	1	1
uncultured bacterium contig00023	0	0	0	0	0	0	0	0	9	9	1	1
uncultured bacterium contig00024	0	0	0	0	0	0	0	0	1	1	0	0
uncultured bacterium contig00025	0	0	0	0	0	0	0	0	5	5	6	6
uncultured bacterium contig00026	0	0	0	0	0	0	0	0	13	13	2	2
uncultured bacterium contig00027	0	0	0	0	0	0	0	0	11	11	13	13
uncultured bacterium contig00028	0	0	0	0	0	0	0	0	4	4	1	1
uncultured bacterium contig00030	0	0	0	0	0	0	0	0	24	24	5	5
uncultured bacterium contig00031	0	0	0	0	0	0	0	0	4	4	0	0
uncultured bacterium contig00032	0	0	0	0	0	0	0	0	46	46	5	5
uncultured bacterium contig00033	0	0	0	0	0	0	0	0	4	4	2	2
uncultured bacterium contig00034	0	0	0	0	0	0	0	0	17	17	8	8
uncultured bacterium contig00035	0	0	0	0	0	0	0	0	11	11	7	7
uncultured bacterium contig00036	0	0	0	0	0	0	0	0	5	5	4	4
uncultured bacterium contig00037	0	0	0	0	0	0	0	0	0	0	1	1
uncultured bacterium contig00038	0	0	0	0	0	0	0	0	35	35	59	59
uncultured bacterium contig00039	0	0	0	0	0	0	0	0	17	17	15	15
uncultured bacterium contig00040	0	0	0	0	0	0	0	0	3	3	2	2
uncultured bacterium contig00041	0	0	0	0	0	0	0	0	1	1	1	1
uncultured bacterium contig00042	0	0	0	0	0	0	0	0	2	2	1	1
uncultured bacterium contig00043	0	0	0	0	0	0	0	0	105	105	66	66
uncultured bacterium contig00044	0	0	0	0	0	0	0	0	3	3	7	7
uncultured bacterium contig00046	0	0	0	0	0	0	0	0	11	11	8	8
uncultured bacterium contig00047	0	0	0	0	0	0	0	0	24	24	25	25
uncultured bacterium contig00048	0	0	0	0	0	0	0	0	1	1	0	0
uncultured bacterium contig00049	0	0	0	0	0	0	0	0	1	1	2	2
uncultured bacterium contig00050	0	0	0	0	0	0	0	0	36	36	9	9
uncultured bacterium contig00052	0	0	0	0	0	0	0	0	0	0	1	1
uncultured bacterium contig00053	0	0	0	0	0	0	0	0	1	1	0	0
uncultured bacterium contig00054	0	0	0	0	0	0	0	0	0	0	1	1
uncultured bacterium contig00055	0	0	0	0	0	0	0	0	18	18	8	8
uncultured bacterium contig00057	0	0	0	0	0	0	0	0	24	24	10	10
uncultured bacterium contig00058	0	0	0	0	0	0	0	0	2	2	3	3
uncultured bacterium contig00060	0	0	0	0	0	0	0	0	3	3	0	0
uncultured bacterium contig00061	0	0	0	0	0	0	1	1	4	4	2	2
uncultured bacterium contig00062	0	0	0	0	0	0	0	0	10	10	5	5
uncultured bacterium contig00064	0	0	0	0	0	0	0	0	5	5	2	2
uncultured bacterium contig00066	0	0	0	0	0	0	0	0	4	4	1	1
uncultured bacterium contig00067	0	0	0	0	0	0	0	0	3	3	3	3
uncultured bacterium contig00068	0	0	0	0	0	0	0	0	28	28	37	37
uncultured bacterium contig00070	0	0	0	0	0	0	0	0	7	7	1	1
uncultured bacterium contig00071	0	0	0	0	0	0	0	0	99	99	53	53
uncultured bacterium contig00079	0	0	0	0	0	0	1	1	2	2	1	1
uncultured bacterium contig00080	0	0	0	0	0	0	0	0	2	2	0	0
uncultured bacterium contig00081	0	0	0	0	0	0	1	1	0	0	3	3
uncultured bacterium contig00082	0	0	0	0	0	0	0	0	5	5	17	17
uncultured bacterium contig00083	0	0	0	0	0	0	0	0	16	16	0	0
uncultured bacterium contig00084	0	0	0	0	0	0	1	1	2	2	4	4
uncultured bacterium contig00085	0	0	0	0	0	0	0	0	2	2	8	8
uncultured bacterium contig00086	0	0	0	0	0	0	0	0	8	8	12	12
uncultured bacterium contig00087	0	0	0	0	0	0	0	0	1	1	3	3
uncultured bacterium contig00088	0	0	0	0	0	0	0	0	0	0	1	1
uncultured bacterium contig00090	0	0	0	0	0	0	0	0	20	20	7	7
uncultured bacterium contig00092	0	0	0	0	0	0	0	0	1	1	3	3
uncultured bacterium contig00094	0	0	0	0	0	0	0	0	0	0	1	1
uncultured bacterium contig00095	0	0	0	0	0	0	0	0	42	42	72	72
uncultured bacterium contig00096	0	0	0	0	0	0	0	0	0	0	6	6
uncultured bacterium contig00100	0	0	0	0	0	0	0	0	14	14	16	16
uncultured bacterium contig00101	0	0	0	0	0	0	0	0	11	11	46	46
uncultured bacterium contig00104	0	0	0	0	0	0	0	0	6	6	7	7
uncultured bacterium contig00105	0	0	0	0	0	0	0	0	5	5	10	10
uncultured bacterium contig00106	0	0	0	0	0	0	0	0	9	9	7	7
uncultured bacterium contig00107	0	0	0	0	0	0	0	0	10	10	0	0
uncultured bacterium contig00114	0	0	0	0	0	0	0	0	1	1	5	5
uncultured bacterium contig00116	0	0	0	0	0	0	0	0	1	1	2	2
uncultured bacterium contig00117	0	0	0	0	0	0	1	1	7	7	1	1
uncultured bacterium contig00119	0	0	0	0	0	0	0	0	2	2	3	3
uncultured bacterium contig00120	0	0	0	0	0	0	0	0	1	1	1	1
uncultured bacterium contig00121	0	0	0	0	0	0	0	0	9	9	1	1
uncultured bacterium contig00122	0	0	0	0	0	0	0	0	1	1	2	2
uncultured bacterium contig00124	0	0	0	0	0	0	0	0	18	18	6	6
uncultured bacterium contig00125	0	0	0	0	0	0	0	0	7	7	9	9
uncultured bacterium contig00128	0	0	0	0	0	0	0	0	8	8	15	15
uncultured bacterium contig00129	0	0	0	0	0	0	1	1	11	11	20	20
uncultured bacterium contig00130	0	0	0	0	0	0	0	0	7	7	11	11
uncultured bacterium contig00131	0	0	0	0	0	0	1	1	6	6	8	8
uncultured bacterium contig00134	0	0	0	0	0	0	0	0	1	1	1	1
uncultured bacterium contig00137	0	0	0	0	0	0	0	0	0	0	1	1
uncultured bacterium contig00138	0	0	0	0	0	0	0	0	2	2	5	5
uncultured bacterium contig00141	0	0	0	0	0	0	0	0	34	34	14	14
uncultured bacterium contig00142	0	0	0	0	0	0	1	1	1	1	5	5
uncultured bacterium contig00144	0	0	0	0	0	0	0	0	4	4	2	2
uncultured bacterium contig00145	0	0	0	0	0	0	0	0	6	6	15	15
uncultured bacterium contig00146	0	0	0	0	0	0	0	0	0	0	2	2
uncultured bacterium contig00147	0	0	0	0	0	0	0	0	3	3	3	3
uncultured bacterium contig00148	0	0	0	0	0	0	0	0	9	9	7	7
uncultured bacterium contig00151	0	0	0	0	0	0	0	0	1	1	2	2
uncultured bacterium contig00155	0	0	0	0	0	0	0	0	2	2	5	5
uncultured bacterium contig00156	0	0	0	0	0	0	0	0	32	32	10	10
uncultured bacterium contig00159	0	0	0	0	0	0	0	0	4	4	18	18
uncultured bacterium contig00163	0	0	0	0	0	0	0	0	4	4	6	6
uncultured bacterium contig00164	0	0	0	0	0	0	0	0	2	2	1	1
uncultured bacterium contig00165	0	0	0	0	0	0	1	1	4	4	9	9
uncultured bacterium contig00167	0	0	0	0	0	0	0	0	4	4	3	3
uncultured bacterium contig00170	0	0	0	0	0	0	0	0	18	18	22	22
uncultured bacterium contig00172	0	0	0	0	0	0	0	0	8	8	7	7
uncultured bacterium contig00173	0	0	0	0	0	0	0	0	12	12	21	21
uncultured bacterium contig00174	0	0	0	0	0	0	0	0	22	22	19	19
uncultured bacterium contig00175	0	0	0	0	0	0	0	0	6	6	3	3
uncultured bacterium contig00178	0	0	0	0	0	0	0	0	0	0	1	1
uncultured bacterium contig00179	0	0	0	0	0	0	0	0	25	25	46	46
uncultured bacterium contig00180	0	0	0	0	0	0	0	0	22	22	19	19
uncultured bacterium contig00181	0	0	0	0	0	0	0	0	0	0	2	2
uncultured bacterium contig00182	0	0	0	0	0	0	0	0	33	33	42	42
uncultured bacterium contig00184	0	0	0	0	0	0	0	0	0	0	3	3
uncultured bacterium contig00185	0	0	0	0	0	0	0	0	1	1	9	9
uncultured bacterium contig00187	0	0	0	0	0	0	0	0	18	18	8	8
uncultured bacterium contig00188	0	0	0	0	0	0	0	0	0	0	1	1
uncultured bacterium contig00189	0	0	0	0	0	0	0	0	2	2	1	1
uncultured bacterium contig00191	0	0	0	0	0	0	0	0	3	3	1	1
uncultured bacterium contig00192	0	0	0	0	0	0	0	0	3	3	0	0
uncultured bacterium contig00193	0	0	0	0	0	0	0	0	2	2	0	0
uncultured bacterium contig00199	0	0	0	0	0	0	0	0	6	6	4	4
uncultured bacterium contig00200	0	0	0	0	0	0	0	0	7	7	1	1
uncultured bacterium contig00203	0	0	0	0	0	0	0	0	17	17	1	1
uncultured bacterium contig00216	0	0	0	0	0	0	0	0	0	0	3	3
uncultured bacterium contig00219	0	0	0	0	0	0	0	0	1	1	2	2
uncultured bacterium contig00225	0	0	0	0	0	0	0	0	1	1	2	2
uncultured bacterium contig00228	0	0	0	0	0	0	0	0	0	0	2	2
uncultured bacterium contig00229	0	0	0	0	0	0	0	0	5	5	2	2
uncultured bacterium contig00237	0	0	0	0	0	0	0	0	2	2	2	2
uncultured bacterium contig00244	0	0	0	0	0	0	0	0	3	3	1	1
uncultured bacterium contig00248	0	0	0	0	0	0	0	0	10	10	8	8
uncultured bacterium contig00254	0	0	0	0	0	0	0	0	0	0	1	1
uncultured bacterium contig00270	0	0	0	0	0	0	0	0	2	2	3	3
uncultured bacterium contig00273	0	0	0	0	0	0	0	0	0	0	1	1
uncultured bacterium contig00276	0	0	0	0	0	0	0	0	1	1	1	1
uncultured bacterium contig00284	0	0	0	0	0	0	0	0	0	0	1	1
uncultured bacterium contig00286	0	0	0	0	0	0	0	0	2	2	3	3
uncultured bacterium contig00303	0	0	0	0	0	0	0	0	1	1	6	6
uncultured bacterium contig00304	0	0	0	0	0	0	0	0	1	1	4	4
uncultured bacterium contig00306	0	0	0	0	0	0	0	0	3	3	2	2
uncultured bacterium contig00311	0	0	0	0	0	0	0	0	0	0	4	4
uncultured bacterium contig00317	0	0	0	0	0	0	0	0	1	1	16	16
uncultured bacterium contig00320	0	0	0	0	0	0	0	0	0	0	4	4
uncultured bacterium contig00331	0	0	0	0	0	0	0	0	2	2	0	0
uncultured bacterium contig00341	0	0	0	0	0	0	0	0	0	0	1	1
uncultured bacterium contig00351	0	0	0	0	0	0	0	0	3	3	1	1
uncultured bacterium contig00363	0	0	0	0	0	0	0	0	4	4	4	4
uncultured bacterium contig00370	0	0	0	0	0	0	0	0	1	1	15	15
uncultured bacterium contig00375	0	0	0	0	0	0	0	0	1	1	2	2
uncultured bacterium contig00383	0	0	0	0	0	0	0	0	0	0	1	1
uncultured bacterium contig00388	0	0	0	0	0	0	0	0	9	9	4	4
uncultured bacterium contig00396	0	0	0	0	0	0	0	0	1	1	4	4
uncultured bacterium contig00405	0	0	0	0	0	0	0	0	21	21	6	6
uncultured bacterium contig00418	0	0	0	0	0	0	0	0	2	2	0	0
uncultured bacterium contig00432	0	0	0	0	0	0	0	0	1	1	5	5
uncultured bacterium contig00449	0	0	0	0	0	0	0	0	1	1	1	1
uncultured bacterium contig00528	0	0	0	0	0	0	0	0	0	0	2	2
uncultured bacterium contig00549	0	0	0	0	0	0	0	0	0	0	1	1
uncultured bacterium contig10083(2014)	0	0	0	0	0	0	0	0	0	0	1	1
uncultured bacterium Contig137	0	0	0	0	0	0	0	0	1	1	0	0
uncultured bacterium Contig14	0	0	0	0	0	0	0	0	2	2	0	0
uncultured bacterium Contig1480	0	0	0	0	0	0	0	0	1	1	0	0
uncultured bacterium Contig1500	0	0	0	0	0	0	0	0	2	2	0	0
uncultured bacterium Contig1578	0	0	0	0	0	0	0	0	0	0	1	1
uncultured bacterium Contig160	0	0	0	0	0	0	0	0	0	0	1	1
uncultured bacterium Contig17	0	0	0	0	0	0	0	0	1	1	0	0
uncultured bacterium Contig17365	0	0	0	0	0	0	0	0	1	1	0	0
uncultured bacterium Contig1759	0	0	0	0	0	0	0	0	0	0	1	1
uncultured bacterium Contig1762	0	0	0	0	0	0	0	0	1	1	0	0
uncultured bacterium Contig1767	0	0	0	0	0	0	0	0	0	0	1	1
uncultured bacterium Contig19	0	0	0	0	0	0	0	0	1	1	0	0
uncultured bacterium Contigcl_1792	0	0	0	0	0	0	0	0	0	0	1	1
uncultured bacterium CSL11	0	0	0	0	0	0	0	0	1	1	2	2
uncultured bacterium CSL12	0	0	0	0	0	0	0	0	12	12	9	9
uncultured bacterium CSL142	0	0	0	0	0	0	0	0	2	2	5	5
uncultured bacterium CSLC3	0	0	0	0	0	0	0	0	1	1	0	0
uncultured bacterium CSLD10	0	0	0	0	0	0	0	0	0	0	1	1
uncultured bacterium CSLF42	0	0	0	0	0	0	0	0	1	1	0	0
uncultured bacterium CSLF43	0	0	0	0	0	0	0	0	3	3	4	4
uncultured bacterium CSLG7	0	0	0	0	0	0	0	0	1	1	1	1
uncultured bacterium ctg7180000000728	0	0	0	0	0	0	0	0	1	1	7	7
uncultured bacterium ctg7180000000730	0	0	0	0	0	0	0	0	11	11	2	2
uncultured bacterium ctg7180000000732	0	0	0	0	0	0	0	0	2	2	2	2
uncultured bacterium ctg7180000000733	0	0	0	0	0	0	0	0	3	3	0	0
uncultured bacterium ctg7180000000734	0	0	0	0	0	0	0	0	26	26	28	28
uncultured bacterium ctg7180000000735	0	0	0	0	0	0	0	0	1	1	0	0
uncultured bacterium ctg7180000000736	0	0	0	0	0	0	0	0	1	1	2	2
uncultured bacterium ctg7180000000737	0	0	0	0	0	0	0	0	39	39	40	40
uncultured bacterium ctg7180000000738	0	0	0	0	0	0	0	0	0	0	2	2
uncultured bacterium ctg7180000000739	0	0	0	0	0	0	0	0	0	0	2	2
uncultured bacterium ctg7180000000740	0	0	0	0	0	0	0	0	3	3	0	0
uncultured bacterium ctg7180000000741	0	0	0	0	0	0	0	0	10	10	11	11
uncultured bacterium ctg7180000000742	0	0	0	0	0	0	0	0	12	12	17	17
uncultured bacterium ctg7180000000744	0	0	0	0	0	0	0	0	0	0	1	1
uncultured bacterium ctg7180000000747	0	0	0	0	0	0	0	0	3	3	0	0
uncultured bacterium ctg7180000000749	0	0	0	0	0	0	0	0	17	17	24	24
uncultured bacterium ctg7180000000750	0	0	0	0	0	0	0	0	0	0	1	1
uncultured bacterium ctg7180000000752	0	0	0	0	0	0	0	0	1	1	0	0
uncultured bacterium ctg7180000000753	0	0	0	0	0	0	0	0	1	1	1	1
uncultured bacterium ctg7180000000754	0	0	0	0	0	0	0	0	31	31	48	48
uncultured bacterium ctg7180000000755	0	0	0	0	0	0	0	0	27	27	22	22
uncultured bacterium ctg7180000000757	0	0	0	0	0	0	0	0	19	19	30	30
uncultured bacterium ctg7180000000758	0	0	0	0	0	0	0	0	22	22	25	25
uncultured bacterium ctg7180000000759	0	0	0	0	0	0	0	0	0	0	3	3
uncultured bacterium ctg7180000000760	0	0	0	0	0	0	0	0	3	3	1	1
uncultured bacterium ctg7180000000761	0	0	0	0	0	0	0	0	2	2	0	0
uncultured bacterium ctg7180000000762	0	0	0	0	0	0	0	0	3	3	5	5
uncultured bacterium ctg7180000000766	0	0	0	0	0	0	0	0	1	1	2	2
uncultured bacterium ctg7180000000767	0	0	0	0	0	0	0	0	19	19	23	23
uncultured bacterium ctg7180000000769	0	0	0	0	0	0	0	0	10	10	15	15
uncultured bacterium ctg7180000000771	0	0	0	0	0	0	0	0	2	2	2	2
uncultured bacterium ctg7180000000773	0	0	0	0	0	0	0	0	0	0	1	1
uncultured bacterium ctg7180000000774	0	0	0	0	0	0	0	0	1	1	1	1
uncultured bacterium ctg7180000000777	0	0	0	0	0	0	0	0	1	1	12	12
uncultured bacterium ctg7180000000778	0	0	0	0	0	0	0	0	1	1	0	0
uncultured bacterium ctg7180000000781	0	0	0	0	0	0	0	0	0	0	1	1
uncultured bacterium ctg7180000000784	0	0	0	0	0	0	0	0	7	7	12	12
uncultured bacterium ctg7180000000785	0	0	0	0	0	0	0	0	37	37	28	28
uncultured bacterium ctg7180000000786	0	0	0	0	0	0	0	0	0	0	1	1
uncultured bacterium ctg7180000000787	0	0	0	0	0	0	0	0	17	17	23	23
uncultured bacterium ctg7180000000788	0	0	0	0	0	0	0	0	6	6	9	9
uncultured bacterium ctg7180000000789	0	0	0	0	0	0	0	0	0	0	3	3
uncultured bacterium ctg7180000000791	0	0	0	0	0	0	0	0	16	16	30	30
uncultured bacterium ctg7180000000792	0	0	0	0	0	0	0	0	1	1	5	5
uncultured bacterium ctg7180000000796	0	0	0	0	0	0	0	0	0	0	1	1
uncultured bacterium ctg7180000000797	0	0	0	0	0	0	0	0	8	8	4	4
uncultured bacterium ctg7180000000798	0	0	0	0	0	0	0	0	2	2	3	3
uncultured bacterium ctg7180000000801	0	0	0	0	0	0	0	0	1	1	1	1
uncultured bacterium ctg7180000000804	0	0	0	0	0	0	0	0	22	22	34	34
uncultured bacterium ctg7180000000805	0	0	0	0	0	0	0	0	20	20	32	32
uncultured bacterium ctg7180000000806	0	0	0	0	0	0	0	0	0	0	2	2
uncultured bacterium ctg7180000000807	0	0	0	0	0	0	0	0	12	12	16	16
uncultured bacterium ctg7180000000808	0	0	0	0	0	0	0	0	1	1	0	0
uncultured bacterium ctg7180000000809	0	0	0	0	0	0	0	0	1	1	1	1
uncultured bacterium ctg7180000000810	0	0	0	0	0	0	0	0	0	0	5	5
uncultured bacterium ctg7180000000812	0	0	0	0	0	0	0	0	6	6	5	5
uncultured bacterium ctg7180000000813	0	0	0	0	0	0	0	0	1	1	2	2
uncultured bacterium ctg7180000000817	0	0	0	0	0	0	0	0	1	1	1	1
uncultured bacterium ctg7180000000820	0	0	0	0	0	0	0	0	0	0	1	1
uncultured bacterium ctg7180000000821	0	0	0	0	0	0	0	0	2	2	0	0
uncultured bacterium ctg7180000000822	0	0	0	0	0	0	0	0	17	17	15	15
uncultured bacterium ctg7180000000823	0	0	0	0	0	0	0	0	6	6	3	3
uncultured bacterium ctg7180000000831	0	0	0	0	0	0	0	0	1	1	0	0
uncultured bacterium ctg7180000000832	0	0	0	0	0	0	0	0	1	1	0	0
uncultured bacterium ctg7180000000834	0	0	0	0	0	0	0	0	0	0	1	1
uncultured bacterium ctg7180000000840	0	0	0	0	0	0	0	0	4	4	2	2
uncultured bacterium ctg7180000000842	0	0	0	0	0	0	0	0	1	1	0	0
uncultured bacterium ctg7180000000843	0	0	0	0	0	0	0	0	5	5	0	0
uncultured bacterium ctg7180000000844	0	0	0	0	0	0	0	0	32	32	16	16
uncultured bacterium ctg7180000000847	0	0	0	0	0	0	0	0	13	13	5	5
uncultured bacterium ctg7180000000848	0	0	0	0	0	0	0	0	0	0	1	1
uncultured bacterium ctg7180000000849	0	0	0	0	0	0	0	0	1	1	0	0
uncultured bacterium ctg7180000000852	0	0	0	0	0	0	0	0	38	38	40	40
uncultured bacterium ctg7180000000853	0	0	0	0	0	0	0	0	1	1	4	4
uncultured bacterium ctg7180000000854	0	0	0	0	0	0	0	0	12	12	6	6
uncultured bacterium ctg7180000000856	0	0	0	0	0	0	0	0	0	0	3	3
uncultured bacterium ctg7180000000860	0	0	0	0	0	0	0	0	0	0	1	1
uncultured bacterium ctg7180000000864	0	0	0	0	0	0	0	0	23	23	28	28
uncultured bacterium ctg7180000000865	0	0	0	0	0	0	0	0	0	0	12	12
uncultured bacterium ctg7180000000866	0	0	0	0	0	0	0	0	0	0	1	1
uncultured bacterium ctg7180000000868	0	0	0	0	0	0	0	0	0	0	1	1
uncultured bacterium ctg7180000000871	0	0	0	0	0	0	0	0	1	1	0	0
uncultured bacterium ctg7180000000874	0	0	0	0	0	0	0	0	3	3	4	4
uncultured bacterium ctg7180000000880	0	0	0	0	0	0	0	0	21	21	30	30
uncultured bacterium ctg7180000000889	0	0	0	0	0	0	0	0	3	3	1	1
uncultured bacterium ctg7180000000897	0	0	0	0	0	0	0	0	0	0	1	1
uncultured bacterium ctg7180000000898	0	0	0	0	0	0	0	0	7	7	7	7
uncultured bacterium ctg7180000000899	0	0	0	0	0	0	0	0	0	0	1	1
uncultured bacterium ctg7180000000900	0	0	0	0	0	0	0	0	7	7	4	4
uncultured bacterium ctg7180000000905	0	0	0	0	0	0	0	0	4	4	2	2
uncultured bacterium ctg7180000000907	0	0	0	0	0	0	0	0	7	7	9	9
uncultured bacterium ctg7180000000910	0	0	0	0	0	0	0	0	0	0	2	2
uncultured bacterium ctg7180000000911	0	0	0	0	0	0	0	0	3	3	2	2
uncultured bacterium ctg7180000000912	0	0	0	0	0	0	0	0	4	4	9	9
uncultured bacterium ctg7180000000914	0	0	0	0	0	0	0	0	1	1	3	3
uncultured bacterium ctg7180000000919	0	0	0	0	0	0	0	0	1	1	0	0
uncultured bacterium ctg7180000000921	0	0	0	0	0	0	0	0	0	0	1	1
uncultured bacterium ctg7180000000923	0	0	0	0	0	0	0	0	1	1	2	2
uncultured bacterium ctg7180000000925	0	0	0	0	0	0	0	0	0	0	1	1
uncultured bacterium ctg7180000000926	0	0	0	0	0	0	0	0	1	1	0	0
uncultured bacterium ctg7180000000927	0	0	0	0	0	0	0	0	43	43	61	61
uncultured bacterium ctg7180000000929	0	0	0	0	0	0	0	0	4	4	12	12
uncultured bacterium ctg7180000000930	0	0	0	0	0	0	0	0	0	0	1	1
uncultured bacterium ctg7180000000933	0	0	0	0	0	0	0	0	11	11	13	13
uncultured bacterium ctg7180000000939	0	0	0	0	0	0	0	0	8	8	5	5
uncultured bacterium ctg7180000000945	0	0	0	0	0	0	0	0	1	1	1	1
uncultured bacterium ctg7180000000947	0	0	0	0	0	0	0	0	1	1	0	0
uncultured bacterium ctg7180000000948	0	0	0	0	0	0	0	0	23	23	27	27
uncultured bacterium ctg7180000000950	0	0	0	0	0	0	0	0	1	1	2	2
uncultured bacterium ctg7180000000952	0	0	0	0	0	0	0	0	3	3	5	5
uncultured bacterium ctg7180000000953	0	0	0	0	0	0	0	0	7	7	12	12
uncultured bacterium ctg7180000000954	0	0	0	0	0	0	0	0	1	1	1	1
uncultured bacterium ctg7180000000965	0	0	0	0	0	0	0	0	1	1	0	0
uncultured bacterium ctg7180000000967	0	0	0	0	0	0	0	0	1	1	1	1
uncultured bacterium ctg7180000000968	0	0	0	0	0	0	0	0	4	4	5	5
uncultured bacterium ctg7180000000969	0	0	0	0	0	0	0	0	5	5	6	6
uncultured bacterium ctg7180000000971	0	0	0	0	0	0	0	0	0	0	1	1
uncultured bacterium ctg7180000000973	0	0	0	0	0	0	0	0	3	3	2	2
uncultured bacterium ctg7180000000974	0	0	0	0	0	0	0	0	0	0	2	2
uncultured bacterium ctg7180000000977	0	0	0	0	0	0	0	0	0	0	1	1
uncultured bacterium ctg7180000000984	0	0	0	0	0	0	0	0	1	1	0	0
uncultured bacterium ctg7180000000987	0	0	0	0	0	0	0	0	7	7	12	12
uncultured bacterium ctg7180000000989	0	0	0	0	0	0	0	0	1	1	3	3
uncultured bacterium ctg7180000000997	0	0	0	0	0	0	0	0	0	0	1	1
uncultured bacterium ctg7180000001000	0	0	0	0	0	0	0	0	3	3	1	1
uncultured bacterium ctg7180000001003	0	0	0	0	0	0	0	0	1	1	3	3
uncultured bacterium ctg7180000001007	0	0	0	0	0	0	0	0	2	2	1	1
uncultured bacterium ctg7180000001009	0	0	0	0	0	0	0	0	17	17	7	7
uncultured bacterium ctg7180000001011	0	0	0	0	0	0	0	0	26	26	30	30
uncultured bacterium ctg7180000001012	0	0	0	0	0	0	0	0	1	1	1	1
uncultured bacterium ctg7180000001013	0	0	0	0	0	0	0	0	0	0	1	1
uncultured bacterium ctg7180000001015	0	0	0	0	0	0	0	0	1	1	3	3
uncultured bacterium ctg7180000001016	0	0	0	0	0	0	0	0	2	2	1	1
uncultured bacterium ctg7180000001021	0	0	0	0	0	0	0	0	1	1	0	0
uncultured bacterium ctg7180000001022	0	0	0	0	0	0	0	0	21	21	17	17
uncultured bacterium ctg7180000001024	0	0	0	0	0	0	0	0	9	9	5	5
uncultured bacterium ctg7180000001026	0	0	0	0	0	0	0	0	3	3	0	0
uncultured bacterium ctg7180000001028	0	0	0	0	0	0	0	0	2	2	3	3
uncultured bacterium ctg7180000001033	0	0	0	0	0	0	0	0	1	1	0	0
uncultured bacterium ctg7180000001040	0	0	0	0	0	0	0	0	12	12	12	12
uncultured bacterium ctg7180000001041	0	0	0	0	0	0	0	0	1	1	0	0
uncultured bacterium ctg7180000001042	0	0	0	0	0	0	0	0	2	2	0	0
uncultured bacterium ctg7180000001047	0	0	0	0	0	0	0	0	1	1	0	0
uncultured bacterium ctg7180000001049	0	0	0	0	0	0	0	0	1	1	1	1
uncultured bacterium ctg7180000001051	0	0	0	0	0	0	0	0	1	1	1	1
uncultured bacterium ctg7180000001055	0	0	0	0	0	0	0	0	0	0	2	2
uncultured bacterium ctg7180000001057	0	0	0	0	0	0	0	0	0	0	2	2
uncultured bacterium ctg7180000001059	0	0	0	0	0	0	0	0	1	1	2	2
uncultured bacterium ctg7180000001062	0	0	0	0	0	0	0	0	3	3	15	15
uncultured bacterium ctg7180000001064	0	0	0	0	0	0	0	0	0	0	1	1
uncultured bacterium ctg7180000001065	0	0	0	0	0	0	0	0	1	1	3	3
uncultured bacterium ctg7180000001066	0	0	0	0	0	0	0	0	11	11	11	11
uncultured bacterium ctg7180000001068	0	0	0	0	0	0	0	0	1	1	4	4
uncultured bacterium ctg7180000001073	0	0	0	0	0	0	0	0	1	1	0	0
uncultured bacterium ctg7180000001075	0	0	0	0	0	0	0	0	1	1	0	0
uncultured bacterium ctg7180000001078	0	0	0	0	0	0	0	0	0	0	1	1
uncultured bacterium ctg7180000001085	0	0	0	0	0	0	0	0	0	0	1	1
uncultured bacterium ctg7180000001094	0	0	0	0	0	0	0	0	32	32	48	48
uncultured bacterium ctg7180000001097	0	0	0	0	0	0	0	0	2	2	3	3
uncultured bacterium ctg7180000001137	0	0	0	0	0	0	0	0	0	0	1	1
uncultured bacterium ctg7180000001147	0	0	0	0	0	0	0	0	0	0	1	1
uncultured bacterium ctg7180000001428	0	0	0	0	0	0	0	0	12	12	17	17
uncultured bacterium ctg7180000001429	0	0	0	0	0	0	0	0	24	24	18	18
uncultured bacterium ctg7180000001431	0	0	0	0	0	0	0	0	0	0	1	1
uncultured bacterium ctg7180000001434	0	0	0	0	0	0	0	0	6	6	12	12
uncultured bacterium ctg7180000001435	0	0	0	0	0	0	0	0	51	51	50	50
uncultured bacterium ctg7180000001439	0	0	0	0	0	0	0	0	0	0	1	1
uncultured bacterium ctg7180000001443	0	0	0	0	0	0	0	0	2	2	0	0
uncultured bacterium ctg7180000001444	0	0	0	0	0	0	0	0	0	0	2	2
uncultured bacterium ctg7180000001446	0	0	0	0	0	0	0	0	2	2	7	7
uncultured bacterium ctg7180000001447	0	0	0	0	0	0	0	0	0	0	2	2
uncultured bacterium ctg7180000001448	0	0	0	0	0	0	0	0	9	9	26	26
uncultured bacterium ctg7180000001450	0	0	0	0	0	0	0	0	1	1	3	3
uncultured bacterium ctg7180000001451	0	0	0	0	0	0	0	0	7	7	14	14
uncultured bacterium ctg7180000001454	0	0	0	0	0	0	0	0	24	24	39	39
uncultured bacterium DY94	0	0	0	0	0	0	0	0	2	2	0	0
uncultured bacterium esnapd1.2	0	0	0	0	0	0	2	2	131	131	197	197
uncultured bacterium esnapd14	0	0	0	0	0	0	0	0	10	10	5	5
uncultured bacterium esnapd15	0	0	0	0	0	0	0	0	2	2	4	4
uncultured bacterium esnapd16.1	0	0	0	0	0	0	0	0	3	3	0	0
uncultured bacterium esnapd16.2	0	0	0	0	0	0	0	0	0	0	1	1
uncultured bacterium esnapd17	0	0	0	0	0	0	0	0	1	1	1	1
uncultured bacterium esnapd19	0	0	0	0	0	0	1	1	0	0	0	0
uncultured bacterium esnapd20	0	0	0	0	0	0	1	1	1	1	0	0
uncultured bacterium esnapd21	0	0	0	0	0	0	1	1	1	1	0	0
uncultured bacterium esnapd24	0	0	0	0	0	0	0	0	1	1	0	0
uncultured bacterium esnapd26	0	0	0	0	0	0	0	0	10	10	13	13
uncultured bacterium esnapd3.1	0	0	0	0	0	0	0	0	1	1	0	0
uncultured bacterium esnapd4	0	0	0	0	0	0	2	2	20	20	24	24
uncultured bacterium esnapd5.1	0	0	0	0	0	0	1	1	0	0	1	1
uncultured bacterium esnapd5.2	0	0	0	0	0	0	1	1	0	0	0	0
uncultured bacterium esnapd7	0	0	0	0	0	0	0	0	6	6	0	0
uncultured bacterium esnapd8	0	0	0	0	0	0	0	0	2	2	3	3
uncultured bacterium F25-01	0	0	0	0	0	0	0	0	0	0	1	1
uncultured bacterium F39-01	0	0	0	0	0	0	0	0	1	1	4	4
uncultured bacterium F4-01	0	0	0	0	0	0	0	0	3	3	0	0
uncultured bacterium F41-01	0	0	0	0	0	0	0	0	2	2	9	9
uncultured bacterium F42-01	0	0	0	0	0	0	0	0	7	7	9	9
uncultured bacterium FC3	0	0	2	2	0	0	0	0	0	0	0	0
uncultured bacterium FC5	0	0	0	0	0	0	0	0	0	0	1	1
uncultured bacterium FLS12	0	0	0	0	0	0	0	0	1	1	0	0
uncultured bacterium FLS18	0	0	0	0	0	0	0	0	2	2	0	0
uncultured bacterium fosmid pJB16B1	0	0	0	0	0	0	0	0	1	1	0	0
uncultured bacterium fosmid pJB190D12_contig I	0	0	0	0	0	0	0	0	5	5	0	0
uncultured bacterium fosmid pJB190D12_contig II	0	0	0	0	0	0	0	0	1	1	0	0
uncultured bacterium FPPU_33B15	0	0	3	3	0	0	0	0	0	0	0	0
uncultured bacterium GRIST08	0	0	0	0	0	0	0	0	2	2	0	0
uncultured bacterium GRIST15	0	0	0	0	0	0	0	0	0	0	1	1
uncultured bacterium GRIST22	0	0	0	0	0	0	0	0	0	0	1	1
uncultured bacterium HF0010_04H24	0	0	0	0	1	1	0	0	1	1	0	0
uncultured bacterium HF0070_05I22	0	0	0	0	0	0	0	0	1	1	0	0
uncultured bacterium HF0500_16O16	0	0	0	0	0	0	0	0	1	1	2	2
uncultured bacterium HF0500_31I04	0	0	0	0	0	0	0	0	0	0	1	1
uncultured bacterium HF0770_03O01	0	0	0	0	0	0	0	0	1	1	0	0
uncultured bacterium HF0770_08F21	0	0	0	0	0	0	0	0	0	0	1	1
uncultured bacterium HF0770_09E03	0	0	0	0	0	0	0	0	1	1	0	0
uncultured bacterium HF0770_15G20	1	1	0	0	0	0	0	0	0	0	0	0
uncultured bacterium HF0770_23K07	0	0	0	0	0	0	0	0	0	0	4	4
uncultured bacterium HF0770_27E13	0	0	2	2	0	0	0	0	0	0	0	0
uncultured bacterium HF0770_45N15	0	0	0	0	0	0	0	0	1	1	0	0
uncultured bacterium HF130_12L15	0	0	0	0	0	0	0	0	6	6	1	1
uncultured bacterium HF4000_05M23	0	0	0	0	0	0	0	0	1	1	0	0
uncultured bacterium HHV35	0	0	0	0	1	1	0	0	0	0	0	0
uncultured bacterium KM3-173-A5	0	0	0	0	0	0	0	0	0	0	2	2
uncultured bacterium KM3-18-F8	1	1	0	0	0	0	0	0	2	2	2	2
uncultured bacterium KM3-187-G1	0	0	0	0	0	0	0	0	2	2	2	2
uncultured bacterium KM3-193-H12	0	0	0	0	0	0	0	0	0	0	1	1
uncultured bacterium KM3-201-B9	0	0	0	0	0	0	0	0	2	2	0	0
uncultured bacterium KM3-69-D9	0	0	0	0	0	0	0	0	0	0	1	1
uncultured bacterium KM3-69-F5	0	0	0	0	0	0	0	0	3	3	1	1
uncultured bacterium KM4-1-D1	0	0	0	0	0	0	0	0	0	0	1	1
uncultured bacterium L11E10	0	0	0	0	0	0	0	0	3	3	1	1
uncultured bacterium lac111	0	0	0	0	0	0	0	0	1	1	2	2
uncultured bacterium lac121	0	0	0	0	0	0	0	0	7	7	18	18
uncultured bacterium lac127	0	0	0	0	0	0	0	0	13	13	10	10
uncultured bacterium lac153	0	0	0	0	0	0	0	0	3	3	1	1
uncultured bacterium lac16	0	0	0	0	0	0	0	0	1	1	0	0
uncultured bacterium lac160	0	0	0	0	0	0	0	0	38	38	25	25
uncultured bacterium Lac161	0	0	0	0	0	0	0	0	0	0	4	4
uncultured bacterium lac193	0	0	0	0	0	0	0	0	1	1	2	2
uncultured bacterium Lac36W	0	0	0	0	0	0	0	0	1	1	1	1
uncultured bacterium lac82	0	0	0	0	0	0	0	0	1	1	4	4
uncultured bacterium lac84	0	0	0	0	0	0	0	0	0	0	4	4
uncultured bacterium NM_1663	0	0	0	0	0	0	0	0	0	0	3	3
uncultured bacterium OMZ60_14F6	0	0	0	0	0	0	0	0	2	2	0	0
uncultured bacterium P11N2	0	0	0	0	0	0	0	0	2	2	1	1
uncultured bacterium P1N3	0	0	0	0	0	0	0	0	1	1	1	1
uncultured bacterium P2N8	0	0	0	0	0	0	0	0	1	1	2	2
uncultured bacterium P8N7	0	0	0	0	0	0	0	0	1	1	0	0
uncultured bacterium pBIO2154	0	0	0	0	0	0	0	0	5	5	1	1
uncultured bacterium PGSL07	0	0	0	0	0	0	0	0	1	1	0	0
uncultured bacterium Rifle_16ft_4_minimus_19379	0	0	0	0	0	0	0	0	21	21	13	13
uncultured bacterium Rifle_16ft_4_minimus_37862	0	0	0	0	0	0	0	0	113	113	116	116
uncultured bacterium Rifle_16ft_4_minimus_38450	0	0	0	0	0	0	0	0	1	1	2	2
uncultured bacterium Rifle_16ft_4_minimus_7469	0	0	0	0	0	0	0	0	0	0	1	1
uncultured bacterium Rifle_16ft_4_minimus_752	0	0	0	0	0	0	0	0	3	3	0	0
uncultured bacterium Rlip2	0	0	0	0	0	0	0	0	1	1	0	0
uncultured bacterium RM35	0	0	0	0	0	0	0	0	0	0	1	1
uncultured bacterium RM57	0	0	0	0	0	0	0	0	1	1	0	0
uncultured bacterium SA354_p	0	0	0	0	0	0	0	0	0	0	1	1
uncultured bacterium SH5	0	0	1	1	0	0	0	0	0	0	0	0
uncultured bacterium TB307_p	0	0	0	0	0	0	0	0	1	1	0	0
uncultured bacterium UaAb1	0	0	0	0	0	0	0	0	1	1	0	0
uncultured bacterium URE4	0	0	0	0	0	0	0	0	0	0	1	1
uncultured bacterium W4-21b	0	0	0	0	0	0	0	0	1	1	0	0
uncultured bacterium W4-39b	2	2	0	0	0	0	0	0	1	1	1	1
uncultured bacterium W4-87b	0	0	0	0	0	0	0	0	1	1	0	0
uncultured bacterium W5-102b	0	0	0	0	0	0	0	0	9	9	14	14
uncultured bacterium W5-15b	0	0	0	0	0	0	0	0	0	0	1	1
uncultured bacterium W5-47b	0	0	1	1	0	0	0	0	2	2	0	0
uncultured bacterium W5-51b	0	0	0	0	0	0	0	0	19	19	18	18
uncultured bacterium W5-77b	0	0	0	0	0	0	0	0	0	0	2	2
uncultured bacterium ws101A12	0	0	0	0	0	0	0	0	1	1	0	0
uncultured bacterium ws406H10	0	0	0	0	0	0	0	0	0	0	1	1
uncultured bacterium WT4	0	0	0	0	0	0	0	0	1	1	0	0
uncultured bacterium WT8	0	0	0	0	0	0	0	0	2	2	0	0
uncultured bacterium yo11	0	0	0	0	0	0	0	0	1	1	1	1
uncultured bacterium yo9	0	0	0	0	0	0	0	0	5	5	5	5
uncultured bacterium zdt-44a23	0	0	0	0	0	0	0	0	0	0	1	1
uncultured compost bacterium	0	0	0	0	0	0	1	1	1	1	1	1
uncultured dehalogenating bacterium KL24	0	0	0	0	0	0	0	0	1	1	0	0
uncultured dehalogenating bacterium KL25	0	0	0	0	0	0	0	0	4	4	0	0
uncultured denitrifying bacterium	0	0	0	0	0	0	0	0	0	0	1	1
uncultured endophytic bacterium	0	0	0	0	0	0	0	0	1	1	0	0
uncultured environmental landfill bacterium	1	1	0	0	0	0	0	0	0	0	0	0
uncultured marine bacterium	0	0	0	0	0	0	0	0	2	2	0	0
uncultured marine bacterium 105	0	0	0	0	0	0	0	0	1	1	0	0
uncultured marine bacterium 159	0	0	1	1	0	0	0	0	0	0	0	0
uncultured marine bacterium 1n22	0	0	0	0	0	0	0	0	0	0	1	1
uncultured marine bacterium 582	0	0	0	0	0	0	0	0	1	1	0	0
uncultured marine bacterium Ant4D5	0	0	0	0	0	0	0	0	1	1	1	1
uncultured marine bacterium Ant4E12	0	0	0	0	0	0	0	0	0	0	2	2
uncultured marine bacterium EB80_02D08	0	0	0	0	0	0	0	0	0	0	1	1
uncultured marine bacterium HF10_25F10	0	0	0	0	0	0	0	0	1	1	0	0
uncultured marine bacterium MedDCM-OCT-S04-C13	0	0	0	0	0	0	0	0	0	0	1	1
uncultured marine bacterium MedDCM-OCT-S04-C191	0	0	0	0	0	0	0	0	1	1	0	0
uncultured marine bacterium MedDCM-OCT-S04-C40	0	0	0	0	0	0	0	0	0	0	1	1
uncultured marine bacterium MedDCM-OCT-S08-C116	0	0	0	0	0	0	0	0	1	1	0	0
uncultured marine bacterium PPT_M2	0	0	0	0	0	0	0	0	0	0	1	1
uncultured methylotrophic bacterium	0	0	0	0	0	0	0	0	2	2	0	0
uncultured nuHF2 cluster bacterium HF0130_29D04	0	0	0	0	0	0	0	0	0	0	1	1
uncultured nuHF2 cluster bacterium HF0500_02A10	0	0	0	0	0	0	0	0	3	3	0	0
uncultured nuHF2 cluster bacterium HF0500_39O04	0	0	0	0	0	0	0	0	0	0	1	1
uncultured rumen bacterium	0	0	0	0	0	0	0	0	1	1	0	0
uncultured sludge bacterium	0	0	0	0	0	0	0	0	0	0	1	1
uncultured soil bacterium	0	0	0	0	3	3	1	1	159	159	151	151
unidentified bacterium CPA52	0	0	0	0	0	0	0	0	1	1	0	0
unidentified bacterium SM-A59	0	0	0	0	0	0	0	0	1	1	0	0
unidentified eubacterium clone LGA#10	0	0	0	0	0	0	0	0	1	1	0	0
unidentified eubacterium clone LGB#32	0	0	0	0	0	0	0	0	0	0	1	1
FCB group	28	0	34	0	15	0	23	0	5280	18	4567	4
Bacteroidetes/Chlorobi group	26	0	33	0	12	0	18	0	1761	6	3146	6
Bacteroidetes	24	0	29	2	12	0	15	0	1531	41	3051	32
Bacteroidetes Order II. Incertae sedis	0	0	0	0	1	0	6	0	287	0	162	0
Rhodothermaceae	0	0	0	0	1	0	6	0	287	3	162	0
Rhodothermus	0	0	0	0	1	0	4	0	206	1	112	0
Rhodothermus marinus	0	0	0	0	1	0	4	2	205	72	112	31
Rhodothermus marinus DSM 4252	0	0	0	0	0	0	1	1	59	59	33	33
Rhodothermus marinus SG0.5JP17-172	0	0	0	0	1	1	1	1	74	74	48	48
Salinibacter	0	0	0	0	0	0	2	0	78	0	50	0
Salinibacter ruber	0	0	0	0	0	0	2	2	78	52	50	25
Salinibacter ruber DSM 13855	0	0	0	0	0	0	0	0	18	18	19	19
Salinibacter ruber M8	0	0	0	0	0	0	0	0	8	8	6	6
Bacteroidia	2	0	3	0	1	0	0	0	147	0	83	0
Bacteroidales	2	0	3	0	1	0	0	0	139	2	78	1
Bacteroidaceae	0	0	1	0	0	0	0	0	26	0	17	0
Bacteroides	0	0	1	0	0	0	0	0	26	3	17	5
Bacteroides cellulosilyticus	0	0	0	0	0	0	0	0	5	5	4	4
Bacteroides dorei	0	0	0	0	0	0	0	0	1	1	0	0
Bacteroides fragilis	0	0	1	1	0	0	0	0	2	1	1	0
Bacteroides fragilis YCH46	0	0	0	0	0	0	0	0	1	1	1	1
Bacteroides helcogenes	0	0	0	0	0	0	0	0	2	0	2	0
Bacteroides helcogenes P 36-108	0	0	0	0	0	0	0	0	2	2	2	2
Bacteroides intestinalis	0	0	0	0	0	0	0	0	1	0	0	0
Bacteroides intestinalis DSM 17393	0	0	0	0	0	0	0	0	1	1	0	0
Bacteroides ovatus	0	0	0	0	0	0	0	0	1	1	0	0
Bacteroides pyogenes	0	0	0	0	0	0	0	0	1	1	0	0
Bacteroides salanitronis	0	0	0	0	0	0	0	0	5	0	3	0
Bacteroides salanitronis DSM 18170	0	0	0	0	0	0	0	0	5	5	3	3
Bacteroides thetaiotaomicron	0	0	0	0	0	0	0	0	2	0	1	0
Bacteroides thetaiotaomicron VPI-5482	0	0	0	0	0	0	0	0	2	2	1	1
Bacteroides vulgatus	0	0	0	0	0	0	0	0	2	0	0	0
Bacteroides vulgatus ATCC 8482	0	0	0	0	0	0	0	0	2	2	0	0
Bacteroides xylanisolvens	0	0	0	0	0	0	0	0	1	0	1	0
Bacteroides xylanisolvens XB1A	0	0	0	0	0	0	0	0	1	1	1	1
Barnesiellaceae	0	0	0	0	0	0	0	0	4	0	7	0
Barnesiella	0	0	0	0	0	0	0	0	4	0	7	0
Barnesiella viscericola	0	0	0	0	0	0	0	0	4	1	7	0
Barnesiella viscericola DSM 18177	0	0	0	0	0	0	0	0	3	3	7	7
Odoribacteraceae	0	0	1	0	0	0	0	0	4	0	1	0
Odoribacter	0	0	1	0	0	0	0	0	4	0	1	0
Odoribacter splanchnicus	0	0	1	0	0	0	0	0	4	0	1	0
Odoribacter splanchnicus DSM 20712	0	0	1	1	0	0	0	0	4	4	1	1
Paludibacteraceae	0	0	0	0	0	0	0	0	3	0	3	0
Paludibacter	0	0	0	0	0	0	0	0	3	0	3	0
Paludibacter propionicigenes	0	0	0	0	0	0	0	0	3	0	3	0
Paludibacter propionicigenes WB4	0	0	0	0	0	0	0	0	3	3	3	3
Porphyromonadaceae	0	0	0	0	0	0	0	0	12	0	6	0
Fermentimonas	0	0	0	0	0	0	0	0	2	0	1	0
Fermentimonas caenicola	0	0	0	0	0	0	0	0	2	2	1	1
Porphyromonas	0	0	0	0	0	0	0	0	10	0	5	0
Porphyromonas asaccharolytica	0	0	0	0	0	0	0	0	3	0	2	0
Porphyromonas asaccharolytica DSM 20707	0	0	0	0	0	0	0	0	3	3	2	2
Porphyromonas gingivalis	0	0	0	0	0	0	0	0	7	5	3	2
Porphyromonas gingivalis A7A1-28	0	0	0	0	0	0	0	0	1	1	1	1
Porphyromonas gingivalis W83	0	0	0	0	0	0	0	0	1	1	0	0
Prevotellaceae	2	0	0	0	1	0	0	0	21	0	12	0
Prevotella	2	0	0	0	1	0	0	0	21	1	12	1
Prevotella conceptionensis	0	0	0	0	0	0	0	0	0	0	1	1
Prevotella dentalis	0	0	0	0	0	0	0	0	10	0	6	0
Prevotella dentalis DSM 3688	0	0	0	0	0	0	0	0	10	10	6	6
Prevotella denticola	0	0	0	0	0	0	0	0	0	0	1	0
Prevotella denticola F0289	0	0	0	0	0	0	0	0	0	0	1	1
Prevotella enoeca	0	0	0	0	0	0	0	0	3	3	1	1
Prevotella fusca	0	0	0	0	0	0	0	0	0	0	1	0
Prevotella fusca JCM 17724	0	0	0	0	0	0	0	0	0	0	1	1
Prevotella intermedia	2	2	0	0	0	0	0	0	2	2	0	0
Prevotella melaninogenica	0	0	0	0	0	0	0	0	1	0	1	0
Prevotella melaninogenica ATCC 25845	0	0	0	0	0	0	0	0	1	1	1	1
Prevotella ruminicola	0	0	0	0	0	0	0	0	4	0	0	0
Prevotella ruminicola 23	0	0	0	0	0	0	0	0	4	4	0	0
unclassified Prevotella	0	0	0	0	1	0	0	0	0	0	0	0
Prevotella sp. Sc00026	0	0	0	0	1	1	0	0	0	0	0	0
Rikenellaceae	0	0	0	0	0	0	0	0	57	0	27	0
Alistipes	0	0	0	0	0	0	0	0	54	1	26	0
Alistipes finegoldii	0	0	0	0	0	0	0	0	25	0	11	0
Alistipes finegoldii DSM 17242	0	0	0	0	0	0	0	0	25	25	11	11
Alistipes shahii	0	0	0	0	0	0	0	0	28	0	15	0
Alistipes shahii WAL 8301	0	0	0	0	0	0	0	0	28	28	15	15
Mucinivorans	0	0	0	0	0	0	0	0	3	0	1	0
Mucinivorans hirudinis	0	0	0	0	0	0	0	0	3	3	1	1
Tannerellaceae	0	0	1	0	0	0	0	0	8	0	2	0
Parabacteroides	0	0	1	0	0	0	0	0	4	0	2	0
Parabacteroides distasonis	0	0	1	0	0	0	0	0	4	0	2	0
Parabacteroides distasonis ATCC 8503	0	0	1	1	0	0	0	0	4	4	2	2
Tannerella	0	0	0	0	0	0	0	0	4	0	0	0
Tannerella forsythia	0	0	0	0	0	0	0	0	4	4	0	0
unclassified Bacteroidales	0	0	0	0	0	0	0	0	2	0	2	0
Candidatus Azobacteroides	0	0	0	0	0	0	0	0	0	0	1	0
Candidatus Azobacteroides pseudotrichonymphae	0	0	0	0	0	0	0	0	0	0	1	0
Candidatus Azobacteroides pseudotrichonymphae genomovar. CFP2	0	0	0	0	0	0	0	0	0	0	1	1
unclassified Bacteroidales (miscellaneous)	0	0	0	0	0	0	0	0	2	0	1	0
Bacteroidales bacterium CF	0	0	0	0	0	0	0	0	2	2	1	1
Marinilabiliales	0	0	0	0	0	0	0	0	8	0	5	0
Prolixibacteraceae	0	0	0	0	0	0	0	0	6	0	5	0
Draconibacterium	0	0	0	0	0	0	0	0	6	0	5	0
Draconibacterium orientale	0	0	0	0	0	0	0	0	6	6	5	5
Salinivirgaceae	0	0	0	0	0	0	0	0	2	0	0	0
Salinivirga	0	0	0	0	0	0	0	0	2	0	0	0
Salinivirga cyanobacteriivorans	0	0	0	0	0	0	0	0	2	2	0	0
Chitinophagia	1	0	0	0	0	0	0	0	120	0	2235	0
Chitinophagales	1	0	0	0	0	0	0	0	120	0	2235	0
Chitinophagaceae	1	0	0	0	0	0	0	0	120	3	2235	14
Chitinophaga	0	0	0	0	0	0	0	0	33	0	39	0
Chitinophaga pinensis	0	0	0	0	0	0	0	0	32	0	39	0
Chitinophaga pinensis DSM 2588	0	0	0	0	0	0	0	0	32	32	39	39
environmental samples <CFB group bacteria,genus Chitinophaga>	0	0	0	0	0	0	0	0	1	0	0	0
uncultured Chitinophaga sp.	0	0	0	0	0	0	0	0	1	1	0	0
Niabella	0	0	0	0	0	0	0	0	17	0	66	0
Niabella soli	0	0	0	0	0	0	0	0	17	0	66	0
Niabella soli DSM 19437	0	0	0	0	0	0	0	0	17	17	66	66
Niastella	1	0	0	0	0	0	0	0	67	0	2115	0
Niastella koreensis	1	0	0	0	0	0	0	0	67	0	2114	0
Niastella koreensis GR20-10	1	1	0	0	0	0	0	0	67	67	2114	2114
unclassified Niastella	0	0	0	0	0	0	0	0	0	0	1	0
Niastella sp. YIM114	0	0	0	0	0	0	0	0	0	0	1	1
Terrimonas	0	0	0	0	0	0	0	0	0	0	1	0
Terrimonas ferruginea	0	0	0	0	0	0	0	0	0	0	1	1
Cytophagia	1	0	2	0	1	0	6	0	664	1	312	0
Cytophagales	1	0	2	0	1	0	6	0	662	16	312	0
Amoebophilaceae	0	0	0	0	0	0	0	0	2	0	3	0
Candidatus Amoebophilus	0	0	0	0	0	0	0	0	1	0	3	0
Candidatus Amoebophilus asiaticus	0	0	0	0	0	0	0	0	1	0	3	0
Candidatus Amoebophilus asiaticus 5a2	0	0	0	0	0	0	0	0	1	1	3	3
Candidatus Cardinium	0	0	0	0	0	0	0	0	1	0	0	0
Cardinium endosymbiont of Encarsia pergandiella	0	0	0	0	0	0	0	0	1	0	0	0
Cardinium endosymbiont cEper1 of Encarsia pergandiella	0	0	0	0	0	0	0	0	1	1	0	0
Bernardetiaceae	0	0	1	0	0	0	0	0	1	0	0	0
Bernardetia	0	0	1	0	0	0	0	0	1	0	0	0
Bernardetia litoralis	0	0	1	0	0	0	0	0	1	0	0	0
Bernardetia litoralis DSM 6794	0	0	1	1	0	0	0	0	1	1	0	0
Cyclobacteriaceae	0	0	0	0	0	0	3	0	40	1	16	0
Algoriphagus	0	0	0	0	0	0	1	0	8	0	6	0
unclassified Algoriphagus	0	0	0	0	0	0	1	0	8	0	6	0
Algoriphagus sp. M8-2	0	0	0	0	0	0	1	1	8	8	6	6
Belliella	0	0	0	0	0	0	0	0	6	0	1	0
Belliella baltica	0	0	0	0	0	0	0	0	6	0	1	0
Belliella baltica DSM 15883	0	0	0	0	0	0	0	0	6	6	1	1
Cyclobacterium	0	0	0	0	0	0	1	0	12	0	3	0
Cyclobacterium amurskyense	0	0	0	0	0	0	1	1	5	5	2	2
Cyclobacterium marinum	0	0	0	0	0	0	0	0	7	0	1	0
Cyclobacterium marinum DSM 745	0	0	0	0	0	0	0	0	7	7	1	1
Echinicola	0	0	0	0	0	0	1	0	13	0	6	0
Echinicola vietnamensis	0	0	0	0	0	0	1	0	13	0	6	0
Echinicola vietnamensis DSM 17526	0	0	0	0	0	0	1	1	13	13	6	6
Cytophagaceae	0	0	0	0	0	0	1	0	210	20	112	3
Candidatus Nephrothrix	0	0	0	0	0	0	0	0	1	0	0	0
environmental samples <CFB group bacteria,genus Candidatus Nephrothrix>	0	0	0	0	0	0	0	0	1	0	0	0
uncultured Candidatus Nephrothrix sp.	0	0	0	0	0	0	0	0	1	1	0	0
Cytophaga	0	0	0	0	0	0	1	0	17	0	21	0
Cytophaga hutchinsonii	0	0	0	0	0	0	1	0	17	0	21	0
Cytophaga hutchinsonii ATCC 33406	0	0	0	0	0	0	1	1	17	17	21	21
Dyadobacter	0	0	0	0	0	0	0	0	52	0	16	0
Dyadobacter fermentans	0	0	0	0	0	0	0	0	51	0	16	0
Dyadobacter fermentans DSM 18053	0	0	0	0	0	0	0	0	51	51	16	16
environmental samples <CFB group bacteria,genus Dyadobacter>	0	0	0	0	0	0	0	0	1	0	0	0
uncultured Dyadobacter sp.	0	0	0	0	0	0	0	0	1	1	0	0
Emticicia	0	0	0	0	0	0	0	0	4	0	1	0
Emticicia oligotrophica	0	0	0	0	0	0	0	0	4	0	1	0
Emticicia oligotrophica DSM 17448	0	0	0	0	0	0	0	0	4	4	1	1
Fibrella	0	0	0	0	0	0	0	0	37	0	25	0
Fibrella aestuarina	0	0	0	0	0	0	0	0	37	0	25	0
Fibrella aestuarina BUZ 2	0	0	0	0	0	0	0	0	37	37	25	25
Fibrisoma	0	0	0	0	0	0	0	0	2	0	0	0
Fibrisoma limi	0	0	0	0	0	0	0	0	2	0	0	0
Fibrisoma limi BUZ 3	0	0	0	0	0	0	0	0	2	2	0	0
Leadbetterella	0	0	0	0	0	0	0	0	6	0	4	0
Leadbetterella byssophila	0	0	0	0	0	0	0	0	6	0	4	0
Leadbetterella byssophila DSM 17132	0	0	0	0	0	0	0	0	6	6	4	4
Runella	0	0	0	0	0	0	0	0	24	0	14	0
Runella slithyformis	0	0	0	0	0	0	0	0	24	0	14	0
Runella slithyformis DSM 19594	0	0	0	0	0	0	0	0	24	24	14	14
Spirosoma	0	0	0	0	0	0	0	0	47	1	28	0
Spirosoma linguale	0	0	0	0	0	0	0	0	22	0	20	0
Spirosoma linguale DSM 74	0	0	0	0	0	0	0	0	22	22	20	20
Spirosoma radiotolerans	0	0	0	0	0	0	0	0	24	24	8	8
Flammeovirgaceae	1	0	0	0	0	0	0	0	31	0	14	0
Marivirga	1	0	0	0	0	0	0	0	10	0	4	0
Marivirga tractuosa	1	0	0	0	0	0	0	0	10	0	4	0
Marivirga tractuosa DSM 4126	1	1	0	0	0	0	0	0	10	10	4	4
unclassified Flammeovirgaceae	0	0	0	0	0	0	0	0	21	0	10	0
Flammeovirgaceae bacterium 311	0	0	0	0	0	0	0	0	21	21	10	10
Hymenobacteraceae	0	0	1	0	1	0	2	0	353	0	163	0
Hymenobacter	0	0	0	0	0	0	1	0	256	52	125	24
Hymenobacter sedentarius	0	0	0	0	0	0	0	0	39	39	25	25
Hymenobacter swuensis	0	0	0	0	0	0	0	0	28	0	14	0
Hymenobacter swuensis DY53	0	0	0	0	0	0	0	0	28	28	14	14
unclassified Hymenobacter	0	0	0	0	0	0	1	0	137	0	62	0
Hymenobacter sp. APR13	0	0	0	0	0	0	0	0	49	49	26	26
Hymenobacter sp. DG25A	0	0	0	0	0	0	0	0	10	10	4	4
Hymenobacter sp. DG25B	0	0	0	0	0	0	0	0	25	25	4	4
Hymenobacter sp. PAMC 26628	0	0	0	0	0	0	1	1	53	53	28	28
Pontibacter	0	0	0	0	1	0	1	0	51	0	11	0
Pontibacter akesuensis	0	0	0	0	1	1	0	0	33	33	2	2
Pontibacter korlensis	0	0	0	0	0	0	1	1	18	18	9	9
Rufibacter	0	0	1	1	0	0	0	0	46	0	27	0
Rufibacter tibetensis	0	0	0	0	0	0	0	0	14	14	7	7
unclassified Rufibacter	0	0	0	0	0	0	0	0	32	0	20	0
Rufibacter sp. DG15C	0	0	0	0	0	0	0	0	10	10	8	8
Rufibacter sp. DG31D	0	0	0	0	0	0	0	0	22	22	12	12
Microscillaceae	0	0	0	0	0	0	0	0	1	0	0	0
Eisenibacter	0	0	0	0	0	0	0	0	1	0	0	0
Eisenibacter elegans	0	0	0	0	0	0	0	0	1	1	0	0
Persicobacteraceae	0	0	0	0	0	0	0	0	8	0	4	0
Persicobacter	0	0	0	0	0	0	0	0	8	0	4	0
Persicobacter diffluens	0	0	0	0	0	0	0	0	1	1	0	0
Persicobacter sp. JZB09	0	0	0	0	0	0	0	0	7	7	4	4
environmental samples <CFB group bacteria,class Cytophagia>	0	0	0	0	0	0	0	0	1	0	0	0
uncultured Cytophagia bacterium	0	0	0	0	0	0	0	0	1	1	0	0
environmental samples <CFB group bacteria,phylum Bacteroidetes>	1	0	0	0	0	0	0	0	7	0	2	0
uncultured Bacteroidetes bacterium	1	1	0	0	0	0	0	0	6	6	2	2
unidentified eubacterium clone LGB#27	0	0	0	0	0	0	0	0	1	1	0	0
Flavobacteriia	18	0	20	0	7	0	3	0	145	0	116	1
Flavobacteriales	18	0	20	0	7	0	3	0	145	1	115	2
Blattabacteriaceae	3	0	4	0	0	0	0	0	1	0	3	0
Blattabacterium	3	1	4	0	0	0	0	0	1	0	3	0
Blattabacterium punctulatus	1	0	3	0	0	0	0	0	0	0	1	0
Blattabacterium sp. (Cryptocercus punctulatus) str. Cpu	1	1	3	3	0	0	0	0	0	0	1	1
unclassified Blattabacterium	1	0	1	0	0	0	0	0	1	0	2	0
Blattabacterium sp.	0	0	0	0	0	0	0	0	0	0	1	1
Blattabacterium sp. (Blattella germanica)	0	0	1	0	0	0	0	0	0	0	1	0
Blattabacterium sp. (Blattella germanica) str. Bge	0	0	1	1	0	0	0	0	0	0	1	1
Blattabacterium sp. (Mastotermes darwiniensis)	1	0	0	0	0	0	0	0	1	0	0	0
Blattabacterium sp. (Mastotermes darwiniensis) str. MADAR	1	1	0	0	0	0	0	0	1	1	0	0
Crocinitomicaceae	0	0	0	0	0	0	0	0	5	0	2	0
Fluviicola	0	0	0	0	0	0	0	0	5	0	2	0
Fluviicola taffensis	0	0	0	0	0	0	0	0	5	0	2	0
Fluviicola taffensis DSM 16823	0	0	0	0	0	0	0	0	5	5	2	2
Cryomorphaceae	0	0	0	0	0	0	0	0	5	0	4	0
Owenweeksia	0	0	0	0	0	0	0	0	5	0	4	0
Owenweeksia hongkongensis	0	0	0	0	0	0	0	0	5	0	4	0
Owenweeksia hongkongensis DSM 17368	0	0	0	0	0	0	0	0	5	5	4	4
Flavobacteriaceae	14	0	16	1	7	1	3	0	133	10	103	6
Algibacter	0	0	0	0	0	0	0	0	1	0	1	0
Algibacter alginicilyticus	0	0	0	0	0	0	0	0	1	1	1	1
Capnocytophaga	0	0	0	0	0	0	0	0	3	0	5	1
Capnocytophaga canimorsus	0	0	0	0	0	0	0	0	0	0	3	0
Capnocytophaga canimorsus Cc5	0	0	0	0	0	0	0	0	0	0	3	3
Capnocytophaga haemolytica	0	0	0	0	0	0	0	0	2	2	1	1
unclassified Capnocytophaga	0	0	0	0	0	0	0	0	1	0	0	0
Capnocytophaga sp. oral taxon 323	0	0	0	0	0	0	0	0	1	1	0	0
Cellulophaga	1	0	1	0	0	0	1	0	4	0	5	1
Cellulophaga algicola	0	0	0	0	0	0	0	0	1	0	2	0
Cellulophaga algicola DSM 14237	0	0	0	0	0	0	0	0	1	1	2	2
Cellulophaga baltica	0	0	0	0	0	0	0	0	2	0	2	0
Cellulophaga baltica 18	0	0	0	0	0	0	0	0	1	1	1	1
Cellulophaga baltica NN016038	0	0	0	0	0	0	0	0	1	1	1	1
Cellulophaga lytica	1	1	1	0	0	0	1	0	1	0	0	0
Cellulophaga lytica DSM 7489	0	0	1	1	0	0	1	1	1	1	0	0
Chryseobacterium	1	0	0	0	4	0	1	0	7	0	12	0
Chryseobacterium aquaticum	0	0	0	0	0	0	1	1	0	0	0	0
Chryseobacterium gallinarum	0	0	0	0	0	0	0	0	1	1	5	5
unclassified Chryseobacterium	1	0	0	0	4	0	0	0	6	0	7	0
Chryseobacterium sp. IHB B 17019	0	0	0	0	3	3	0	0	4	4	3	3
Chryseobacterium sp. StRB126	1	1	0	0	1	1	0	0	2	2	4	4
Croceibacter	1	0	2	0	0	0	0	0	1	0	0	0
Croceibacter atlanticus	1	0	2	0	0	0	0	0	1	0	0	0
Croceibacter atlanticus HTCC2559	1	1	2	2	0	0	0	0	1	1	0	0
Dokdonia	0	0	1	0	1	0	0	0	0	0	3	0
unclassified Dokdonia	0	0	1	0	1	0	0	0	0	0	3	0
Dokdonia sp. 4H-3-7-5	0	0	0	0	1	1	0	0	0	0	0	0
Dokdonia sp. MED134	0	0	1	1	0	0	0	0	0	0	3	3
Elizabethkingia	0	0	0	0	0	0	0	0	3	0	6	3
Elizabethkingia anophelis	0	0	0	0	0	0	0	0	2	0	3	1
Elizabethkingia anophelis FMS-007	0	0	0	0	0	0	0	0	1	1	1	1
Elizabethkingia anophelis NUHP1	0	0	0	0	0	0	0	0	1	1	1	1
Elizabethkingia sp. LA1-18	0	0	0	0	0	0	0	0	1	1	0	0
environmental samples <CFB group bacteria,family Flavobacteriaceae>	0	0	0	0	0	0	0	0	1	0	0	0
uncultured Flavobacteriaceae bacterium	0	0	0	0	0	0	0	0	1	1	0	0
Flavobacterium	1	0	3	0	0	0	0	0	24	3	17	1
Flavobacterium branchiophilum	0	0	0	0	0	0	0	0	5	0	3	0
Flavobacterium branchiophilum FL-15	0	0	0	0	0	0	0	0	5	5	3	3
Flavobacterium columnare	1	0	0	0	0	0	0	0	4	3	1	0
Flavobacterium columnare ATCC 49512	1	1	0	0	0	0	0	0	1	1	1	1
Flavobacterium indicum	0	0	0	0	0	0	0	0	3	0	0	0
Flavobacterium indicum GPTSA100-9 = DSM 17447	0	0	0	0	0	0	0	0	3	3	0	0
Flavobacterium johnsoniae	0	0	1	0	0	0	0	0	6	0	8	0
Flavobacterium johnsoniae UW101	0	0	1	1	0	0	0	0	6	6	8	8
Flavobacterium koreense	0	0	1	1	0	0	0	0	0	0	0	0
Flavobacterium psychrophilum	0	0	1	1	0	0	0	0	3	3	4	3
Flavobacterium psychrophilum JIP02/86	0	0	0	0	0	0	0	0	0	0	1	1
Formosa	0	0	0	0	0	0	0	0	1	0	2	0
Formosa agariphila	0	0	0	0	0	0	0	0	1	0	2	0
Formosa agariphila KMM 3901	0	0	0	0	0	0	0	0	1	1	2	2
Gramella	0	0	0	0	0	0	0	0	3	0	2	0
Gramella forsetii	0	0	0	0	0	0	0	0	3	0	2	0
Gramella forsetii KT0803	0	0	0	0	0	0	0	0	3	3	2	2
Lacinutrix	1	0	1	0	0	0	0	0	0	0	2	0
unclassified Lacinutrix	1	0	1	0	0	0	0	0	0	0	2	0
Lacinutrix sp. 5H-3-7-4	1	1	1	1	0	0	0	0	0	0	2	2
Lutibacter	1	0	2	0	0	0	0	0	2	0	1	0
Lutibacter profundi	1	1	2	2	0	0	0	0	2	2	1	1
Maribacter	1	0	1	0	0	0	0	0	4	0	2	0
unclassified Maribacter	1	0	1	0	0	0	0	0	4	0	2	0
Maribacter sp. HTCC2170	1	1	1	1	0	0	0	0	4	4	2	2
Muricauda	0	0	0	0	1	0	0	0	14	0	1	0
Muricauda lutaonensis	0	0	0	0	1	1	0	0	7	7	0	0
Muricauda ruestringensis	0	0	0	0	0	0	0	0	7	0	1	0
Muricauda ruestringensis DSM 13258	0	0	0	0	0	0	0	0	7	7	1	1
Myroides	1	1	0	0	0	0	0	0	8	5	5	3
Myroides odoratimimus	0	0	0	0	0	0	0	0	1	1	0	0
Myroides profundi	0	0	0	0	0	0	0	0	1	1	1	1
unclassified Myroides	0	0	0	0	0	0	0	0	1	0	1	0
Myroides sp. A21	0	0	0	0	0	0	0	0	1	1	1	1
Nonlabens	1	0	0	0	0	0	0	0	1	0	3	0
Nonlabens dokdonensis	0	0	0	0	0	0	0	0	0	0	1	0
Nonlabens dokdonensis DSW-6	0	0	0	0	0	0	0	0	0	0	1	1
Nonlabens marinus	1	0	0	0	0	0	0	0	1	0	0	0
Nonlabens marinus S1-08	1	1	0	0	0	0	0	0	1	1	0	0
unclassified Nonlabens	0	0	0	0	0	0	0	0	0	0	2	0
Nonlabens sp. MIC269	0	0	0	0	0	0	0	0	0	0	2	2
Ornithobacterium	0	0	0	0	0	0	0	0	0	0	5	0
Ornithobacterium rhinotracheale	0	0	0	0	0	0	0	0	0	0	5	3
Ornithobacterium rhinotracheale DSM 15997	0	0	0	0	0	0	0	0	0	0	1	1
Ornithobacterium rhinotracheale ORT-UMN 88	0	0	0	0	0	0	0	0	0	0	1	1
Polaribacter	0	0	0	0	0	0	0	0	2	0	4	0
environmental samples <CFB group bacteria,genus Polaribacter>	0	0	0	0	0	0	0	0	1	0	0	0
uncultured Polaribacter sp.	0	0	0	0	0	0	0	0	1	1	0	0
unclassified Polaribacter	0	0	0	0	0	0	0	0	1	0	4	0
Polaribacter sp. MED152	0	0	0	0	0	0	0	0	1	1	4	4
Psychroflexus	0	0	2	0	0	0	0	0	0	0	1	0
Psychroflexus torquis	0	0	2	0	0	0	0	0	0	0	1	0
Psychroflexus torquis ATCC 700755	0	0	2	2	0	0	0	0	0	0	1	1
Riemerella	0	0	0	0	0	0	0	0	1	0	1	0
Riemerella anatipestifer	0	0	0	0	0	0	0	0	1	1	1	1
Robiginitalea	0	0	0	0	0	0	0	0	15	0	8	0
Robiginitalea biformata	0	0	0	0	0	0	0	0	15	0	8	0
Robiginitalea biformata HTCC2501	0	0	0	0	0	0	0	0	15	15	8	8
Sediminicola	2	0	0	0	0	0	0	0	4	0	1	0
unclassified Sediminicola	2	0	0	0	0	0	0	0	4	0	1	0
Sediminicola sp. YIK13	2	2	0	0	0	0	0	0	4	4	1	1
Siansivirga	0	0	0	0	0	0	0	0	4	0	1	0
Siansivirga zeaxanthinifaciens	0	0	0	0	0	0	0	0	4	0	1	0
Siansivirga zeaxanthinifaciens CC-SAMT-1	0	0	0	0	0	0	0	0	4	4	1	1
Tenacibaculum	0	0	2	0	0	0	0	0	1	0	3	1
Tenacibaculum dicentrarchi	0	0	2	2	0	0	0	0	1	1	2	2
unclassified Flavobacteriaceae	1	0	0	0	0	0	1	0	4	0	0	0
Flavobacteriaceae bacterium 3519-10	1	1	0	0	0	0	1	1	4	4	0	0
Weeksella	0	0	0	0	0	0	0	0	1	0	2	0
Weeksella virosa	0	0	0	0	0	0	0	0	1	0	2	0
Weeksella virosa DSM 16922	0	0	0	0	0	0	0	0	1	1	2	2
Winogradskyella	0	0	0	0	0	0	0	0	1	0	1	0
unclassified Winogradskyella	0	0	0	0	0	0	0	0	1	0	1	0
Winogradskyella sp. PG-2	0	0	0	0	0	0	0	0	1	1	1	1
Zobellia	1	0	0	0	0	0	0	0	9	0	1	0
Zobellia galactanivorans	1	1	0	0	0	0	0	0	9	9	1	1
Zunongwangia	1	0	0	0	0	0	0	0	4	0	2	0
Zunongwangia profunda	1	0	0	0	0	0	0	0	4	0	2	0
Zunongwangia profunda SM-A87	1	1	0	0	0	0	0	0	4	4	2	2
unclassified Flavobacteriales	1	0	0	0	0	0	0	0	0	0	1	0
Candidatus Sulcia	1	0	0	0	0	0	0	0	0	0	0	0
Candidatus Sulcia muelleri	1	0	0	0	0	0	0	0	0	0	0	0
Candidatus Sulcia muelleri SMDSEM	1	1	0	0	0	0	0	0	0	0	0	0
Candidatus Walczuchella	0	0	0	0	0	0	0	0	0	0	1	0
Candidatus Walczuchella monophlebidarum	0	0	0	0	0	0	0	0	0	0	1	1
Saprospiria	0	0	1	0	1	0	0	0	33	0	12	0
Saprospirales	0	0	1	0	1	0	0	0	33	0	12	0
Haliscomenobacteraceae	0	0	1	0	1	0	0	0	30	0	12	0
Haliscomenobacter	0	0	1	0	1	0	0	0	30	0	12	0
Haliscomenobacter hydrossis	0	0	1	0	1	0	0	0	30	0	12	0
Haliscomenobacter hydrossis DSM 1100	0	0	1	1	1	1	0	0	30	30	12	12
Saprospiraceae	0	0	0	0	0	0	0	0	3	0	0	0
Saprospira	0	0	0	0	0	0	0	0	3	0	0	0
Saprospira grandis	0	0	0	0	0	0	0	0	3	0	0	0
Saprospira grandis str. Lewin	0	0	0	0	0	0	0	0	3	3	0	0
Sphingobacteriia	1	0	0	0	1	0	0	0	80	2	91	0
Sphingobacteriales	1	0	0	0	1	0	0	0	78	1	91	4
environmental samples <CFB group bacteria,order Sphingobacteriales>	0	0	0	0	0	0	0	0	1	0	0	0
uncultured Sphingobacteriales bacterium HF0010_19H17	0	0	0	0	0	0	0	0	1	1	0	0
Sphingobacteriaceae	1	0	0	0	1	0	0	0	76	5	87	2
Mucilaginibacter	0	0	0	0	0	0	0	0	18	1	22	0
Mucilaginibacter gotjawali	0	0	0	0	0	0	0	0	9	9	13	13
unclassified Mucilaginibacter	0	0	0	0	0	0	0	0	8	0	9	0
Mucilaginibacter sp. PAMC 26640	0	0	0	0	0	0	0	0	8	8	9	9
Pedobacter	1	0	0	0	0	0	0	0	22	0	29	0
Pedobacter cryoconitis	1	1	0	0	0	0	0	0	5	5	5	5
Pedobacter heparinus	0	0	0	0	0	0	0	0	11	0	15	0
Pedobacter heparinus DSM 2366	0	0	0	0	0	0	0	0	11	11	15	15
unclassified Pedobacter	0	0	0	0	0	0	0	0	6	0	9	0
Pedobacter sp. PACM 27299	0	0	0	0	0	0	0	0	6	6	9	9
Pseudopedobacter	0	0	0	0	0	0	0	0	4	0	6	0
Pseudopedobacter saltans	0	0	0	0	0	0	0	0	4	0	6	0
Pseudopedobacter saltans DSM 12145	0	0	0	0	0	0	0	0	4	4	6	6
Solitalea	0	0	0	0	0	0	0	0	8	0	11	0
Solitalea canadensis	0	0	0	0	0	0	0	0	8	0	11	0
Solitalea canadensis DSM 3403	0	0	0	0	0	0	0	0	8	8	11	11
Sphingobacterium	0	0	0	0	1	0	0	0	19	0	17	1
environmental samples <CFB group bacteria,genus Sphingobacterium>	0	0	0	0	0	0	0	0	1	0	1	0
uncultured Sphingobacterium sp.	0	0	0	0	0	0	0	0	0	0	1	1
uncultured Sphingobacterium sp. EB080_L08E11	0	0	0	0	0	0	0	0	1	1	0	0
Sphingobacterium siyangense	0	0	0	0	0	0	0	0	0	0	1	1
unclassified Sphingobacterium	0	0	0	0	1	0	0	0	18	0	14	0
Sphingobacterium sp. 21	0	0	0	0	0	0	0	0	10	10	8	8
Sphingobacterium sp. ML3W	0	0	0	0	1	1	0	0	4	4	4	4
Sphingobacterium sp. PM2-P1-29	0	0	0	0	0	0	0	0	4	4	1	1
Sphingobacterium sp. TN19	0	0	0	0	0	0	0	0	0	0	1	1
unclassified Bacteroidetes	0	0	1	0	0	0	0	0	7	0	6	0
unclassified Bacteroidetes (miscellaneous)	0	0	1	0	0	0	0	0	7	0	6	1
Bacteroidetes bacterium UKL13-3	0	0	1	1	0	0	0	0	6	6	5	5
marine CFB-group bacterium MBIC01599	0	0	0	0	0	0	0	0	1	1	0	0
Chlorobi	1	0	3	0	0	0	3	0	180	0	84	0
Chlorobia	1	0	3	0	0	0	3	0	176	0	83	0
Chlorobiales	1	0	3	0	0	0	3	0	176	0	83	0
Chlorobiaceae	1	0	3	0	0	0	3	0	176	10	83	4
Chlorobaculum	0	0	0	0	0	0	1	0	68	3	36	1
Chlorobaculum parvum	0	0	0	0	0	0	1	0	37	0	15	0
Chlorobaculum parvum NCIB 8327	0	0	0	0	0	0	1	1	37	37	15	15
Chlorobaculum tepidum	0	0	0	0	0	0	0	0	28	0	20	0
Chlorobaculum tepidum TLS	0	0	0	0	0	0	0	0	28	28	20	20
Chlorobium/Pelodictyon group	1	0	3	0	0	0	2	0	77	2	32	1
Chlorobium	1	0	3	0	0	0	0	0	38	2	15	0
Chlorobium chlorochromatii	0	0	0	0	0	0	0	0	2	0	2	0
Chlorobium chlorochromatii CaD3	0	0	0	0	0	0	0	0	2	2	2	2
Chlorobium limicola	0	0	1	0	0	0	0	0	10	1	7	0
Chlorobium limicola DSM 245	0	0	1	1	0	0	0	0	9	9	7	7
Chlorobium phaeobacteroides	1	0	2	0	0	0	0	0	16	0	6	0
Chlorobium phaeobacteroides BS1	0	0	0	0	0	0	0	0	9	9	1	1
Chlorobium phaeobacteroides DSM 266	1	1	2	2	0	0	0	0	7	7	5	5
Chlorobium phaeovibrioides	0	0	0	0	0	0	0	0	7	0	0	0
Chlorobium phaeovibrioides DSM 265	0	0	0	0	0	0	0	0	7	7	0	0
environmental samples <green sulfur bacteria,genus Chlorobium>	0	0	0	0	0	0	0	0	1	0	0	0
uncultured Chlorobium sp.	0	0	0	0	0	0	0	0	1	1	0	0
Pelodictyon	0	0	0	0	0	0	2	0	37	0	16	0
Pelodictyon luteolum	0	0	0	0	0	0	2	0	32	1	14	0
Pelodictyon luteolum DSM 273	0	0	0	0	0	0	2	2	31	31	14	14
Pelodictyon phaeoclathratiforme	0	0	0	0	0	0	0	0	5	0	2	0
Pelodictyon phaeoclathratiforme BU-1	0	0	0	0	0	0	0	0	5	5	2	2
Chloroherpeton	0	0	0	0	0	0	0	0	11	0	3	0
Chloroherpeton thalassium	0	0	0	0	0	0	0	0	11	0	3	0
Chloroherpeton thalassium ATCC 35110	0	0	0	0	0	0	0	0	11	11	3	3
Prosthecochloris	0	0	0	0	0	0	0	0	10	0	8	0
Prosthecochloris aestuarii	0	0	0	0	0	0	0	0	10	0	8	0
Prosthecochloris aestuarii DSM 271	0	0	0	0	0	0	0	0	10	10	8	8
environmental samples <green sulfur bacteria,phylum Chlorobi>	0	0	0	0	0	0	0	0	4	0	1	0
uncultured Chlorobi bacterium	0	0	0	0	0	0	0	0	4	4	1	1
Ignavibacteriae	1	0	1	0	0	0	0	0	44	0	5	0
Ignavibacteria	1	0	1	0	0	0	0	0	44	0	5	0
environmental samples <bacteria,class Ignavibacteria>	0	0	1	0	0	0	0	0	12	0	0	0
uncultured Ignavibacteria bacterium Rifle_16ft_4_minimus_16666	0	0	0	0	0	0	0	0	3	3	0	0
uncultured Ignavibacteria bacterium Rifle_16ft_4_minimus_28285	0	0	0	0	0	0	0	0	6	6	0	0
uncultured Ignavibacteria bacterium Rifle_16ft_4_minimus_38087	0	0	0	0	0	0	0	0	3	3	0	0
uncultured Ignavibacteria bacterium Rifle_16ft_4_minimus_38491	0	0	1	1	0	0	0	0	0	0	0	0
Ignavibacteriales	1	0	0	0	0	0	0	0	32	1	5	0
Ignavibacteriaceae	1	0	0	0	0	0	0	0	15	0	0	0
Ignavibacterium	1	0	0	0	0	0	0	0	15	0	0	0
Ignavibacterium album	1	0	0	0	0	0	0	0	15	0	0	0
Ignavibacterium album JCM 16511	1	1	0	0	0	0	0	0	15	15	0	0
Melioribacteraceae	0	0	0	0	0	0	0	0	16	0	5	0
Melioribacter	0	0	0	0	0	0	0	0	16	0	5	0
Melioribacter roseus	0	0	0	0	0	0	0	0	16	0	5	0
Melioribacter roseus P3M-2	0	0	0	0	0	0	0	0	16	16	5	5
Candidatus Cloacimonetes	0	0	1	0	0	0	0	0	1	0	1	0
Candidatus Cloacimonas	0	0	1	0	0	0	0	0	1	0	1	0
Candidatus Cloacimonas acidaminovorans	0	0	1	0	0	0	0	0	1	0	1	0
Candidatus Cloacimonas acidaminovorans str. Evry	0	0	1	1	0	0	0	0	1	1	1	1
Candidatus Latescibacteria	0	0	0	0	0	0	0	0	4	0	0	0
environmental samples <bacteria,phylum Candidatus Latescibacteria>	0	0	0	0	0	0	0	0	4	0	0	0
uncultured Latescibacteria bacterium	0	0	0	0	0	0	0	0	4	4	0	0
Fibrobacteres	0	0	0	0	0	0	0	0	9	0	4	0
Fibrobacteria	0	0	0	0	0	0	0	0	9	0	4	0
Fibrobacterales	0	0	0	0	0	0	0	0	9	0	4	0
Fibrobacteraceae	0	0	0	0	0	0	0	0	9	0	4	0
Fibrobacter	0	0	0	0	0	0	0	0	9	0	4	0
Fibrobacter succinogenes	0	0	0	0	0	0	0	0	9	0	4	0
Fibrobacter succinogenes subsp. succinogenes	0	0	0	0	0	0	0	0	9	0	4	0
Fibrobacter succinogenes subsp. succinogenes S85	0	0	0	0	0	0	0	0	9	9	4	4
Gemmatimonadetes	2	0	0	0	3	0	5	0	3487	22	1412	12
environmental samples <bacteria,phylum Gemmatimonadetes>	0	0	0	0	0	0	0	0	179	20	61	6
uncultured Gemmatimonadetes bacterium	0	0	0	0	0	0	0	0	4	4	0	0
uncultured Gemmatimonadetes bacterium Rifle_16ft_4_minimus_1650	0	0	0	0	0	0	0	0	37	37	18	18
uncultured Gemmatimonadetes bacterium Rifle_16ft_4_minimus_37772	0	0	0	0	0	0	0	0	76	76	21	21
uncultured Gemmatimonadetes bacterium Rifle_16ft_4_minimus_7	0	0	0	0	0	0	0	0	42	42	16	16
Gemmatimonadetes <class>	2	0	0	0	3	0	5	0	3286	0	1339	0
Gemmatimonadales	2	0	0	0	3	0	5	0	3286	0	1339	0
environmental samples <bacteria,order Gemmatimonadales>	0	0	0	0	0	0	0	0	7	0	1	0
uncultured Gemmatimonadales bacterium	0	0	0	0	0	0	0	0	0	0	1	1
uncultured Gemmatimonadales bacterium HF4000_15H13	0	0	0	0	0	0	0	0	7	7	0	0
Gemmatimonadaceae	2	0	0	0	3	0	5	0	3279	93	1338	28
Gemmatimonas	2	0	0	0	1	0	0	0	847	41	256	15
environmental samples <bacteria,genus Gemmatimonas>	0	0	0	0	0	0	0	0	3	0	1	0
uncultured Gemmatimonas sp.	0	0	0	0	0	0	0	0	3	3	1	1
Gemmatimonas aurantiaca	1	0	0	0	1	0	0	0	443	0	147	0
Gemmatimonas aurantiaca T-27	1	1	0	0	1	1	0	0	443	443	147	147
Gemmatimonas phototrophica	1	1	0	0	0	0	0	0	360	360	93	93
Gemmatirosa	0	0	0	0	2	0	5	0	2339	0	1054	0
Gemmatirosa kalamazoonesis	0	0	0	0	2	2	5	5	2339	2339	1054	1054
Fusobacteria	44	0	129	0	0	0	0	0	18	0	18	0
Fusobacteriia	44	0	129	0	0	0	0	0	18	0	18	0
Fusobacteriales	44	0	129	2	0	0	0	0	18	0	18	0
Fusobacteriaceae	36	0	85	0	0	0	0	0	14	0	16	0
Fusobacterium	34	5	83	21	0	0	0	0	12	1	16	2
Fusobacterium hwasookii	4	2	7	4	0	0	0	0	3	3	2	2
Fusobacterium hwasookii ChDC F174	0	0	1	1	0	0	0	0	0	0	0	0
Fusobacterium hwasookii ChDC F206	2	2	0	0	0	0	0	0	0	0	0	0
Fusobacterium hwasookii ChDC F300	0	0	2	2	0	0	0	0	0	0	0	0
Fusobacterium nucleatum	25	7	53	11	0	0	0	0	8	0	11	1
Fusobacterium nucleatum subsp. animalis	6	6	19	11	0	0	0	0	1	1	4	3
Fusobacterium nucleatum subsp. animalis 4_8	0	0	8	8	0	0	0	0	0	0	1	1
Fusobacterium nucleatum subsp. nucleatum	7	6	9	8	0	0	0	0	1	1	2	2
Fusobacterium nucleatum subsp. nucleatum ATCC 25586	1	1	1	1	0	0	0	0	0	0	0	0
Fusobacterium nucleatum subsp. polymorphum	1	1	7	7	0	0	0	0	3	3	0	0
Fusobacterium nucleatum subsp. vincentii	4	2	7	4	0	0	0	0	3	2	4	0
Fusobacterium nucleatum subsp. vincentii 3_1_27	0	0	1	1	0	0	0	0	1	1	0	0
Fusobacterium nucleatum subsp. vincentii ChDC F8	2	2	2	2	0	0	0	0	0	0	4	4
Fusobacterium varium	0	0	2	2	0	0	0	0	0	0	1	1
Ilyobacter	2	0	2	0	0	0	0	0	2	0	0	0
Ilyobacter polytropus	2	0	2	0	0	0	0	0	2	0	0	0
Ilyobacter polytropus DSM 2926	2	2	2	2	0	0	0	0	2	2	0	0
Leptotrichiaceae	8	0	42	0	0	0	0	0	4	0	2	0
Leptotrichia	2	1	23	1	0	0	0	0	1	0	0	0
Leptotrichia buccalis	0	0	4	0	0	0	0	0	0	0	0	0
Leptotrichia buccalis C-1013-b	0	0	4	4	0	0	0	0	0	0	0	0
Leptotrichia hongkongensis	0	0	1	1	0	0	0	0	0	0	0	0
unclassified Leptotrichia	1	0	17	0	0	0	0	0	1	0	0	0
Leptotrichia sp. oral taxon 212	0	0	13	13	0	0	0	0	0	0	0	0
Leptotrichia sp. oral taxon 847	1	1	4	4	0	0	0	0	1	1	0	0
Sebaldella	3	0	5	0	0	0	0	0	1	0	0	0
Sebaldella termitidis	3	0	5	0	0	0	0	0	1	0	0	0
Sebaldella termitidis ATCC 33386	3	3	5	5	0	0	0	0	1	1	0	0
Sneathia	0	0	1	0	0	0	0	0	0	0	0	0
Sneathia amnii	0	0	1	1	0	0	0	0	0	0	0	0
Streptobacillus	3	0	13	0	0	0	0	0	2	0	2	0
Streptobacillus moniliformis	3	0	13	1	0	0	0	0	2	0	2	0
Streptobacillus moniliformis DSM 12112	3	3	12	12	0	0	0	0	2	2	2	2
Nitrospinae/Tectomicrobia group	0	0	0	0	0	0	0	0	22	0	7	0
Candidatus Tectomicrobia	0	0	0	0	0	0	0	0	22	0	5	0
Candidatus Entotheonella	0	0	0	0	0	0	0	0	22	0	5	0
environmental samples <bacteria,genus Candidatus Entotheonella>	0	0	0	0	0	0	0	0	22	0	5	0
uncultured Candidatus Entotheonella sp.	0	0	0	0	0	0	0	0	22	22	5	5
Nitrospinae	0	0	0	0	0	0	0	0	0	0	2	0
Nitrospinia	0	0	0	0	0	0	0	0	0	0	2	0
Nitrospinales	0	0	0	0	0	0	0	0	0	0	2	0
Nitrospinaceae	0	0	0	0	0	0	0	0	0	0	2	0
environmental samples <bacteria,family Nitrospinaceae>	0	0	0	0	0	0	0	0	0	0	1	0
uncultured marine Nitrospinaceae bacterium	0	0	0	0	0	0	0	0	0	0	1	1
Nitrospina	0	0	0	0	0	0	0	0	0	0	1	0
Nitrospina gracilis	0	0	0	0	0	0	0	0	0	0	1	0
Nitrospina gracilis 3/211	0	0	0	0	0	0	0	0	0	0	1	1
Nitrospirae	1	0	1	0	0	0	0	0	1058	0	1551	0
environmental samples <bacteria,phylum Nitrospirae>	0	0	0	0	0	0	0	0	9	1	48	1
uncultured Nitrospirae bacterium MY2-3C	0	0	0	0	0	0	0	0	1	1	0	0
uncultured Nitrospirae bacterium MY3-5B	0	0	0	0	0	0	0	0	3	3	1	1
uncultured Nitrospirae bacterium Rifle_16ft_4_minimus_10340	0	0	0	0	0	0	0	0	3	3	45	45
uncultured Nitrospirae bacterium Rifle_16ft_4_minimus_38035	0	0	0	0	0	0	0	0	1	1	0	0
uncultured Nitrospirae bacterium Rifle_16ft_4_minimus_4901	0	0	0	0	0	0	0	0	0	0	1	1
Nitrospira <class>	1	0	1	0	0	0	0	0	1049	0	1503	0
Nitrospirales	1	0	1	0	0	0	0	0	1049	0	1503	0
Nitrospiraceae	1	1	1	1	0	0	0	0	1049	4	1503	2
Candidatus Magnetobacterium	0	0	0	0	0	0	0	0	0	0	1	0
Candidatus Magnetobacterium casensis	0	0	0	0	0	0	0	0	0	0	1	1
Leptospirillum	0	0	0	0	0	0	0	0	18	5	13	4
Leptospirillum sp. Group I	0	0	0	0	0	0	0	0	5	0	4	0
Leptospirillum ferrooxidans	0	0	0	0	0	0	0	0	5	0	4	0
Leptospirillum ferrooxidans C2-3	0	0	0	0	0	0	0	0	5	5	4	4
Leptospirillum sp. Group II	0	0	0	0	0	0	0	0	5	0	1	0
Leptospirillum sp. Group II 'CF-1'	0	0	0	0	0	0	0	0	5	5	1	1
Leptospirillum sp. Group III	0	0	0	0	0	0	0	0	3	0	4	0
Leptospirillum ferriphilum	0	0	0	0	0	0	0	0	3	2	4	3
Leptospirillum ferriphilum ML-04	0	0	0	0	0	0	0	0	1	1	0	0
Leptospirillum ferriphilum YSK	0	0	0	0	0	0	0	0	0	0	1	1
Nitrospira	0	0	0	0	0	0	0	0	1026	32	1482	73
Candidatus Nitrospira bockiana	0	0	0	0	0	0	0	0	9	9	0	0
Candidatus Nitrospira inopinata	0	0	0	0	0	0	0	0	220	220	274	274
environmental samples <bacteria,genus Nitrospira>	0	0	0	0	0	0	0	0	5	0	25	0
uncultured Nitrospira sp.	0	0	0	0	0	0	0	0	5	5	25	25
Nitrospira defluvii	0	0	0	0	0	0	0	0	230	230	338	338
Nitrospira lenta	0	0	0	0	0	0	0	0	2	2	8	8
Nitrospira moscoviensis	0	0	0	0	0	0	0	0	528	528	764	764
Thermodesulfovibrio	0	0	0	0	0	0	0	0	1	0	5	0
Thermodesulfovibrio yellowstonii	0	0	0	0	0	0	0	0	1	0	5	0
Thermodesulfovibrio yellowstonii DSM 11347	0	0	0	0	0	0	0	0	1	1	5	5
Proteobacteria	151	4	222	4	83952	202	1165	30	90573	6917	54127	3002
Acidithiobacillia	0	0	0	0	0	0	0	0	82	0	35	0
Acidithiobacillales	0	0	0	0	0	0	0	0	82	0	35	0
Acidithiobacillaceae	0	0	0	0	0	0	0	0	82	0	35	0
Acidithiobacillus	0	0	0	0	0	0	0	0	82	4	35	0
Acidithiobacillus caldus	0	0	0	0	0	0	0	0	35	23	13	8
Acidithiobacillus caldus ATCC 51756	0	0	0	0	0	0	0	0	6	6	4	4
Acidithiobacillus caldus SM-1	0	0	0	0	0	0	0	0	6	6	1	1
Acidithiobacillus ferrivorans	0	0	0	0	0	0	0	0	15	0	11	0
Acidithiobacillus ferrivorans SS3	0	0	0	0	0	0	0	0	15	15	11	11
Acidithiobacillus ferrooxidans	0	0	0	0	0	0	0	0	28	23	11	11
Acidithiobacillus ferrooxidans ATCC 23270	0	0	0	0	0	0	0	0	4	4	0	0
Acidithiobacillus ferrooxidans ATCC 53993	0	0	0	0	0	0	0	0	1	1	0	0
Alphaproteobacteria	33	4	44	16	63	3	584	25	27004	1595	25109	1172
Caulobacterales	0	0	0	0	9	0	12	0	784	0	504	0
Caulobacteraceae	0	0	0	0	9	0	12	0	784	14	504	19
Asticcacaulis	0	0	0	0	1	0	1	0	28	0	18	0
Asticcacaulis excentricus	0	0	0	0	1	0	1	0	28	0	17	0
Asticcacaulis excentricus CB 48	0	0	0	0	1	1	1	1	28	28	17	17
environmental samples <a-proteobacteria,genus Asticcacaulis>	0	0	0	0	0	0	0	0	0	0	1	0
uncultured Asticcacaulis sp.	0	0	0	0	0	0	0	0	0	0	1	1
Brevundimonas	0	0	0	0	4	0	1	0	141	3	70	0
Brevundimonas bullata	0	0	0	0	0	0	0	0	0	0	1	1
Brevundimonas diminuta	0	0	0	0	0	0	0	0	2	2	2	1
Brevundimonas diminuta ATCC 11568	0	0	0	0	0	0	0	0	0	0	1	1
Brevundimonas subvibrioides	0	0	0	0	0	0	0	0	71	0	34	0
Brevundimonas subvibrioides ATCC 15264	0	0	0	0	0	0	0	0	71	71	34	34
environmental samples <a-proteobacteria,genus Brevundimonas>	0	0	0	0	0	0	0	0	0	0	2	0
uncultured Brevundimonas sp.	0	0	0	0	0	0	0	0	0	0	2	2
unclassified Brevundimonas	0	0	0	0	4	0	1	0	65	0	31	0
Brevundimonas sp. DS20	0	0	0	0	4	4	1	1	65	65	31	31
Caulobacter	0	0	0	0	4	0	9	0	368	28	247	14
Caulobacter henricii	0	0	0	0	0	0	0	0	48	48	32	32
Caulobacter segnis	0	0	0	0	1	0	2	0	108	0	60	0
Caulobacter segnis ATCC 21756	0	0	0	0	1	1	2	2	108	108	60	60
Caulobacter vibrioides	0	0	0	0	0	0	1	0	76	1	46	0
Caulobacter vibrioides CB15	0	0	0	0	0	0	1	0	75	1	46	2
Caulobacter vibrioides NA1000	0	0	0	0	0	0	1	1	74	74	44	44
environmental samples <a-proteobacteria,genus Caulobacter>	0	0	0	0	0	0	0	0	2	0	0	0
uncultured Caulobacter sp.	0	0	0	0	0	0	0	0	2	2	0	0
unclassified Caulobacter	0	0	0	0	3	0	6	0	106	0	95	0
Caulobacter sp. Amph-lower	0	0	0	0	0	0	0	0	1	1	0	0
Caulobacter sp. K31	0	0	0	0	3	3	6	6	105	105	95	95
Phenylobacterium	0	0	0	0	0	0	1	0	233	0	150	0
Phenylobacterium zucineum	0	0	0	0	0	0	1	0	233	1	150	0
Phenylobacterium zucineum HLK1	0	0	0	0	0	0	1	1	232	232	150	150
environmental samples <a-proteobacteria,class Alphaproteobacteria>	0	0	0	0	0	0	0	0	17	0	14	0
uncultured alpha proteobacterium EF100_102A06	0	0	0	0	0	0	0	0	1	1	2	2
uncultured alpha proteobacterium HF0130_06E21	0	0	0	0	0	0	0	0	2	2	0	0
uncultured alpha proteobacterium HF0130_20P23	0	0	0	0	0	0	0	0	2	2	0	0
uncultured Alphaproteobacteria bacterium	0	0	0	0	0	0	0	0	12	12	11	11
uncultured marine alpha proteobacterium	0	0	0	0	0	0	0	0	0	0	1	1
Holosporales	0	0	0	0	0	0	0	0	6	0	4	0
Caedimonadaceae	0	0	0	0	0	0	0	0	5	0	2	0
Candidatus Nucleicultrix	0	0	0	0	0	0	0	0	3	0	1	0
Candidatus Nucleicultrix amoebiphila	0	0	0	0	0	0	0	0	3	3	1	1
Candidatus Paracaedimonas	0	0	0	0	0	0	0	0	2	0	1	0
Candidatus Paracaedimonas acanthamoebae	0	0	0	0	0	0	0	0	2	2	1	1
Candidatus Paracaedibacteraceae	0	0	0	0	0	0	0	0	1	0	2	0
Candidatus Odyssella	0	0	0	0	0	0	0	0	0	0	1	0
Candidatus Odyssella thessalonicensis	0	0	0	0	0	0	0	0	0	0	1	0
Candidatus Odyssella thessalonicensis L13	0	0	0	0	0	0	0	0	0	0	1	1
Candidatus Paracaedibacter	0	0	0	0	0	0	0	0	1	0	1	0
Candidatus Paracaedibacter acanthamoebae	0	0	0	0	0	0	0	0	1	1	1	1
Magnetococcales	0	0	0	0	1	0	0	0	7	0	2	0
Magnetococcaceae	0	0	0	0	1	0	0	0	7	0	2	0
Magnetococcus	0	0	0	0	1	0	0	0	7	0	2	0
Magnetococcus marinus	0	0	0	0	1	0	0	0	7	0	2	0
Magnetococcus marinus MC-1	0	0	0	0	1	1	0	0	7	7	2	2
Parvularculales	0	0	0	0	0	0	1	0	14	0	8	0
Parvularculaceae	0	0	0	0	0	0	1	0	14	0	8	0
Parvularcula	0	0	0	0	0	0	1	0	14	0	8	0
Parvularcula bermudensis	0	0	0	0	0	0	1	0	14	0	8	0
Parvularcula bermudensis HTCC2503	0	0	0	0	0	0	1	1	14	14	8	8
Pelagibacterales	1	0	0	0	0	0	0	0	5	0	1	0
Pelagibacteraceae	1	0	0	0	0	0	0	0	5	0	1	0
Candidatus Pelagibacter	0	0	0	0	0	0	0	0	4	0	1	0
Candidatus Pelagibacter ubique	0	0	0	0	0	0	0	0	4	0	0	0
Candidatus Pelagibacter ubique HTCC1062	0	0	0	0	0	0	0	0	4	4	0	0
unclassified Candidatus Pelagibacter	0	0	0	0	0	0	0	0	0	0	1	0
Candidatus Pelagibacter sp. IMCC9063	0	0	0	0	0	0	0	0	0	0	1	1
unclassified Pelagibacteraceae	1	0	0	0	0	0	0	0	1	0	0	0
alpha proteobacterium HIMB5	1	1	0	0	0	0	0	0	1	1	0	0
Rhizobiales	18	1	12	1	32	3	236	18	17626	1495	19144	1508
Aurantimonadaceae	1	0	0	0	2	0	10	1	456	7	294	1
Aurantimonas	0	0	0	0	0	0	2	1	52	14	44	14
Aurantimonas coralicida	0	0	0	0	0	0	1	1	20	20	10	10
Aurantimonas manganoxydans	0	0	0	0	0	0	0	0	18	0	20	0
Aurantimonas manganoxydans SI85-9A1	0	0	0	0	0	0	0	0	18	18	20	20
Aureimonas	0	0	0	0	1	0	4	0	216	2	164	4
Aureimonas altamirensis	0	0	0	0	1	1	0	0	23	23	13	13
Aureimonas frigidaquae	0	0	0	0	0	0	0	0	40	40	27	27
unclassified Aureimonas	0	0	0	0	0	0	4	0	151	0	120	0
Aureimonas sp. AU12	0	0	0	0	0	0	0	0	1	1	3	3
Aureimonas sp. AU20	0	0	0	0	0	0	3	3	109	109	97	97
Aureimonas sp. AU22	0	0	0	0	0	0	0	0	22	22	5	5
Aureimonas sp. AU4	0	0	0	0	0	0	1	1	19	19	15	15
Fulvimarina	1	0	0	0	0	0	0	0	15	0	7	0
Fulvimarina pelagi	1	1	0	0	0	0	0	0	15	15	7	7
Martelella	0	0	0	0	1	0	3	0	166	4	78	2
Martelella endophytica	0	0	0	0	0	0	0	0	72	72	44	44
unclassified Martelella	0	0	0	0	1	0	3	0	90	0	32	0
Martelella sp. AD-3	0	0	0	0	1	1	3	3	90	90	32	32
Bartonellaceae	2	0	2	0	1	0	0	0	7	0	7	0
Bartonella	2	1	2	0	1	1	0	0	7	1	7	2
Bartonella grahamii	0	0	0	0	0	0	0	0	1	0	2	0
Bartonella grahamii as4aup	0	0	0	0	0	0	0	0	1	1	2	2
Bartonella naantaliensis	0	0	2	2	0	0	0	0	0	0	0	0
Bartonella quintana	0	0	0	0	0	0	0	0	1	0	1	0
Bartonella quintana str. Toulouse	0	0	0	0	0	0	0	0	1	1	1	1
Bartonella rochalimae	0	0	0	0	0	0	0	0	2	0	0	0
Bartonella rochalimae ATCC BAA-1498	0	0	0	0	0	0	0	0	2	2	0	0
Bartonella schoenbuchensis	0	0	0	0	0	0	0	0	1	0	0	0
Bartonella schoenbuchensis R1	0	0	0	0	0	0	0	0	1	1	0	0
Bartonella tribocorum	0	0	0	0	0	0	0	0	1	0	1	0
Bartonella tribocorum CIP 105476	0	0	0	0	0	0	0	0	1	1	1	1
environmental samples <a-proteobacteria,genus Bartonella>	0	0	0	0	0	0	0	0	0	0	1	0
uncultured Bartonella sp.	0	0	0	0	0	0	0	0	0	0	1	1
unclassified Bartonella	1	0	0	0	0	0	0	0	0	0	0	0
Bartonella sp. AR 15-3	1	1	0	0	0	0	0	0	0	0	0	0
Beijerinckiaceae	0	0	0	0	0	0	2	0	115	3	132	1
Beijerinckia	0	0	0	0	0	0	1	0	27	0	38	0
Beijerinckia indica	0	0	0	0	0	0	1	0	27	0	38	0
Beijerinckia indica subsp. indica	0	0	0	0	0	0	1	0	27	0	38	0
Beijerinckia indica subsp. indica ATCC 9039	0	0	0	0	0	0	1	1	27	27	38	38
Methylocapsa	0	0	0	0	0	0	0	0	0	0	2	0
Methylocapsa acidiphila	0	0	0	0	0	0	0	0	0	0	2	2
Methylocella	0	0	0	0	0	0	1	0	85	0	91	0
Methylocella silvestris	0	0	0	0	0	0	1	0	85	0	91	0
Methylocella silvestris BL2	0	0	0	0	0	0	1	1	85	85	91	91
Bradyrhizobiaceae	2	0	3	0	3	0	30	1	4320	268	6826	515
Afipia	0	0	0	0	0	0	0	0	5	1	4	1
Afipia broomeae	0	0	0	0	0	0	0	0	1	0	0	0
Afipia broomeae ATCC 49717	0	0	0	0	0	0	0	0	1	1	0	0
Afipia clevelandensis	0	0	0	0	0	0	0	0	2	0	0	0
Afipia clevelandensis ATCC 49720	0	0	0	0	0	0	0	0	2	2	0	0
Afipia felis	0	0	0	0	0	0	0	0	1	0	1	0
Afipia felis ATCC 53690	0	0	0	0	0	0	0	0	0	0	1	1
Afipia felis genospecies A	0	0	0	0	0	0	0	0	1	1	0	0
Afipia genosp. 3	0	0	0	0	0	0	0	0	0	0	1	1
unclassified Afipia	0	0	0	0	0	0	0	0	0	0	1	0
Afipia sp. B-91-007287	0	0	0	0	0	0	0	0	0	0	1	1
Bosea	0	0	0	0	0	0	1	0	223	1	251	0
Bosea eneae	0	0	0	0	0	0	0	0	0	0	1	0
Bosea eneae 34614	0	0	0	0	0	0	0	0	0	0	1	1
Bosea lathyri	0	0	0	0	0	0	0	0	0	0	1	1
Bosea minatitlanensis	0	0	0	0	0	0	0	0	0	0	2	2
Bosea sp. 'Minneapolis TCAA1'	0	0	0	0	0	0	0	0	1	1	0	0
Bosea sp. 7F	0	0	0	0	0	0	0	0	1	1	0	0
Bosea sp. AJ110407	0	0	0	0	0	0	0	0	0	0	1	1
Bosea sp. PAMC 26642	0	0	0	0	0	0	1	1	218	218	244	244
Bosea thiooxidans	0	0	0	0	0	0	0	0	1	1	0	0
Bosea vaviloviae	0	0	0	0	0	0	0	0	0	0	1	1
Bosea vestrisii	0	0	0	0	0	0	0	0	1	0	1	0
Bosea vestrisii 34635	0	0	0	0	0	0	0	0	1	1	1	1
Bradyrhizobium	1	0	2	0	2	1	13	2	2271	448	3991	834
Bradyrhizobium betae	0	0	0	0	0	0	0	0	0	0	1	1
Bradyrhizobium canariense	0	0	0	0	0	0	0	0	1	1	2	2
Bradyrhizobium daqingense	0	0	0	0	0	0	0	0	0	0	2	2
Bradyrhizobium denitrificans	0	0	0	0	0	0	0	0	1	1	2	2
Bradyrhizobium diazoefficiens	1	0	0	0	0	0	1	0	307	78	637	153
Bradyrhizobium diazoefficiens USDA 110	1	1	0	0	0	0	1	1	229	229	484	484
Bradyrhizobium elkanii	0	0	0	0	0	0	0	0	1	1	4	4
Bradyrhizobium embrapense	0	0	0	0	0	0	0	0	1	1	0	0
Bradyrhizobium guangxiense	0	0	0	0	0	0	0	0	0	0	1	1
Bradyrhizobium japonicum	0	0	0	0	0	0	1	0	363	167	692	322
Bradyrhizobium japonicum SEMIA 5079	0	0	0	0	0	0	1	1	96	96	193	193
Bradyrhizobium japonicum USDA 123	0	0	0	0	0	0	0	0	1	1	1	1
Bradyrhizobium japonicum USDA 6	0	0	0	0	0	0	0	0	99	99	176	176
Bradyrhizobium jicamae	0	0	0	0	0	0	0	0	1	1	0	0
Bradyrhizobium lablabi	0	0	0	0	0	0	0	0	0	0	1	1
Bradyrhizobium liaoningense	0	0	0	0	0	0	0	0	0	0	2	2
Bradyrhizobium oligotrophicum	0	0	0	0	0	0	1	0	233	0	358	0
Bradyrhizobium oligotrophicum S58	0	0	0	0	0	0	1	1	233	233	358	358
Bradyrhizobium pachyrhizi	0	0	0	0	0	0	0	0	1	1	0	0
Bradyrhizobium yuanmingense	0	0	0	0	0	0	0	0	2	2	0	0
environmental samples <a-proteobacteria,genus Bradyrhizobium>	0	0	0	0	0	0	0	0	1	0	0	0
uncultured Bradyrhizobium sp.	0	0	0	0	0	0	0	0	1	1	0	0
unclassified Bradyrhizobium	0	0	2	0	1	0	8	0	911	0	1455	0
Bradyrhizobium sp.	0	0	0	0	0	0	0	0	1	1	1	1
Bradyrhizobium sp. 11LoS11_3	0	0	0	0	0	0	0	0	0	0	1	1
Bradyrhizobium sp. 12LoS15_3	0	0	0	0	0	0	0	0	1	1	0	0
Bradyrhizobium sp. 5111P	0	0	0	0	0	0	0	0	1	1	0	0
Bradyrhizobium sp. AbruD4	0	0	0	0	0	0	0	0	0	0	1	1
Bradyrhizobium sp. ARR456	0	0	0	0	0	0	0	0	1	1	1	1
Bradyrhizobium sp. ARR859	0	0	0	0	0	0	0	0	1	1	0	0
Bradyrhizobium sp. BTAi1	0	0	0	0	0	0	2	2	253	253	328	328
Bradyrhizobium sp. CCBAU 33143	0	0	0	0	0	0	0	0	0	0	1	1
Bradyrhizobium sp. CCBAU 53340	0	0	0	0	0	0	0	0	1	1	0	0
Bradyrhizobium sp. CCBAU 7128301	0	0	0	0	0	0	0	0	0	0	1	1
Bradyrhizobium sp. CCBAU 85058	0	0	0	0	0	0	0	0	0	0	1	1
Bradyrhizobium sp. CCGE-LA001	0	0	0	0	0	0	1	1	227	227	407	407
Bradyrhizobium sp. CollC23	0	0	0	0	0	0	0	0	0	0	1	1
Bradyrhizobium sp. DesT10	0	0	0	0	0	0	0	0	0	0	1	1
Bradyrhizobium sp. gdr4	0	0	0	0	0	0	0	0	0	0	1	1
Bradyrhizobium sp. ij16	0	0	0	0	0	0	0	0	1	1	0	0
Bradyrhizobium sp. LMG 11955	0	0	0	0	0	0	0	0	0	0	1	1
Bradyrhizobium sp. LMG 15253	0	0	0	0	0	0	0	0	1	1	0	0
Bradyrhizobium sp. lor5	0	0	0	0	0	0	0	0	2	2	0	0
Bradyrhizobium sp. MAFF 211645	0	0	0	0	0	0	0	0	0	0	1	1
Bradyrhizobium sp. mg1.32	0	0	0	0	0	0	0	0	0	0	1	1
Bradyrhizobium sp. mlu3b	0	0	0	0	0	0	0	0	1	1	0	0
Bradyrhizobium sp. ORS 278	0	0	0	0	1	1	3	3	255	255	340	340
Bradyrhizobium sp. ORS 285	0	0	0	0	0	0	0	0	0	0	1	1
Bradyrhizobium sp. ORS 344	0	0	0	0	0	0	0	0	1	1	1	1
Bradyrhizobium sp. ORS 361	0	0	0	0	0	0	0	0	1	1	0	0
Bradyrhizobium sp. Pe4	0	0	0	0	0	0	0	0	0	0	1	1
Bradyrhizobium sp. Ppar1-31	0	0	0	0	0	0	0	0	1	1	1	1
Bradyrhizobium sp. S23321	0	0	2	2	0	0	1	1	156	156	356	356
Bradyrhizobium sp. SEMIA 6028	0	0	0	0	0	0	0	0	0	0	1	1
Bradyrhizobium sp. stg22	0	0	0	0	0	0	0	0	0	0	1	1
Bradyrhizobium sp. STM 3565	0	0	0	0	0	0	0	0	1	1	0	0
Bradyrhizobium sp. STM 4522	0	0	0	0	0	0	0	0	0	0	1	1
Bradyrhizobium sp. STM 8076	0	0	0	0	0	0	0	0	0	0	1	1
Bradyrhizobium sp. SUT-PR64	0	0	0	0	0	0	0	0	1	1	0	0
Bradyrhizobium sp. SUTN8-1	0	0	0	0	0	0	0	0	1	1	0	0
Bradyrhizobium sp. UFLA06-24	0	0	0	0	0	0	0	0	0	0	1	1
Bradyrhizobium sp. UPM1166	0	0	0	0	0	0	0	0	0	0	1	1
Bradyrhizobium sp. USDA 3447	0	0	0	0	0	0	0	0	1	1	0	0
Bradyrhizobium sp. USDA 4352	0	0	0	0	0	0	0	0	0	0	1	1
Bradyrhizobium sp. USDA 4354	0	0	0	0	0	0	1	1	1	1	0	0
Bradyrhizobium sp. WBAH6	0	0	0	0	0	0	0	0	1	1	0	0
Nitrobacter	0	0	0	0	1	0	9	0	239	7	300	6
environmental samples <a-proteobacteria,genus Nitrobacter>	0	0	0	0	0	0	0	0	1	0	0	0
uncultured Nitrobacter sp.	0	0	0	0	0	0	0	0	1	1	0	0
Nitrobacter hamburgensis	0	0	0	0	1	0	6	0	136	0	204	0
Nitrobacter hamburgensis X14	0	0	0	0	1	1	6	6	136	136	204	204
Nitrobacter winogradskyi	0	0	0	0	0	0	3	0	95	0	90	0
Nitrobacter winogradskyi Nb-255	0	0	0	0	0	0	3	3	95	95	90	90
Oligotropha	0	0	0	0	0	0	0	0	143	0	178	0
Oligotropha carboxidovorans	0	0	0	0	0	0	0	0	143	124	178	156
Oligotropha carboxidovorans OM5	0	0	0	0	0	0	0	0	19	19	22	22
Rhodopseudomonas	1	0	1	0	0	0	6	0	1170	2	1587	1
environmental samples <a-proteobacteria,genus Rhodopseudomonas>	0	0	0	0	0	0	0	0	1	0	1	0
uncultured Rhodopseudomonas sp.	0	0	0	0	0	0	0	0	1	1	1	1
Rhodopseudomonas lichen	0	0	0	0	0	0	0	0	1	1	0	0
Rhodopseudomonas palustris	1	0	1	1	0	0	6	2	1165	202	1585	307
Rhodopseudomonas palustris BisA53	0	0	0	0	0	0	1	1	159	159	239	239
Rhodopseudomonas palustris BisB18	0	0	0	0	0	0	0	0	176	176	244	244
Rhodopseudomonas palustris BisB5	0	0	0	0	0	0	0	0	128	128	208	208
Rhodopseudomonas palustris CGA009	0	0	0	0	0	0	1	1	62	62	74	74
Rhodopseudomonas palustris DX-1	1	1	0	0	0	0	1	1	161	161	178	178
Rhodopseudomonas palustris HaA2	0	0	0	0	0	0	1	1	220	220	278	278
Rhodopseudomonas palustris TIE-1	0	0	0	0	0	0	0	0	57	57	57	57
Rhodopseudomonas rhenobacensis	0	0	0	0	0	0	0	0	1	1	0	0
Tardiphaga	0	0	0	0	0	0	0	0	1	0	0	0
Tardiphaga robiniae	0	0	0	0	0	0	0	0	1	1	0	0
Brucellaceae	0	0	0	0	2	0	1	0	91	3	70	2
Brucella	0	0	0	0	1	1	1	1	42	38	30	26
Brucella abortus	0	0	0	0	0	0	0	0	2	2	1	1
Brucella ceti	0	0	0	0	0	0	0	0	1	1	0	0
Brucella melitensis	0	0	0	0	0	0	0	0	0	0	1	0
Brucella melitensis bv. 3	0	0	0	0	0	0	0	0	0	0	1	0
Brucella melitensis bv. 3 str. Ether	0	0	0	0	0	0	0	0	0	0	1	1
Brucella ovis	0	0	0	0	0	0	0	0	0	0	1	0
Brucella ovis ATCC 25840	0	0	0	0	0	0	0	0	0	0	1	1
Brucella pinnipedialis	0	0	0	0	0	0	0	0	1	0	0	0
Brucella pinnipedialis B2/94	0	0	0	0	0	0	0	0	1	1	0	0
Brucella suis	0	0	0	0	0	0	0	0	0	0	1	0
Brucella suis bv. 2	0	0	0	0	0	0	0	0	0	0	1	0
Brucella suis ATCC 23445	0	0	0	0	0	0	0	0	0	0	1	1
Ochrobactrum	0	0	0	0	1	0	0	0	46	0	38	2
Ochrobactrum anthropi	0	0	0	0	1	0	0	0	41	4	35	4
Ochrobactrum anthropi ATCC 49188	0	0	0	0	1	1	0	0	37	37	31	31
Ochrobactrum grignonense	0	0	0	0	0	0	0	0	1	1	0	0
Ochrobactrum pseudintermedium	0	0	0	0	0	0	0	0	1	1	0	0
Ochrobactrum pseudogrignonense	0	0	0	0	0	0	0	0	1	1	0	0
unclassified Ochrobactrum	0	0	0	0	0	0	0	0	2	0	1	0
Ochrobactrum sp. SJY1	0	0	0	0	0	0	0	0	2	2	0	0
Ochrobactrum sp. TYg2-2	0	0	0	0	0	0	0	0	0	0	1	1
Chelatococcaceae	1	0	0	0	0	0	5	0	459	0	396	0
Chelatococcus	1	0	0	0	0	0	5	0	459	0	396	0
unclassified Chelatococcus	1	0	0	0	0	0	5	0	459	0	396	0
Chelatococcus sp. CO-6	1	1	0	0	0	0	5	5	459	459	396	396
environmental samples <a-proteobacteria,order Rhizobiales>	0	0	0	0	0	0	0	0	2	0	0	0
uncultured Rhizobiales bacterium	0	0	0	0	0	0	0	0	2	2	0	0
Hyphomicrobiaceae	3	0	2	0	4	0	23	0	2293	22	3094	24
Blastochloris	1	0	0	0	0	0	2	0	263	0	237	0
Blastochloris viridis	1	1	0	0	0	0	2	2	263	263	237	237
Devosia	0	0	1	0	2	0	14	1	268	1	252	8
Devosia riboflavina	0	0	0	0	0	0	0	0	1	1	0	0
unclassified Devosia	0	0	1	0	2	0	13	0	266	0	244	0
Devosia sp. A16	0	0	0	0	0	0	8	8	150	150	153	153
Devosia sp. H5989	0	0	1	1	2	2	5	5	116	116	91	91
Filomicrobium	0	0	0	0	0	0	0	0	51	0	41	0
Candidatus Filomicrobium marinum	0	0	0	0	0	0	0	0	51	51	41	41
Hyphomicrobium	1	0	1	1	2	0	3	0	552	18	555	20
environmental samples <a-proteobacteria,genus Hyphomicrobium>	0	0	0	0	0	0	0	0	7	0	16	0
Hyphomicrobium sp. enrichment culture clone AD_fhs_13	0	0	0	0	0	0	0	0	1	1	1	1
uncultured Hyphomicrobium sp.	0	0	0	0	0	0	0	0	6	6	15	15
Hyphomicrobium denitrificans	0	0	0	0	2	0	1	0	202	11	208	14
Hyphomicrobium denitrificans 1NES1	0	0	0	0	1	1	1	1	73	73	84	84
Hyphomicrobium denitrificans ATCC 51888	0	0	0	0	1	1	0	0	118	118	110	110
Hyphomicrobium methylovorum	0	0	0	0	0	0	0	0	1	1	0	0
Hyphomicrobium nitrativorans	1	0	0	0	0	0	1	0	195	0	191	0
Hyphomicrobium nitrativorans NL23	1	1	0	0	0	0	1	1	195	195	191	191
unclassified Hyphomicrobium	0	0	0	0	0	0	1	0	129	0	120	0
Hyphomicrobium sp. JC17	0	0	0	0	0	0	0	0	0	0	1	1
Hyphomicrobium sp. MC1	0	0	0	0	0	0	1	1	129	129	119	119
Pelagibacterium	0	0	0	0	0	0	2	0	61	0	27	0
Pelagibacterium halotolerans	0	0	0	0	0	0	2	0	61	0	27	0
Pelagibacterium halotolerans B2	0	0	0	0	0	0	2	2	61	61	27	27
Rhodomicrobium	0	0	0	0	0	0	0	0	124	0	87	0
Rhodomicrobium vannielii	0	0	0	0	0	0	0	0	124	0	87	1
Rhodomicrobium vannielii ATCC 17100	0	0	0	0	0	0	0	0	124	124	86	86
Rhodoplanes	1	0	0	0	0	0	2	0	952	0	1871	0
environmental samples <a-proteobacteria,genus Rhodoplanes>	0	0	0	0	0	0	0	0	1	0	2	0
uncultured Rhodoplanes sp.	0	0	0	0	0	0	0	0	1	1	2	2
Rhodoplanes elegans	0	0	0	0	0	0	0	0	1	1	0	0
unclassified Rhodoplanes	1	0	0	0	0	0	2	0	950	0	1869	0
Rhodoplanes sp. Z2-YC6860	1	1	0	0	0	0	2	2	950	950	1869	1869
Methylobacteriaceae	2	0	1	0	4	0	20	0	1800	0	1451	0
Methylobacterium	0	0	1	0	3	0	20	3	1491	276	1220	212
Methylobacterium aquaticum	0	0	0	0	1	1	3	3	270	270	227	227
Methylobacterium nodulans	0	0	0	0	0	0	7	0	263	0	252	1
Methylobacterium nodulans ORS 2060	0	0	0	0	0	0	7	7	263	263	251	251
Methylobacterium organophilum	0	0	0	0	0	0	0	0	1	1	0	0
Methylobacterium oryzae	0	0	0	0	1	0	1	0	125	0	107	0
Methylobacterium oryzae CBMB20	0	0	0	0	1	1	1	1	125	125	107	107
Methylobacterium radiotolerans	0	0	1	0	0	0	1	0	173	0	147	0
Methylobacterium radiotolerans JCM 2831	0	0	1	1	0	0	1	1	173	173	147	147
Methylobacterium variabile	0	0	0	0	0	0	0	0	1	1	0	0
unclassified Methylobacterium	0	0	0	0	1	0	5	0	382	0	275	0
Methylobacterium sp. 4-46	0	0	0	0	1	1	4	4	319	319	218	218
Methylobacterium sp. AMS5	0	0	0	0	0	0	1	1	62	62	57	57
Methylobacterium sp. Hojyo1	0	0	0	0	0	0	0	0	1	1	0	0
Methylorubrum	2	0	0	0	1	0	0	0	305	0	230	0
Methylorubrum extorquens	2	1	0	0	1	0	0	0	198	74	143	52
Methylorubrum extorquens AM1	1	1	0	0	1	1	0	0	48	48	34	34
Methylorubrum extorquens CM4	0	0	0	0	0	0	0	0	33	33	17	17
Methylorubrum extorquens DM4	0	0	0	0	0	0	0	0	18	18	20	20
Methylorubrum extorquens PA1	0	0	0	0	0	0	0	0	25	25	20	20
Methylorubrum populi	0	0	0	0	0	0	0	0	106	0	87	0
Methylorubrum populi BJ001	0	0	0	0	0	0	0	0	106	106	87	87
Methylorubrum rhodinum	0	0	0	0	0	0	0	0	1	1	0	0
Microvirga	0	0	0	0	0	0	0	0	4	1	1	1
Microvirga flocculans	0	0	0	0	0	0	0	0	1	0	0	0
Microvirga flocculans ATCC BAA-817	0	0	0	0	0	0	0	0	1	1	0	0
Microvirga makkahensis	0	0	0	0	0	0	0	0	1	1	0	0
Microvirga subterranea	0	0	0	0	0	0	0	0	1	1	0	0
Methylocystaceae	0	0	0	0	0	0	1	0	88	0	75	0
Hansschlegelia	0	0	0	0	0	0	0	0	1	0	0	0
Hansschlegelia zhihuaiae	0	0	0	0	0	0	0	0	1	1	0	0
Methylocystis	0	0	0	0	0	0	1	0	87	0	75	0
environmental samples <a-proteobacteria,genus Methylocystis>	0	0	0	0	0	0	0	0	1	0	0	0
uncultured Methylocystis sp. GSC357	0	0	0	0	0	0	0	0	1	1	0	0
unclassified Methylocystis	0	0	0	0	0	0	1	0	86	0	75	0
Methylocystis sp. SC2	0	0	0	0	0	0	1	1	86	86	75	75
Phyllobacteriaceae	3	0	1	0	0	0	38	1	2326	63	1869	40
Aminobacter	0	0	0	0	0	0	10	0	292	0	230	0
Aminobacter aminovorans	0	0	0	0	0	0	10	10	290	290	229	229
unclassified Aminobacter	0	0	0	0	0	0	0	0	2	0	1	0
Aminobacter sp. DSM 24754	0	0	0	0	0	0	0	0	1	1	0	0
Aminobacter sp. DSM 24755	0	0	0	0	0	0	0	0	0	0	1	1
Aminobacter sp. Gsoil204	0	0	0	0	0	0	0	0	1	1	0	0
Chelativorans	0	0	0	0	0	0	5	0	126	0	78	0
unclassified Chelativorans	0	0	0	0	0	0	5	0	126	0	78	0
Chelativorans sp. BNC1	0	0	0	0	0	0	5	5	126	126	78	78
Hoeflea	1	0	0	0	0	0	1	0	49	0	32	0
unclassified Hoeflea	1	0	0	0	0	0	1	0	49	0	32	0
Hoeflea sp. IMCC20628	1	1	0	0	0	0	1	1	49	49	32	32
Mesorhizobium	2	1	1	0	0	0	21	4	1796	429	1489	324
environmental samples <a-proteobacteria,genus Mesorhizobium>	0	0	0	0	0	0	0	0	4	0	2	0
uncultured Mesorhizobium sp.	0	0	0	0	0	0	0	0	4	4	2	2
Mesorhizobium albiziae	0	0	0	0	0	0	0	0	0	0	1	1
Mesorhizobium amorphae	0	0	0	0	0	0	0	0	0	0	1	1
Mesorhizobium australicum	0	0	0	0	0	0	2	0	238	0	209	0
Mesorhizobium australicum WSM2073	0	0	0	0	0	0	2	2	238	238	209	209
Mesorhizobium camelthorni	0	0	0	0	0	0	0	0	1	1	0	0
Mesorhizobium ciceri	1	0	0	0	0	0	7	1	400	29	305	26
Mesorhizobium ciceri biovar biserrulae	1	0	0	0	0	0	6	2	371	76	279	75
Mesorhizobium ciceri biovar biserrulae WSM1271	1	1	0	0	0	0	4	4	295	295	204	204
Mesorhizobium huakuii	0	0	0	0	0	0	5	0	200	1	173	0
Mesorhizobium huakuii 7653R	0	0	0	0	0	0	5	5	199	199	173	173
Mesorhizobium japonicum	0	0	0	0	0	0	3	0	190	0	206	0
Mesorhizobium japonicum MAFF 303099	0	0	0	0	0	0	3	3	186	186	202	202
Mesorhizobium japonicum R7A	0	0	0	0	0	0	0	0	4	4	4	4
Mesorhizobium jarvisii	0	0	0	0	0	0	0	0	1	0	1	0
Mesorhizobium jarvisii ATCC 33669	0	0	0	0	0	0	0	0	1	1	1	1
Mesorhizobium loti	0	0	0	0	0	0	0	0	10	1	17	6
Mesorhizobium loti NZP2037	0	0	0	0	0	0	0	0	9	9	11	11
Mesorhizobium mediterraneum	0	0	0	0	0	0	0	0	4	4	1	1
Mesorhizobium metallidurans	0	0	0	0	0	0	0	0	0	0	3	1
Mesorhizobium metallidurans STM 2683	0	0	0	0	0	0	0	0	0	0	2	2
Mesorhizobium opportunistum	0	0	1	0	0	0	0	0	309	0	230	1
Mesorhizobium opportunistum WSM2075	0	0	1	1	0	0	0	0	309	309	229	229
Mesorhizobium plurifarium	0	0	0	0	0	0	0	0	2	2	3	3
Mesorhizobium septentrionale	0	0	0	0	0	0	0	0	1	1	0	0
Mesorhizobium shonense	0	0	0	0	0	0	0	0	1	1	1	1
Mesorhizobium tarimense	0	0	0	0	0	0	0	0	0	0	1	1
Mesorhizobium temperatum	0	0	0	0	0	0	0	0	0	0	1	1
Mesorhizobium thiogangeticum	0	0	0	0	0	0	0	0	2	2	0	0
unclassified Mesorhizobium	0	0	0	0	0	0	0	0	4	0	10	0
Mesorhizobium sp. AC21a2	0	0	0	0	0	0	0	0	0	0	1	1
Mesorhizobium sp. AC98b	0	0	0	0	0	0	0	0	0	0	1	1
Mesorhizobium sp. ACMP18	0	0	0	0	0	0	0	0	1	1	1	1
Mesorhizobium sp. AG15	0	0	0	0	0	0	0	0	0	0	1	1
Mesorhizobium sp. Cc3	0	0	0	0	0	0	0	0	0	0	1	1
Mesorhizobium sp. CCANP73	0	0	0	0	0	0	0	0	1	1	0	0
Mesorhizobium sp. CCBAU 65254	0	0	0	0	0	0	0	0	0	0	1	1
Mesorhizobium sp. ICMP 12685	0	0	0	0	0	0	0	0	1	1	0	0
Mesorhizobium sp. MM5361	0	0	0	0	0	0	0	0	0	0	1	1
Mesorhizobium sp. ORS 3671	0	0	0	0	0	0	0	0	0	0	1	1
Mesorhizobium sp. STM 8092	0	0	0	0	0	0	0	0	0	0	1	1
Mesorhizobium sp. WSM3869	0	0	0	0	0	0	0	0	1	1	1	1
Rhizobiaceae	3	0	0	0	13	1	74	2	2205	96	2085	83
Liberibacter	1	0	0	0	0	0	0	0	4	0	3	1
Candidatus Liberibacter africanus	0	0	0	0	0	0	0	0	1	0	0	0
Candidatus Liberibacter africanus PTSAPSY	0	0	0	0	0	0	0	0	1	1	0	0
Candidatus Liberibacter americanus	0	0	0	0	0	0	0	0	1	0	0	0
Candidatus Liberibacter americanus str. Sao Paulo	0	0	0	0	0	0	0	0	1	1	0	0
Candidatus Liberibacter asiaticus	1	1	0	0	0	0	0	0	0	0	2	0
Candidatus Liberibacter asiaticus str. gxpsy	0	0	0	0	0	0	0	0	0	0	2	2
Candidatus Liberibacter solanacearum	0	0	0	0	0	0	0	0	2	0	0	0
Candidatus Liberibacter solanacearum CLso-ZC1	0	0	0	0	0	0	0	0	2	2	0	0
Rhizobium/Agrobacterium group	0	0	0	0	8	1	22	3	1285	63	1390	53
Agrobacterium	0	0	0	0	3	1	3	1	177	21	161	18
Agrobacterium rhizogenes	0	0	0	0	0	0	0	0	1	1	0	0
Agrobacterium tumefaciens complex	0	0	0	0	2	0	1	0	116	5	113	4
Agrobacterium fabrum	0	0	0	0	0	0	0	0	28	0	29	0
Agrobacterium fabrum str. C58	0	0	0	0	0	0	0	0	28	28	29	29
Agrobacterium genomosp. 5	0	0	0	0	0	0	0	0	1	1	0	0
Agrobacterium genomosp. 6	0	0	0	0	0	0	0	0	1	1	0	0
Agrobacterium tumefaciens	0	0	0	0	2	1	1	1	81	11	80	15
Agrobacterium radiobacter K84	0	0	0	0	1	1	0	0	67	67	63	63
Agrobacterium tumefaciens (strain Ach5)	0	0	0	0	0	0	0	0	3	0	2	0
Agrobacterium tumefaciens LBA4213 (Ach5)	0	0	0	0	0	0	0	0	3	3	2	2
Agrobacterium vitis	0	0	0	0	0	0	1	0	29	2	19	0
Agrobacterium vitis S4	0	0	0	0	0	0	1	1	27	27	19	19
environmental samples <a-proteobacteria,genus Agrobacterium>	0	0	0	0	0	0	0	0	1	0	0	0
uncultured Agrobacterium sp.	0	0	0	0	0	0	0	0	1	1	0	0
unclassified Agrobacterium	0	0	0	0	0	0	0	0	9	0	11	0
Agrobacterium sp. H13-3	0	0	0	0	0	0	0	0	9	9	11	11
Neorhizobium	0	0	0	0	0	0	4	0	152	0	129	0
Neorhizobium galegae	0	0	0	0	0	0	4	2	152	20	128	20
Neorhizobium galegae bv. officinalis	0	0	0	0	0	0	1	0	65	0	58	0
Neorhizobium galegae bv. officinalis bv. officinalis str. HAMBI 1141	0	0	0	0	0	0	1	1	65	65	58	58
Neorhizobium galegae bv. orientalis	0	0	0	0	0	0	1	0	67	0	50	0
Neorhizobium galegae bv. orientalis str. HAMBI 540	0	0	0	0	0	0	1	1	67	67	50	50
Neorhizobium huautlense	0	0	0	0	0	0	0	0	0	0	1	1
Pararhizobium	0	0	0	0	0	0	0	0	1	1	0	0
Rhizobium	0	0	0	0	4	1	12	0	892	89	1047	94
environmental samples <a-proteobacteria,genus Rhizobium>	0	0	0	0	0	0	0	0	0	0	1	0
uncultured Rhizobium sp.	0	0	0	0	0	0	0	0	0	0	1	1
Rhizobium etli	0	0	0	0	0	0	3	3	203	86	209	82
Rhizobium etli bv. mimosae	0	0	0	0	0	0	0	0	34	0	44	1
Rhizobium etli bv. mimosae str. IE4771	0	0	0	0	0	0	0	0	22	22	27	27
Rhizobium etli bv. mimosae str. Mim1	0	0	0	0	0	0	0	0	12	12	16	16
Rhizobium etli bv. phaseoli	0	0	0	0	0	0	0	0	27	1	19	1
Rhizobium etli bv. phaseoli str. IE4803	0	0	0	0	0	0	0	0	26	26	18	18
Rhizobium etli CFN 42	0	0	0	0	0	0	0	0	7	7	9	9
Rhizobium etli CIAT 652	0	0	0	0	0	0	0	0	49	49	55	55
Rhizobium favelukesii	0	0	0	0	0	0	1	1	62	62	97	97
Rhizobium gallicum	0	0	0	0	2	0	0	0	98	0	258	0
Rhizobium gallicum bv. gallicum	0	0	0	0	2	0	0	0	98	0	258	0
Rhizobium gallicum bv. gallicum R602	0	0	0	0	2	2	0	0	98	98	258	258
Rhizobium giardinii	0	0	0	0	0	0	0	0	1	1	0	0
Rhizobium ipomoeae	0	0	0	0	0	0	0	0	1	1	0	0
Rhizobium leguminosarum	0	0	0	0	1	0	3	0	311	40	277	36
Rhizobium leguminosarum bv. trifolii	0	0	0	0	0	0	2	0	220	21	199	20
Rhizobium leguminosarum bv. trifolii CB782	0	0	0	0	0	0	1	1	61	61	53	53
Rhizobium leguminosarum bv. trifolii WSM1325	0	0	0	0	0	0	0	0	30	30	44	44
Rhizobium leguminosarum bv. trifolii WSM1689	0	0	0	0	0	0	0	0	49	49	34	34
Rhizobium leguminosarum bv. trifolii WSM2304	0	0	0	0	0	0	1	1	59	59	48	48
Rhizobium leguminosarum bv. viciae	0	0	0	0	1	0	1	0	51	1	42	2
Rhizobium leguminosarum bv. viciae 3841	0	0	0	0	1	1	1	1	50	50	40	40
Rhizobium leucaenae	0	0	0	0	0	0	0	0	1	1	0	0
Rhizobium marinum	0	0	0	0	0	0	0	0	1	1	1	1
Rhizobium nepotum	0	0	0	0	0	0	0	0	0	0	1	0
Rhizobium nepotum 39/7	0	0	0	0	0	0	0	0	0	0	1	1
Rhizobium pisi	0	0	0	0	0	0	0	0	0	0	1	1
Rhizobium populi	0	0	0	0	0	0	0	0	0	0	1	1
Rhizobium pusense	0	0	0	0	0	0	0	0	0	0	1	1
Rhizobium tropici	0	0	0	0	0	0	1	0	55	0	59	0
Rhizobium tropici CIAT 899	0	0	0	0	0	0	1	1	55	55	59	59
unclassified Rhizobium	0	0	0	0	0	0	4	0	70	0	47	0
Rhizobium sp.	0	0	0	0	0	0	0	0	0	0	2	2
Rhizobium sp. CCGE 510	0	0	0	0	0	0	0	0	1	1	0	0
Rhizobium sp. Cg-S9	0	0	0	0	0	0	0	0	1	1	0	0
Rhizobium sp. CIAM2026	0	0	0	0	0	0	0	0	0	0	1	1
Rhizobium sp. IRBG74	0	0	0	0	0	0	0	0	12	12	7	7
Rhizobium sp. NCSU 2658	0	0	0	0	0	0	0	0	1	1	0	0
Rhizobium sp. NT-26	0	0	0	0	0	0	4	4	55	55	37	37
Shinella	0	0	0	0	0	0	0	0	0	0	1	0
Shinella zoogloeoides	0	0	0	0	0	0	0	0	0	0	1	1
Sinorhizobium/Ensifer group	2	0	0	0	4	0	50	0	820	21	607	13
Ensifer	0	0	0	0	1	0	2	0	112	2	84	0
Ensifer adhaerens	0	0	0	0	1	0	2	0	110	4	83	0
Ensifer adhaerens OV14	0	0	0	0	1	1	2	2	106	106	83	83
Ensifer maghrebium	0	0	0	0	0	0	0	0	0	0	1	1
Sinorhizobium	2	0	0	0	3	1	48	1	687	41	510	18
Sinorhizobium americanum	0	0	0	0	0	0	0	0	1	1	0	0
Sinorhizobium arboris	0	0	0	0	0	0	0	0	0	0	2	0
Sinorhizobium arboris LMG 14919	0	0	0	0	0	0	0	0	0	0	2	2
Sinorhizobium fredii group	1	0	0	0	0	0	7	0	400	0	316	0
Sinorhizobium fredii	1	0	0	0	0	0	7	1	400	49	316	32
Sinorhizobium fredii HH103	1	1	0	0	0	0	1	1	106	106	83	83
Sinorhizobium fredii NGR234	0	0	0	0	0	0	4	4	119	119	89	89
Sinorhizobium fredii USDA 257	0	0	0	0	0	0	1	1	126	126	112	112
Sinorhizobium kostiense	0	0	0	0	0	0	0	0	2	2	0	0
Sinorhizobium medicae	0	0	0	0	1	0	4	0	70	0	45	0
Sinorhizobium medicae WSM419	0	0	0	0	1	1	4	4	70	70	45	45
Sinorhizobium meliloti	1	1	0	0	1	1	35	33	167	144	125	95
Sinorhizobium meliloti AK83	0	0	0	0	0	0	0	0	2	2	4	4
Sinorhizobium meliloti BL225C	0	0	0	0	0	0	0	0	3	3	3	3
Sinorhizobium meliloti GR4	0	0	0	0	0	0	2	2	12	12	14	14
Sinorhizobium meliloti Rm41	0	0	0	0	0	0	0	0	3	3	2	2
Sinorhizobium meliloti SM11	0	0	0	0	0	0	0	0	3	3	7	7
Sinorhizobium saheli	0	0	0	0	0	0	1	1	0	0	0	0
unclassified Sinorhizobium	0	0	0	0	0	0	0	0	6	0	4	0
Sinorhizobium sp. 2-1	0	0	0	0	0	0	0	0	0	0	1	1
Sinorhizobium sp. LM21	0	0	0	0	0	0	0	0	1	1	0	0
Sinorhizobium sp. M14	0	0	0	0	0	0	0	0	3	3	3	3
Sinorhizobium sp. NP1	0	0	0	0	0	0	0	0	1	1	0	0
Sinorhizobium sp. USDA 4838	0	0	0	0	0	0	0	0	1	1	0	0
unclassified Rhizobiaceae	0	0	0	0	0	0	0	0	0	0	1	0
Pseudomonas sp. G-179	0	0	0	0	0	0	0	0	0	0	1	1
Rhodobiaceae	0	0	0	0	0	0	4	0	157	0	92	2
Afifella	0	0	0	0	0	0	0	0	2	0	0	0
Afifella marina	0	0	0	0	0	0	0	0	1	0	0	0
Afifella marina DSM 2698	0	0	0	0	0	0	0	0	1	1	0	0
Afifella pfennigii	0	0	0	0	0	0	0	0	1	0	0	0
Afifella pfennigii DSM 17143	0	0	0	0	0	0	0	0	1	1	0	0
Candidatus Phaeomarinobacter	0	0	0	0	0	0	0	0	38	0	13	0
Candidatus Phaeomarinobacter ectocarpi	0	0	0	0	0	0	0	0	38	38	13	13
Parvibaculum	0	0	0	0	0	0	4	0	113	0	75	0
Parvibaculum lavamentivorans	0	0	0	0	0	0	4	0	113	0	75	0
Parvibaculum lavamentivorans DS-1	0	0	0	0	0	0	4	4	113	113	75	75
Rhodobium	0	0	0	0	0	0	0	0	4	2	2	1
Rhodobium orientis	0	0	0	0	0	0	0	0	2	2	1	1
unclassified Rhizobiales	0	0	0	0	0	0	1	0	969	0	552	0
Candidatus Hodgkinia	0	0	0	0	0	0	0	0	0	0	1	0
Candidatus Hodgkinia cicadicola	0	0	0	0	0	0	0	0	0	0	1	1
Methyloceanibacter	0	0	0	0	0	0	1	0	968	0	551	0
Methyloceanibacter caenitepidi	0	0	0	0	0	0	1	1	968	968	551	551
Methyloligella	0	0	0	0	0	0	0	0	1	0	0	0
Methyloligella halotolerans	0	0	0	0	0	0	0	0	1	1	0	0
Xanthobacteraceae	0	0	2	0	0	0	9	0	843	18	693	8
Ancylobacter	0	0	0	0	0	0	0	0	1	0	0	0
Ancylobacter aquaticus	0	0	0	0	0	0	0	0	1	1	0	0
Azorhizobium	0	0	2	0	0	0	2	0	193	0	168	0
Azorhizobium caulinodans	0	0	2	0	0	0	2	1	193	0	168	0
Azorhizobium caulinodans ORS 571	0	0	2	2	0	0	1	1	193	193	168	168
Starkeya	0	0	0	0	0	0	3	0	385	0	308	0
Starkeya novella	0	0	0	0	0	0	3	0	385	0	307	0
Starkeya novella DSM 506	0	0	0	0	0	0	3	3	385	385	307	307
unclassified Starkeya	0	0	0	0	0	0	0	0	0	0	1	0
Starkeya sp. SL25	0	0	0	0	0	0	0	0	0	0	1	1
Xanthobacter	0	0	0	0	0	0	4	0	246	0	209	0
Xanthobacter autotrophicus	0	0	0	0	0	0	4	0	243	0	208	1
Xanthobacter autotrophicus Py2	0	0	0	0	0	0	4	4	243	243	207	207
Xanthobacter flavus	0	0	0	0	0	0	0	0	3	3	1	1
Rhodobacterales	0	0	8	0	5	0	16	1	1474	2	878	4
environmental samples <a-proteobacteria,order Rhodobacterales>	0	0	0	0	0	0	0	0	0	0	1	0
uncultured Rhodobacterales bacterium	0	0	0	0	0	0	0	0	0	0	1	1
Hyphomonadaceae	0	0	5	0	1	0	2	0	84	8	48	4
Hyphomonas	0	0	0	0	0	0	1	0	31	0	31	2
Hyphomonas neptunium	0	0	0	0	0	0	1	0	31	0	29	0
Hyphomonas neptunium ATCC 15444	0	0	0	0	0	0	1	1	31	31	29	29
Maricaulis	0	0	5	0	1	0	1	0	45	0	13	0
Maricaulis maris	0	0	5	0	1	0	1	0	45	0	13	0
Maricaulis maris MCS10	0	0	5	5	1	1	1	1	45	45	13	13
Rhodobacteraceae	0	0	3	1	4	0	13	0	1388	84	825	47
Aliiroseovarius	0	0	0	0	0	0	0	0	0	0	1	0
Aliiroseovarius crassostreae	0	0	0	0	0	0	0	0	0	0	1	1
Celeribacter	0	0	0	0	0	0	0	0	98	0	50	0
Celeribacter indicus	0	0	0	0	0	0	0	0	92	92	46	46
Celeribacter marinus	0	0	0	0	0	0	0	0	6	6	4	4
Cereibacter	0	0	0	0	0	0	0	0	0	0	1	0
Cereibacter changlensis	0	0	0	0	0	0	0	0	0	0	1	1
Confluentimicrobium	0	0	0	0	0	0	1	0	43	0	29	0
unclassified Confluentimicrobium	0	0	0	0	0	0	1	0	43	0	29	0
Confluentimicrobium sp. EMB200-NS6	0	0	0	0	0	0	1	1	43	43	29	29
[truncated: 11,215 more rows]

## Sheet: Supplementary Data 6
Supplementary Data 6. Taxon table generated in MEGAN6 based on the MALT Full Nucleotide database results from the non-UDG treated shotgun data using an 95% identity filter and minimum support of 1.
	54 non-UDG Shotgun		58 non-UDG Shotgun		64 non-UDG Shotgun		82 non-UDG Shotgun		281b non-UDG Shotgun		386 non-UDG Shotgun
Total reads assigned in MALT →	3832		8492		76397		2860		99891		232330
Taxa ↓	summarized	assigned	summarized	assigned	summarized	assigned	summarized	assigned	summarized	assigned	summarized	assigned
NCBI	3832	179	8492	332	76397	304	2860	9	99891	753	232330	1845
cellular organisms	3647	84	8124	182	76083	1104	2847	21	99049	749	230385	762
Bacteria	3460	440	7796	1402	74763	783	2808	80	70939	3630	59264	2849
Acidobacteria	0	0	0	0	0	0	0	0	245	111	204	87
Acidobacteriia	0	0	0	0	0	0	0	0	92	0	72	0
Acidobacteriales	0	0	0	0	0	0	0	0	61	0	54	0
Acidobacteriaceae	0	0	0	0	0	0	0	0	61	12	53	8
Acidobacterium	0	0	0	0	0	0	0	0	11	0	13	0
Acidobacterium capsulatum	0	0	0	0	0	0	0	0	11	0	13	0
Acidobacterium capsulatum ATCC 51196	0	0	0	0	0	0	0	0	11	11	13	13
Candidatus Koribacter	0	0	0	0	0	0	0	0	17	0	22	0
Candidatus Koribacter versatilis	0	0	0	0	0	0	0	0	17	0	22	0
Candidatus Koribacter versatilis Ellin345	0	0	0	0	0	0	0	0	17	17	22	22
Granulicella	0	0	0	0	0	0	0	0	12	0	6	1
Granulicella mallensis	0	0	0	0	0	0	0	0	7	0	4	0
Granulicella mallensis MP5ACTX8	0	0	0	0	0	0	0	0	7	7	4	4
Granulicella tundricola	0	0	0	0	0	0	0	0	5	0	1	0
Granulicella tundricola MP5ACTX9	0	0	0	0	0	0	0	0	5	5	1	1
Terriglobus	0	0	0	0	0	0	0	0	9	0	4	0
Terriglobus roseus	0	0	0	0	0	0	0	0	5	0	2	0
Terriglobus roseus DSM 18391	0	0	0	0	0	0	0	0	5	5	2	2
Terriglobus saanensis	0	0	0	0	0	0	0	0	4	0	2	0
Terriglobus saanensis SP1PR4	0	0	0	0	0	0	0	0	4	4	2	2
environmental samples <bacteria,order Acidobacteriales>	0	0	0	0	0	0	0	0	0	0	1	0
uncultured Acidobacteriales bacterium	0	0	0	0	0	0	0	0	0	0	1	1
Bryobacterales	0	0	0	0	0	0	0	0	31	0	18	0
Solibacteraceae	0	0	0	0	0	0	0	0	31	0	18	0
Candidatus Solibacter	0	0	0	0	0	0	0	0	31	0	18	0
Candidatus Solibacter usitatus	0	0	0	0	0	0	0	0	31	0	18	0
Candidatus Solibacter usitatus Ellin6076	0	0	0	0	0	0	0	0	31	31	18	18
Blastocatellia	0	0	0	0	0	0	0	0	9	0	1	0
Chloracidobacterium	0	0	0	0	0	0	0	0	9	0	1	0
Chloracidobacterium thermophilum	0	0	0	0	0	0	0	0	9	0	1	0
Chloracidobacterium thermophilum B	0	0	0	0	0	0	0	0	9	9	1	1
environmental samples <bacteria,phylum Acidobacteria>	0	0	0	0	0	0	0	0	32	1	44	0
uncultured Acidobacteria bacterium	0	0	0	0	0	0	0	0	24	24	33	33
uncultured Acidobacteria bacterium A12	0	0	0	0	0	0	0	0	2	2	2	2
uncultured Acidobacteria bacterium cosmid p2H8	0	0	0	0	0	0	0	0	0	0	2	2
uncultured Acidobacteria bacterium HF4000_26D02	0	0	0	0	0	0	0	0	0	0	1	1
uncultured Acidobacteria bacterium Rifle_16ft_4_minimus_2650	0	0	0	0	0	0	0	0	1	1	0	0
uncultured Acidobacteria bacterium Rifle_16ft_4_minimus_33681	0	0	0	0	0	0	0	0	2	2	1	1
uncultured Acidobacteria bacterium Rifle_16ft_4_minimus_37967	0	0	0	0	0	0	0	0	1	1	1	1
uncultured Acidobacteria bacterium Rifle_16ft_4_minimus_38548	0	0	0	0	0	0	0	0	1	1	0	0
uncultured Acidobacteria bacterium Rifle_16ft_4_minimus_38982	0	0	0	0	0	0	0	0	0	0	4	4
Holophagae	0	0	0	0	0	0	0	0	1	0	0	0
Holophagales	0	0	0	0	0	0	0	0	1	0	0	0
Holophagaceae	0	0	0	0	0	0	0	0	1	0	0	0
Geothrix	0	0	0	0	0	0	0	0	1	0	0	0
Geothrix fermentans	0	0	0	0	0	0	0	0	1	1	0	0
Aquificae <phylum>	0	0	0	0	0	0	0	0	2	0	1	0
Aquificae	0	0	0	0	0	0	0	0	2	0	1	0
Aquificales	0	0	0	0	0	0	0	0	2	0	0	0
Aquificaceae	0	0	0	0	0	0	0	0	1	0	0	0
Thermocrinis	0	0	0	0	0	0	0	0	1	0	0	0
Thermocrinis ruber	0	0	0	0	0	0	0	0	1	1	0	0
Aquificales genera incertae sedis	0	0	0	0	0	0	0	0	1	0	0	0
Thermosulfidibacter	0	0	0	0	0	0	0	0	1	0	0	0
Thermosulfidibacter takaii	0	0	0	0	0	0	0	0	1	0	0	0
Thermosulfidibacter takaii ABI70S6	0	0	0	0	0	0	0	0	1	1	0	0
Desulfurobacteriales	0	0	0	0	0	0	0	0	0	0	1	0
Desulfurobacteriaceae	0	0	0	0	0	0	0	0	0	0	1	0
Desulfurobacterium	0	0	0	0	0	0	0	0	0	0	1	0
Desulfurobacterium thermolithotrophum	0	0	0	0	0	0	0	0	0	0	1	0
Desulfurobacterium thermolithotrophum DSM 11699	0	0	0	0	0	0	0	0	0	0	1	1
Caldiserica/Cryosericota group	0	0	0	0	0	0	0	0	1	0	0	0
Caldiserica	0	0	0	0	0	0	0	0	1	0	0	0
Caldisericia	0	0	0	0	0	0	0	0	1	0	0	0
Caldisericales	0	0	0	0	0	0	0	0	1	0	0	0
Caldisericaceae	0	0	0	0	0	0	0	0	1	0	0	0
Caldisericum	0	0	0	0	0	0	0	0	1	0	0	0
Caldisericum exile	0	0	0	0	0	0	0	0	1	0	0	0
Caldisericum exile AZM16c01	0	0	0	0	0	0	0	0	1	1	0	0
Coprothermobacterota	0	0	0	0	0	0	0	0	1	0	1	0
Coprothermobacteria	0	0	0	0	0	0	0	0	1	0	1	0
Coprothermobacterales	0	0	0	0	0	0	0	0	1	0	1	0
Coprothermobacteraceae	0	0	0	0	0	0	0	0	1	0	1	0
Coprothermobacter	0	0	0	0	0	0	0	0	1	0	1	0
Coprothermobacter proteolyticus	0	0	0	0	0	0	0	0	1	0	1	0
Coprothermobacter proteolyticus DSM 5265	0	0	0	0	0	0	0	0	1	1	1	1
Deferribacteres <phylum>	0	0	0	0	0	0	0	0	1	0	0	0
Deferribacteres	0	0	0	0	0	0	0	0	1	0	0	0
Deferribacterales	0	0	0	0	0	0	0	0	1	0	0	0
Deferribacteraceae	0	0	0	0	0	0	0	0	1	0	0	0
Flexistipes	0	0	0	0	0	0	0	0	1	0	0	0
Flexistipes sinusarabici	0	0	0	0	0	0	0	0	1	0	0	0
Flexistipes sinusarabici DSM 4947	0	0	0	0	0	0	0	0	1	1	0	0
Dictyoglomi	0	0	0	0	0	0	0	0	1	0	0	0
Dictyoglomia	0	0	0	0	0	0	0	0	1	0	0	0
Dictyoglomales	0	0	0	0	0	0	0	0	1	0	0	0
Dictyoglomaceae	0	0	0	0	0	0	0	0	1	0	0	0
Dictyoglomus	0	0	0	0	0	0	0	0	1	0	0	0
Dictyoglomus turgidum	0	0	0	0	0	0	0	0	1	0	0	0
Dictyoglomus turgidum DSM 6724	0	0	0	0	0	0	0	0	1	1	0	0
Elusimicrobia	0	0	0	0	0	0	0	0	2	0	1	1
Elusimicrobia <class>	0	0	0	0	0	0	0	0	2	0	0	0
Elusimicrobiales	0	0	0	0	0	0	0	0	2	0	0	0
Elusimicrobiaceae	0	0	0	0	0	0	0	0	2	0	0	0
Elusimicrobium	0	0	0	0	0	0	0	0	2	0	0	0
Elusimicrobium minutum	0	0	0	0	0	0	0	0	2	0	0	0
Elusimicrobium minutum Pei191	0	0	0	0	0	0	0	0	2	2	0	0
environmental samples <bacteria,superkingdom Bacteria>	75	4	227	19	51	3	30	1	1630	52	1549	59
bacterium enrichment culture	0	0	0	0	0	0	0	0	4	4	1	1
bacterium enrichment culture clone 080213-ABM-Ikosorb 4-39	0	0	1	1	0	0	0	0	0	0	0	0
bacterium enrichment culture clone 1-46	0	0	1	1	0	0	0	0	0	0	0	0
bacterium enrichment culture clone 3_15	0	0	0	0	0	0	0	0	1	1	0	0
bacterium enrichment culture clone TC60a_6258	0	0	1	1	0	0	0	0	0	0	0	0
consortium cosmid clone pGZ1	0	0	0	0	0	0	0	0	1	1	0	0
uncultured bacteria glc ensemble	0	0	0	0	0	0	0	0	0	0	1	0
uncultured bacterium glc17	0	0	0	0	0	0	0	0	0	0	1	1
uncultured bacterium	68	68	198	198	44	44	25	25	1113	1113	1053	1053
uncultured bacterium 1114	0	0	0	0	0	0	0	0	1	1	0	0
uncultured bacterium 1116	0	0	0	0	0	0	0	0	2	2	1	1
uncultured bacterium 126	0	0	0	0	0	0	0	0	1	1	2	2
uncultured bacterium 12AC_lac13	0	0	0	0	0	0	0	0	2	2	1	1
uncultured bacterium 164	0	0	0	0	0	0	0	0	0	0	2	2
uncultured bacterium 182_07_C02	0	0	0	0	0	0	0	0	2	2	0	0
uncultured bacterium 182_10_L09	0	0	0	0	0	0	0	0	1	1	1	1
uncultured bacterium 183_12_O16	0	0	0	0	0	0	0	0	1	1	0	0
uncultured bacterium 183_29_M04	0	0	0	0	0	0	0	0	1	1	0	0
uncultured bacterium 213	0	0	0	0	0	0	0	0	0	0	5	5
uncultured bacterium 246	0	0	0	0	0	0	0	0	1	1	0	0
uncultured bacterium 25	0	0	0	0	0	0	0	0	0	0	1	1
uncultured bacterium 253	0	0	0	0	0	0	0	0	1	1	1	1
uncultured bacterium 259	0	0	0	0	0	0	0	0	0	0	1	1
uncultured bacterium 270	0	0	0	0	0	0	0	0	0	0	2	2
uncultured bacterium 282	0	0	0	0	0	0	0	0	0	0	1	1
uncultured bacterium 293	0	0	0	0	0	0	0	0	4	4	13	13
uncultured bacterium 59	0	0	0	0	0	0	0	0	1	1	1	1
uncultured bacterium 5G4	0	0	0	0	0	0	0	0	1	1	3	3
uncultured bacterium 66	0	0	0	0	0	0	0	0	0	0	3	3
uncultured bacterium 70	0	0	0	0	0	0	0	0	1	1	6	6
uncultured bacterium 888	0	0	0	0	0	0	0	0	5	5	1	1
uncultured bacterium 92	0	0	0	0	0	0	0	0	1	1	4	4
uncultured bacterium 98	0	0	0	0	0	0	0	0	2	2	0	0
uncultured bacterium A1Q1_fos_1246	0	0	0	0	0	0	0	0	1	1	0	0
uncultured bacterium A1Q1_fos_1870	0	0	0	0	0	0	0	0	1	1	0	0
uncultured bacterium A1Q1_fos_4	0	0	0	0	0	0	0	0	0	0	1	1
uncultured bacterium A1Q1_fos_515	0	0	0	0	0	0	0	0	3	3	1	1
uncultured bacterium A1Q1_fos_862	0	0	0	0	0	0	0	0	1	1	2	2
uncultured bacterium AD12-A11	0	0	0	0	0	0	0	0	2	2	0	0
uncultured bacterium AD12-C5	0	0	0	0	0	0	0	0	1	1	1	1
uncultured bacterium AD12-E7	0	0	0	0	0	0	0	0	1	1	0	0
uncultured bacterium AD347-E12	0	0	0	0	0	0	0	0	0	0	2	2
uncultured bacterium AD370-D1	0	0	0	0	0	0	0	0	1	1	0	0
uncultured bacterium AD45-G12	0	0	0	0	0	0	0	0	0	0	1	1
uncultured bacterium Ad_010_C07	0	0	0	0	0	0	0	0	1	1	0	0
uncultured bacterium AR_456	0	0	0	0	0	0	0	0	1	1	1	1
uncultured bacterium AZ_40	0	0	0	0	0	0	0	0	1	1	1	1
uncultured bacterium BAC AB649/1850	0	0	0	0	0	0	0	0	1	1	0	0
uncultured bacterium BAC10-4	0	0	0	0	0	0	0	0	0	0	1	1
uncultured bacterium BD_contig00233	0	0	0	0	0	0	0	0	2	2	2	2
uncultured bacterium BD_contig00321	0	0	0	0	0	0	0	0	1	1	0	0
uncultured bacterium BD_contig00512	0	0	0	0	0	0	0	0	0	0	1	1
uncultured bacterium BD_contig01539	0	0	0	0	0	0	0	0	3	3	2	2
uncultured bacterium BD_contig01818	0	0	0	0	0	0	0	0	0	0	2	2
uncultured bacterium BD_contig01849	0	0	0	0	0	0	0	0	1	1	0	0
uncultured bacterium BD_contig02073	0	0	0	0	0	0	0	0	0	0	1	1
uncultured bacterium BD_contig02093	0	0	0	0	0	0	0	0	0	0	1	1
uncultured bacterium BD_contig02273	0	0	0	0	0	0	0	0	1	1	0	0
uncultured bacterium BD_contig02281	0	0	0	0	0	0	0	0	1	1	1	1
uncultured bacterium BD_contig02710	0	0	1	1	0	0	0	0	0	0	0	0
uncultured bacterium BD_contig03012	1	1	4	4	0	0	0	0	0	0	0	0
uncultured bacterium BD_contig03153	0	0	0	0	0	0	0	0	2	2	0	0
uncultured bacterium BD_contig03530	0	0	1	1	0	0	0	0	0	0	0	0
uncultured bacterium CBNPD1 BAC clone 2089	0	0	0	0	0	0	0	0	2	2	0	0
uncultured bacterium contig00005	0	0	0	0	0	0	0	0	0	0	1	1
uncultured bacterium contig00006	0	0	0	0	0	0	0	0	1	1	0	0
uncultured bacterium contig00011	0	0	0	0	0	0	0	0	1	1	0	0
uncultured bacterium contig00013	0	0	0	0	0	0	0	0	1	1	0	0
uncultured bacterium contig00016	0	0	0	0	0	0	0	0	17	17	15	15
uncultured bacterium contig00020	0	0	0	0	0	0	0	0	1	1	5	5
uncultured bacterium contig00021	0	0	0	0	0	0	0	0	0	0	1	1
uncultured bacterium contig00022	0	0	0	0	0	0	0	0	1	1	0	0
uncultured bacterium contig00023	0	0	0	0	0	0	0	0	2	2	0	0
uncultured bacterium contig00026	0	0	0	0	0	0	0	0	0	0	1	1
uncultured bacterium contig00027	0	0	0	0	0	0	0	0	4	4	3	3
uncultured bacterium contig00032	0	0	0	0	0	0	0	0	3	3	2	2
uncultured bacterium contig00033	0	0	0	0	0	0	0	0	1	1	0	0
uncultured bacterium contig00038	0	0	0	0	0	0	0	0	3	3	2	2
uncultured bacterium contig00039	0	0	0	0	0	0	0	0	3	3	6	6
uncultured bacterium contig00043	0	0	0	0	0	0	0	0	10	10	11	11
uncultured bacterium contig00047	0	0	0	0	0	0	0	0	1	1	2	2
uncultured bacterium contig00050	0	0	0	0	0	0	0	0	3	3	0	0
uncultured bacterium contig00053	0	0	0	0	0	0	0	0	1	1	0	0
uncultured bacterium contig00055	0	0	0	0	0	0	0	0	3	3	1	1
uncultured bacterium contig00057	0	0	0	0	0	0	0	0	2	2	0	0
uncultured bacterium contig00068	0	0	0	0	0	0	0	0	3	3	1	1
uncultured bacterium contig00071	0	0	0	0	0	0	0	0	13	13	9	9
uncultured bacterium contig00081	0	0	0	0	0	0	1	1	0	0	0	0
uncultured bacterium contig00082	0	0	0	0	0	0	0	0	2	2	1	1
uncultured bacterium contig00083	0	0	0	0	0	0	0	0	3	3	0	0
uncultured bacterium contig00084	0	0	0	0	0	0	0	0	1	1	0	0
uncultured bacterium contig00086	0	0	0	0	0	0	0	0	0	0	2	2
uncultured bacterium contig00095	0	0	0	0	0	0	0	0	6	6	6	6
uncultured bacterium contig00100	0	0	0	0	0	0	0	0	1	1	0	0
uncultured bacterium contig00101	0	0	0	0	0	0	0	0	0	0	7	7
uncultured bacterium contig00122	0	0	0	0	0	0	0	0	0	0	1	1
uncultured bacterium contig00124	0	0	0	0	0	0	0	0	2	2	0	0
uncultured bacterium contig00128	0	0	0	0	0	0	0	0	0	0	2	2
uncultured bacterium contig00129	0	0	0	0	0	0	0	0	0	0	1	1
uncultured bacterium contig00131	0	0	0	0	0	0	0	0	1	1	0	0
uncultured bacterium contig00141	0	0	0	0	0	0	0	0	5	5	0	0
uncultured bacterium contig00145	0	0	0	0	0	0	0	0	1	1	1	1
uncultured bacterium contig00148	0	0	0	0	0	0	0	0	1	1	0	0
uncultured bacterium contig00151	0	0	0	0	0	0	0	0	0	0	1	1
uncultured bacterium contig00156	0	0	0	0	0	0	0	0	3	3	1	1
uncultured bacterium contig00159	0	0	0	0	0	0	0	0	0	0	1	1
uncultured bacterium contig00163	0	0	0	0	0	0	0	0	0	0	1	1
uncultured bacterium contig00165	0	0	0	0	0	0	0	0	0	0	1	1
uncultured bacterium contig00167	0	0	0	0	0	0	0	0	0	0	1	1
uncultured bacterium contig00170	0	0	0	0	0	0	0	0	1	1	2	2
uncultured bacterium contig00172	0	0	0	0	0	0	0	0	1	1	0	0
uncultured bacterium contig00173	0	0	0	0	0	0	0	0	0	0	1	1
uncultured bacterium contig00174	0	0	0	0	0	0	0	0	2	2	1	1
uncultured bacterium contig00175	0	0	0	0	0	0	0	0	1	1	1	1
uncultured bacterium contig00179	0	0	0	0	0	0	0	0	2	2	4	4
uncultured bacterium contig00180	0	0	0	0	0	0	0	0	0	0	1	1
uncultured bacterium contig00182	0	0	0	0	0	0	0	0	1	1	8	8
uncultured bacterium contig00185	0	0	0	0	0	0	0	0	0	0	3	3
uncultured bacterium contig00199	0	0	0	0	0	0	0	0	0	0	1	1
uncultured bacterium contig00311	0	0	0	0	0	0	0	0	0	0	1	1
uncultured bacterium contig00320	0	0	0	0	0	0	0	0	0	0	1	1
uncultured bacterium contig00370	0	0	0	0	0	0	0	0	1	1	2	2
uncultured bacterium contig00388	0	0	0	0	0	0	0	0	2	2	0	0
uncultured bacterium Contig137	0	0	0	0	0	0	0	0	1	1	0	0
uncultured bacterium Contig1500	0	0	0	0	0	0	0	0	1	1	0	0
uncultured bacterium Contig1759	0	0	0	0	0	0	0	0	0	0	1	1
uncultured bacterium Contig19	0	0	0	0	0	0	0	0	2	2	0	0
uncultured bacterium CSL142	0	0	0	0	0	0	0	0	0	0	1	1
uncultured bacterium CSLC3	0	0	0	0	0	0	0	0	1	1	0	0
uncultured bacterium ctg7180000000732	0	0	0	0	0	0	0	0	0	0	1	1
uncultured bacterium ctg7180000000734	0	0	0	0	0	0	0	0	0	0	2	2
uncultured bacterium ctg7180000000737	0	0	0	0	0	0	0	0	0	0	1	1
uncultured bacterium ctg7180000000742	0	0	0	0	0	0	0	0	3	3	0	0
uncultured bacterium ctg7180000000749	0	0	0	0	0	0	0	0	2	2	1	1
uncultured bacterium ctg7180000000754	0	0	0	0	0	0	0	0	1	1	4	4
uncultured bacterium ctg7180000000755	0	0	0	0	0	0	0	0	1	1	0	0
uncultured bacterium ctg7180000000762	0	0	0	0	0	0	0	0	1	1	0	0
uncultured bacterium ctg7180000000767	0	0	0	0	0	0	0	0	1	1	2	2
uncultured bacterium ctg7180000000769	0	0	0	0	0	0	0	0	1	1	0	0
uncultured bacterium ctg7180000000774	0	0	0	0	0	0	0	0	0	0	1	1
uncultured bacterium ctg7180000000784	0	0	0	0	0	0	0	0	1	1	0	0
uncultured bacterium ctg7180000000785	0	0	0	0	0	0	0	0	6	6	2	2
uncultured bacterium ctg7180000000786	0	0	0	0	0	0	1	1	0	0	0	0
uncultured bacterium ctg7180000000787	0	0	0	0	0	0	0	0	2	2	0	0
uncultured bacterium ctg7180000000791	0	0	0	0	0	0	0	0	1	1	4	4
uncultured bacterium ctg7180000000804	0	0	0	0	0	0	0	0	6	6	3	3
uncultured bacterium ctg7180000000805	0	0	0	0	0	0	0	0	3	3	2	2
uncultured bacterium ctg7180000000808	0	0	0	0	0	0	0	0	1	1	0	0
uncultured bacterium ctg7180000000843	0	0	0	0	0	0	0	0	1	1	0	0
uncultured bacterium ctg7180000000844	0	0	0	0	0	0	0	0	5	5	1	1
uncultured bacterium ctg7180000000852	0	0	0	0	0	0	0	0	0	0	1	1
uncultured bacterium ctg7180000000854	0	0	0	0	0	0	0	0	1	1	0	0
uncultured bacterium ctg7180000000864	0	0	0	0	0	0	0	0	5	5	7	7
uncultured bacterium ctg7180000000865	0	0	0	0	0	0	0	0	0	0	1	1
uncultured bacterium ctg7180000000866	0	0	0	0	0	0	0	0	0	0	1	1
uncultured bacterium ctg7180000000880	0	0	0	0	0	0	0	0	1	1	0	0
uncultured bacterium ctg7180000000900	0	0	0	0	0	0	0	0	1	1	1	1
uncultured bacterium ctg7180000000919	0	0	0	0	0	0	0	0	1	1	0	0
uncultured bacterium ctg7180000000927	0	0	0	0	0	0	0	0	16	16	16	16
uncultured bacterium ctg7180000000933	0	0	0	0	0	0	0	0	3	3	0	0
uncultured bacterium ctg7180000000948	0	0	0	0	0	0	0	0	1	1	0	0
uncultured bacterium ctg7180000000968	0	0	0	0	0	0	0	0	0	0	1	1
uncultured bacterium ctg7180000000987	0	0	0	0	0	0	0	0	6	6	8	8
uncultured bacterium ctg7180000001003	0	0	0	0	0	0	0	0	1	1	1	1
uncultured bacterium ctg7180000001007	0	0	0	0	0	0	0	0	1	1	0	0
uncultured bacterium ctg7180000001009	0	0	0	0	0	0	0	0	4	4	1	1
uncultured bacterium ctg7180000001011	0	0	0	0	0	0	0	0	7	7	3	3
uncultured bacterium ctg7180000001012	0	0	0	0	0	0	0	0	0	0	1	1
uncultured bacterium ctg7180000001016	0	0	0	0	0	0	0	0	0	0	1	1
uncultured bacterium ctg7180000001022	0	0	0	0	0	0	0	0	4	4	2	2
uncultured bacterium ctg7180000001028	0	0	0	0	0	0	0	0	1	1	0	0
uncultured bacterium ctg7180000001040	0	0	0	0	0	0	0	0	0	0	1	1
uncultured bacterium ctg7180000001055	0	0	0	0	0	0	0	0	0	0	1	1
uncultured bacterium ctg7180000001064	0	0	0	0	0	0	0	0	0	0	1	1
uncultured bacterium ctg7180000001066	0	0	0	0	0	0	0	0	0	0	1	1
uncultured bacterium ctg7180000001094	0	0	0	0	0	0	0	0	3	3	6	6
uncultured bacterium ctg7180000001428	0	0	0	0	0	0	0	0	1	1	1	1
uncultured bacterium ctg7180000001429	0	0	0	0	0	0	0	0	1	1	1	1
uncultured bacterium ctg7180000001434	0	0	0	0	0	0	0	0	1	1	0	0
uncultured bacterium ctg7180000001435	0	0	0	0	0	0	0	0	5	5	6	6
uncultured bacterium ctg7180000001444	0	0	0	0	0	0	0	0	0	0	1	1
uncultured bacterium ctg7180000001447	0	0	0	0	0	0	0	0	0	0	1	1
uncultured bacterium ctg7180000001448	0	0	0	0	0	0	0	0	6	6	14	14
uncultured bacterium ctg7180000001451	0	0	0	0	0	0	0	0	1	1	1	1
uncultured bacterium ctg7180000001454	0	0	0	0	0	0	0	0	14	14	18	18
uncultured bacterium esnapd1.2	0	0	0	0	0	0	0	0	63	63	48	48
uncultured bacterium esnapd15	0	0	0	0	0	0	0	0	1	1	0	0
uncultured bacterium esnapd17	0	0	0	0	0	0	0	0	1	1	0	0
uncultured bacterium esnapd26	0	0	0	0	0	0	0	0	1	1	4	4
uncultured bacterium esnapd4	0	0	0	0	0	0	1	1	7	7	4	4
uncultured bacterium esnapd7	0	0	0	0	0	0	0	0	3	3	0	0
uncultured bacterium F4-01	0	0	0	0	0	0	0	0	1	1	0	0
uncultured bacterium F41-01	0	0	0	0	0	0	0	0	0	0	1	1
uncultured bacterium F42-01	0	0	0	0	0	0	0	0	1	1	1	1
uncultured bacterium FC3	0	0	1	1	0	0	0	0	0	0	0	0
uncultured bacterium FC5	0	0	0	0	0	0	0	0	0	0	1	1
uncultured bacterium fosmid pJB190D12_contig I	0	0	0	0	0	0	0	0	1	1	0	0
uncultured bacterium GRIST22	0	0	0	0	0	0	0	0	0	0	1	1
uncultured bacterium HF0010_04H24	0	0	0	0	1	1	0	0	0	0	0	0
uncultured bacterium HF0500_16O16	0	0	0	0	0	0	0	0	0	0	1	1
uncultured bacterium HF0770_23K07	0	0	0	0	0	0	0	0	0	0	1	1
uncultured bacterium HHV35	0	0	0	0	1	1	0	0	0	0	0	0
uncultured bacterium KM3-173-A5	0	0	0	0	0	0	0	0	0	0	1	1
uncultured bacterium KM3-18-F8	0	0	0	0	0	0	0	0	2	2	0	0
uncultured bacterium KM3-187-G1	0	0	0	0	0	0	0	0	0	0	1	1
uncultured bacterium KM4-1-D1	0	0	0	0	0	0	0	0	0	0	1	1
uncultured bacterium lac121	0	0	0	0	0	0	0	0	0	0	1	1
uncultured bacterium lac153	0	0	0	0	0	0	0	0	1	1	0	0
uncultured bacterium lac160	0	0	0	0	0	0	0	0	5	5	0	0
uncultured bacterium NM_1663	0	0	0	0	0	0	0	0	0	0	1	1
uncultured bacterium pBIO2154	0	0	0	0	0	0	0	0	1	1	0	0
uncultured bacterium Rifle_16ft_4_minimus_19379	0	0	0	0	0	0	0	0	2	2	1	1
uncultured bacterium Rifle_16ft_4_minimus_37862	0	0	0	0	0	0	0	0	10	10	5	5
uncultured bacterium Rifle_16ft_4_minimus_38450	0	0	0	0	0	0	0	0	0	0	1	1
uncultured bacterium Rifle_16ft_4_minimus_752	0	0	0	0	0	0	0	0	2	2	1	1
uncultured bacterium W4-21b	0	0	0	0	0	0	0	0	1	1	0	0
uncultured bacterium W4-39b	2	2	0	0	0	0	0	0	0	0	0	0
uncultured bacterium W5-102b	0	0	0	0	0	0	0	0	4	4	4	4
uncultured bacterium W5-47b	0	0	0	0	0	0	0	0	1	1	0	0
uncultured bacterium W5-51b	0	0	0	0	0	0	0	0	6	6	0	0
uncultured bacterium yo11	0	0	0	0	0	0	0	0	0	0	1	1
uncultured bacterium yo9	0	0	0	0	0	0	0	0	1	1	4	4
uncultured compost bacterium	0	0	0	0	0	0	1	1	1	1	1	1
uncultured marine bacterium	0	0	0	0	0	0	0	0	1	1	0	0
uncultured methylotrophic bacterium	0	0	0	0	0	0	0	0	2	2	0	0
uncultured nuHF2 cluster bacterium HF0130_29D04	0	0	0	0	0	0	0	0	0	0	1	1
uncultured nuHF2 cluster bacterium HF0500_02A10	0	0	0	0	0	0	0	0	1	1	0	0
uncultured rumen bacterium	0	0	0	0	0	0	0	0	0	0	1	1
uncultured soil bacterium	0	0	0	0	2	2	0	0	45	45	41	41
unidentified bacterium CPA52	0	0	0	0	0	0	0	0	1	1	0	0
FCB group	5	0	3	0	3	0	2	0	349	3	247	0
Bacteroidetes/Chlorobi group	5	0	3	0	3	0	1	0	127	0	187	0
Bacteroidetes	4	0	3	0	3	0	0	0	108	5	179	3
Bacteroidetes Order II. Incertae sedis	0	0	0	0	1	0	0	0	25	0	3	0
Rhodothermaceae	0	0	0	0	1	0	0	0	25	1	3	0
Rhodothermus	0	0	0	0	1	0	0	0	15	0	3	0
Rhodothermus marinus	0	0	0	0	1	0	0	0	15	9	3	1
Rhodothermus marinus DSM 4252	0	0	0	0	0	0	0	0	1	1	1	1
Rhodothermus marinus SG0.5JP17-172	0	0	0	0	1	1	0	0	5	5	1	1
Salinibacter	0	0	0	0	0	0	0	0	9	0	0	0
Salinibacter ruber	0	0	0	0	0	0	0	0	9	6	0	0
Salinibacter ruber DSM 13855	0	0	0	0	0	0	0	0	1	1	0	0
Salinibacter ruber M8	0	0	0	0	0	0	0	0	2	2	0	0
Bacteroidia	1	0	0	0	1	0	0	0	16	0	6	0
Bacteroidales	1	0	0	0	1	0	0	0	16	1	6	0
Bacteroidaceae	1	0	0	0	0	0	0	0	1	0	2	0
Bacteroides	1	0	0	0	0	0	0	0	1	0	2	1
Bacteroides fragilis	1	1	0	0	0	0	0	0	1	0	1	0
Bacteroides fragilis YCH46	0	0	0	0	0	0	0	0	1	1	1	1
Porphyromonadaceae	0	0	0	0	0	0	0	0	2	0	0	0
Porphyromonas	0	0	0	0	0	0	0	0	2	0	0	0
Porphyromonas gingivalis	0	0	0	0	0	0	0	0	2	2	0	0
Prevotellaceae	0	0	0	0	1	0	0	0	5	0	2	0
Prevotella	0	0	0	0	1	0	0	0	5	0	2	0
Prevotella dentalis	0	0	0	0	0	0	0	0	4	0	1	0
Prevotella dentalis DSM 3688	0	0	0	0	0	0	0	0	4	4	1	1
Prevotella intermedia	0	0	0	0	0	0	0	0	1	1	0	0
Prevotella melaninogenica	0	0	0	0	0	0	0	0	0	0	1	0
Prevotella melaninogenica ATCC 25845	0	0	0	0	0	0	0	0	0	0	1	1
unclassified Prevotella	0	0	0	0	1	0	0	0	0	0	0	0
Prevotella sp. Sc00026	0	0	0	0	1	1	0	0	0	0	0	0
Rikenellaceae	0	0	0	0	0	0	0	0	6	0	2	0
Alistipes	0	0	0	0	0	0	0	0	6	0	2	0
Alistipes finegoldii	0	0	0	0	0	0	0	0	4	0	1	0
Alistipes finegoldii DSM 17242	0	0	0	0	0	0	0	0	4	4	1	1
Alistipes shahii	0	0	0	0	0	0	0	0	2	0	1	0
Alistipes shahii WAL 8301	0	0	0	0	0	0	0	0	2	2	1	1
Tannerellaceae	0	0	0	0	0	0	0	0	1	0	0	0
Parabacteroides	0	0	0	0	0	0	0	0	1	0	0	0
Parabacteroides distasonis	0	0	0	0	0	0	0	0	1	0	0	0
Parabacteroides distasonis ATCC 8503	0	0	0	0	0	0	0	0	1	1	0	0
Chitinophagia	0	0	0	0	0	0	0	0	13	0	149	0
Chitinophagales	0	0	0	0	0	0	0	0	13	0	149	0
Chitinophagaceae	0	0	0	0	0	0	0	0	13	1	149	2
Chitinophaga	0	0	0	0	0	0	0	0	8	0	3	0
Chitinophaga pinensis	0	0	0	0	0	0	0	0	8	0	3	0
Chitinophaga pinensis DSM 2588	0	0	0	0	0	0	0	0	8	8	3	3
Niastella	0	0	0	0	0	0	0	0	4	0	144	0
Niastella koreensis	0	0	0	0	0	0	0	0	4	0	144	0
Niastella koreensis GR20-10	0	0	0	0	0	0	0	0	4	4	144	144
Cytophagia	0	0	0	0	0	0	0	0	34	0	8	0
Cytophagales	0	0	0	0	0	0	0	0	33	3	8	0
Cyclobacteriaceae	0	0	0	0	0	0	0	0	1	0	0	0
Echinicola	0	0	0	0	0	0	0	0	1	0	0	0
Echinicola vietnamensis	0	0	0	0	0	0	0	0	1	0	0	0
Echinicola vietnamensis DSM 17526	0	0	0	0	0	0	0	0	1	1	0	0
Cytophagaceae	0	0	0	0	0	0	0	0	7	2	5	0
Cytophaga	0	0	0	0	0	0	0	0	2	0	4	0
Cytophaga hutchinsonii	0	0	0	0	0	0	0	0	2	0	4	0
Cytophaga hutchinsonii ATCC 33406	0	0	0	0	0	0	0	0	2	2	4	4
Dyadobacter	0	0	0	0	0	0	0	0	1	0	0	0
Dyadobacter fermentans	0	0	0	0	0	0	0	0	1	0	0	0
Dyadobacter fermentans DSM 18053	0	0	0	0	0	0	0	0	1	1	0	0
Fibrella	0	0	0	0	0	0	0	0	1	0	0	0
Fibrella aestuarina	0	0	0	0	0	0	0	0	1	0	0	0
Fibrella aestuarina BUZ 2	0	0	0	0	0	0	0	0	1	1	0	0
Runella	0	0	0	0	0	0	0	0	0	0	1	0
Runella slithyformis	0	0	0	0	0	0	0	0	0	0	1	0
Runella slithyformis DSM 19594	0	0	0	0	0	0	0	0	0	0	1	1
Spirosoma	0	0	0	0	0	0	0	0	1	0	0	0
Spirosoma linguale	0	0	0	0	0	0	0	0	1	0	0	0
Spirosoma linguale DSM 74	0	0	0	0	0	0	0	0	1	1	0	0
Flammeovirgaceae	0	0	0	0	0	0	0	0	1	0	1	0
Marivirga	0	0	0	0	0	0	0	0	1	0	1	0
Marivirga tractuosa	0	0	0	0	0	0	0	0	1	0	1	0
Marivirga tractuosa DSM 4126	0	0	0	0	0	0	0	0	1	1	1	1
Hymenobacteraceae	0	0	0	0	0	0	0	0	20	0	2	0
Hymenobacter	0	0	0	0	0	0	0	0	15	6	0	0
Hymenobacter sedentarius	0	0	0	0	0	0	0	0	3	3	0	0
Hymenobacter swuensis	0	0	0	0	0	0	0	0	1	0	0	0
Hymenobacter swuensis DY53	0	0	0	0	0	0	0	0	1	1	0	0
unclassified Hymenobacter	0	0	0	0	0	0	0	0	5	0	0	0
Hymenobacter sp. DG25B	0	0	0	0	0	0	0	0	1	1	0	0
Hymenobacter sp. PAMC 26628	0	0	0	0	0	0	0	0	4	4	0	0
Pontibacter	0	0	0	0	0	0	0	0	1	0	0	0
Pontibacter akesuensis	0	0	0	0	0	0	0	0	1	1	0	0
Rufibacter	0	0	0	0	0	0	0	0	4	0	2	0
Rufibacter tibetensis	0	0	0	0	0	0	0	0	1	1	0	0
unclassified Rufibacter	0	0	0	0	0	0	0	0	3	0	2	0
Rufibacter sp. DG15C	0	0	0	0	0	0	0	0	2	2	1	1
Rufibacter sp. DG31D	0	0	0	0	0	0	0	0	1	1	1	1
Persicobacteraceae	0	0	0	0	0	0	0	0	1	0	0	0
Persicobacter	0	0	0	0	0	0	0	0	1	0	0	0
Persicobacter sp. JZB09	0	0	0	0	0	0	0	0	1	1	0	0
environmental samples <CFB group bacteria,class Cytophagia>	0	0	0	0	0	0	0	0	1	0	0	0
uncultured Cytophagia bacterium	0	0	0	0	0	0	0	0	1	1	0	0
environmental samples <CFB group bacteria,phylum Bacteroidetes>	1	0	0	0	0	0	0	0	1	0	0	0
uncultured Bacteroidetes bacterium	1	1	0	0	0	0	0	0	1	1	0	0
Flavobacteriia	2	0	3	0	1	0	0	0	12	0	7	0
Flavobacteriales	2	0	3	0	1	0	0	0	12	0	7	1
Blattabacteriaceae	1	0	1	0	0	0	0	0	0	0	1	0
Blattabacterium	1	0	1	0	0	0	0	0	0	0	1	0
Blattabacterium punctulatus	1	0	1	0	0	0	0	0	0	0	0	0
Blattabacterium sp. (Cryptocercus punctulatus) str. Cpu	1	1	1	1	0	0	0	0	0	0	0	0
unclassified Blattabacterium	0	0	0	0	0	0	0	0	0	0	1	0
Blattabacterium sp. (Blattella germanica)	0	0	0	0	0	0	0	0	0	0	1	0
Blattabacterium sp. (Blattella germanica) str. Bge	0	0	0	0	0	0	0	0	0	0	1	1
Cryomorphaceae	0	0	0	0	0	0	0	0	1	0	0	0
environmental samples <CFB group bacteria,family Cryomorphaceae>	0	0	0	0	0	0	0	0	1	0	0	0
uncultured Cryomorphaceae bacterium	0	0	0	0	0	0	0	0	1	1	0	0
Flavobacteriaceae	1	0	2	1	1	0	0	0	11	0	4	0
Cellulophaga	0	0	0	0	0	0	0	0	1	0	0	0
Cellulophaga lytica	0	0	0	0	0	0	0	0	1	0	0	0
Cellulophaga lytica DSM 7489	0	0	0	0	0	0	0	0	1	1	0	0
Chryseobacterium	0	0	0	0	1	0	0	0	0	0	0	0
unclassified Chryseobacterium	0	0	0	0	1	0	0	0	0	0	0	0
Chryseobacterium sp. IHB B 17019	0	0	0	0	1	1	0	0	0	0	0	0
environmental samples <CFB group bacteria,family Flavobacteriaceae>	0	0	0	0	0	0	0	0	1	0	1	0
uncultured Flavobacteriaceae bacterium	0	0	0	0	0	0	0	0	1	1	1	1
Flavobacterium	0	0	1	0	0	0	0	0	4	0	0	0
Flavobacterium branchiophilum	0	0	0	0	0	0	0	0	2	0	0	0
Flavobacterium branchiophilum FL-15	0	0	0	0	0	0	0	0	2	2	0	0
Flavobacterium columnare	0	0	0	0	0	0	0	0	1	1	0	0
Flavobacterium indicum	0	0	0	0	0	0	0	0	1	0	0	0
Flavobacterium indicum GPTSA100-9 = DSM 17447	0	0	0	0	0	0	0	0	1	1	0	0
Flavobacterium koreense	0	0	1	1	0	0	0	0	0	0	0	0
Gramella	0	0	0	0	0	0	0	0	1	0	1	0
Gramella forsetii	0	0	0	0	0	0	0	0	1	0	1	0
Gramella forsetii KT0803	0	0	0	0	0	0	0	0	1	1	1	1
Muricauda	0	0	0	0	0	0	0	0	1	0	0	0
Muricauda lutaonensis	0	0	0	0	0	0	0	0	1	1	0	0
Myroides	0	0	0	0	0	0	0	0	1	1	2	1
unclassified Myroides	0	0	0	0	0	0	0	0	0	0	1	0
Myroides sp. A21	0	0	0	0	0	0	0	0	0	0	1	1
Siansivirga	0	0	0	0	0	0	0	0	1	0	0	0
Siansivirga zeaxanthinifaciens	0	0	0	0	0	0	0	0	1	0	0	0
Siansivirga zeaxanthinifaciens CC-SAMT-1	0	0	0	0	0	0	0	0	1	1	0	0
unclassified Flavobacteriaceae	0	0	0	0	0	0	0	0	1	0	0	0
Flavobacteriaceae bacterium 3519-10	0	0	0	0	0	0	0	0	1	1	0	0
Zobellia	1	0	0	0	0	0	0	0	0	0	0	0
Zobellia galactanivorans	1	1	0	0	0	0	0	0	0	0	0	0
unclassified Flavobacteriales	0	0	0	0	0	0	0	0	0	0	1	0
Candidatus Walczuchella	0	0	0	0	0	0	0	0	0	0	1	0
Candidatus Walczuchella monophlebidarum	0	0	0	0	0	0	0	0	0	0	1	1
Sphingobacteriia	0	0	0	0	0	0	0	0	2	0	2	0
Sphingobacteriales	0	0	0	0	0	0	0	0	2	0	2	0
Sphingobacteriaceae	0	0	0	0	0	0	0	0	2	0	2	0
Mucilaginibacter	0	0	0	0	0	0	0	0	0	0	1	0
Mucilaginibacter gotjawali	0	0	0	0	0	0	0	0	0	0	1	1
Pedobacter	0	0	0	0	0	0	0	0	1	0	0	0
Pedobacter heparinus	0	0	0	0	0	0	0	0	1	0	0	0
Pedobacter heparinus DSM 2366	0	0	0	0	0	0	0	0	1	1	0	0
Solitalea	0	0	0	0	0	0	0	0	1	0	1	0
Solitalea canadensis	0	0	0	0	0	0	0	0	1	0	1	0
Solitalea canadensis DSM 3403	0	0	0	0	0	0	0	0	1	1	1	1
unclassified Bacteroidetes	0	0	0	0	0	0	0	0	0	0	1	0
unclassified Bacteroidetes (miscellaneous)	0	0	0	0	0	0	0	0	0	0	1	0
Bacteroidetes bacterium UKL13-3	0	0	0	0	0	0	0	0	0	0	1	1
Chlorobi	1	0	0	0	0	0	1	0	15	0	8	0
Chlorobia	1	0	0	0	0	0	1	0	13	0	8	0
Chlorobiales	1	0	0	0	0	0	1	0	13	0	8	0
Chlorobiaceae	1	0	0	0	0	0	1	0	13	2	8	1
Chlorobaculum	0	0	0	0	0	0	1	0	4	0	4	0
Chlorobaculum parvum	0	0	0	0	0	0	1	0	1	0	0	0
Chlorobaculum parvum NCIB 8327	0	0	0	0	0	0	1	1	1	1	0	0
Chlorobaculum tepidum	0	0	0	0	0	0	0	0	3	0	4	0
Chlorobaculum tepidum TLS	0	0	0	0	0	0	0	0	3	3	4	4
Chlorobium/Pelodictyon group	1	0	0	0	0	0	0	0	6	0	2	1
Chlorobium	1	0	0	0	0	0	0	0	3	2	0	0
Chlorobium limicola	0	0	0	0	0	0	0	0	1	1	0	0
Chlorobium phaeobacteroides	1	0	0	0	0	0	0	0	0	0	0	0
Chlorobium phaeobacteroides DSM 266	1	1	0	0	0	0	0	0	0	0	0	0
Pelodictyon	0	0	0	0	0	0	0	0	3	0	1	0
Pelodictyon luteolum	0	0	0	0	0	0	0	0	3	0	1	0
Pelodictyon luteolum DSM 273	0	0	0	0	0	0	0	0	3	3	1	1
Chloroherpeton	0	0	0	0	0	0	0	0	1	0	0	0
Chloroherpeton thalassium	0	0	0	0	0	0	0	0	1	0	0	0
Chloroherpeton thalassium ATCC 35110	0	0	0	0	0	0	0	0	1	1	0	0
Prosthecochloris	0	0	0	0	0	0	0	0	0	0	1	0
Prosthecochloris aestuarii	0	0	0	0	0	0	0	0	0	0	1	0
Prosthecochloris aestuarii DSM 271	0	0	0	0	0	0	0	0	0	0	1	1
environmental samples <green sulfur bacteria,phylum Chlorobi>	0	0	0	0	0	0	0	0	2	0	0	0
uncultured Chlorobi bacterium	0	0	0	0	0	0	0	0	2	2	0	0
Ignavibacteriae	0	0	0	0	0	0	0	0	4	0	0	0
Ignavibacteria	0	0	0	0	0	0	0	0	4	0	0	0
environmental samples <bacteria,class Ignavibacteria>	0	0	0	0	0	0	0	0	1	0	0	0
uncultured Ignavibacteria bacterium Rifle_16ft_4_minimus_16666	0	0	0	0	0	0	0	0	1	1	0	0
Ignavibacteriales	0	0	0	0	0	0	0	0	3	0	0	0
Melioribacteraceae	0	0	0	0	0	0	0	0	3	0	0	0
Melioribacter	0	0	0	0	0	0	0	0	3	0	0	0
Melioribacter roseus	0	0	0	0	0	0	0	0	3	0	0	0
Melioribacter roseus P3M-2	0	0	0	0	0	0	0	0	3	3	0	0
Candidatus Cloacimonetes	0	0	0	0	0	0	0	0	1	0	0	0
Candidatus Cloacimonas	0	0	0	0	0	0	0	0	1	0	0	0
Candidatus Cloacimonas acidaminovorans	0	0	0	0	0	0	0	0	1	0	0	0
Candidatus Cloacimonas acidaminovorans str. Evry	0	0	0	0	0	0	0	0	1	1	0	0
Candidatus Latescibacteria	0	0	0	0	0	0	0	0	0	0	1	0
environmental samples <bacteria,phylum Candidatus Latescibacteria>	0	0	0	0	0	0	0	0	0	0	1	0
uncultured Latescibacteria bacterium	0	0	0	0	0	0	0	0	0	0	1	1
Fibrobacteres	0	0	0	0	0	0	0	0	1	0	0	0
Fibrobacteria	0	0	0	0	0	0	0	0	1	0	0	0
Fibrobacterales	0	0	0	0	0	0	0	0	1	0	0	0
Fibrobacteraceae	0	0	0	0	0	0	0	0	1	0	0	0
Fibrobacter	0	0	0	0	0	0	0	0	1	0	0	0
Fibrobacter succinogenes	0	0	0	0	0	0	0	0	1	0	0	0
Fibrobacter succinogenes subsp. succinogenes	0	0	0	0	0	0	0	0	1	0	0	0
Fibrobacter succinogenes subsp. succinogenes S85	0	0	0	0	0	0	0	0	1	1	0	0
Gemmatimonadetes	0	0	0	0	0	0	1	0	217	2	59	1
environmental samples <bacteria,phylum Gemmatimonadetes>	0	0	0	0	0	0	0	0	24	3	2	0
uncultured Gemmatimonadetes bacterium	0	0	0	0	0	0	0	0	2	2	0	0
uncultured Gemmatimonadetes bacterium Rifle_16ft_4_minimus_1650	0	0	0	0	0	0	0	0	4	4	0	0
uncultured Gemmatimonadetes bacterium Rifle_16ft_4_minimus_37772	0	0	0	0	0	0	0	0	14	14	2	2
uncultured Gemmatimonadetes bacterium Rifle_16ft_4_minimus_7	0	0	0	0	0	0	0	0	1	1	0	0
Gemmatimonadetes <class>	0	0	0	0	0	0	1	0	191	0	56	0
Gemmatimonadales	0	0	0	0	0	0	1	0	191	0	56	0
environmental samples <bacteria,order Gemmatimonadales>	0	0	0	0	0	0	0	0	2	0	1	0
uncultured Gemmatimonadales bacterium	0	0	0	0	0	0	0	0	0	0	1	1
uncultured Gemmatimonadales bacterium HF4000_15H13	0	0	0	0	0	0	0	0	2	2	0	0
Gemmatimonadaceae	0	0	0	0	0	0	1	0	189	7	55	2
Gemmatimonas	0	0	0	0	0	0	0	0	49	8	17	3
Gemmatimonas aurantiaca	0	0	0	0	0	0	0	0	23	0	9	0
Gemmatimonas aurantiaca T-27	0	0	0	0	0	0	0	0	23	23	9	9
Gemmatimonas phototrophica	0	0	0	0	0	0	0	0	18	18	5	5
Gemmatirosa	0	0	0	0	0	0	1	0	133	0	36	0
Gemmatirosa kalamazoonesis	0	0	0	0	0	0	1	1	133	133	36	36
Fusobacteria	2	0	2	0	0	0	0	0	2	0	0	0
Fusobacteriia	2	0	2	0	0	0	0	0	2	0	0	0
Fusobacteriales	2	0	2	0	0	0	0	0	2	0	0	0
Fusobacteriaceae	1	0	2	0	0	0	0	0	2	0	0	0
Fusobacterium	1	0	2	0	0	0	0	0	1	0	0	0
Fusobacterium nucleatum	1	0	2	1	0	0	0	0	1	0	0	0
Fusobacterium nucleatum subsp. polymorphum	0	0	1	1	0	0	0	0	1	1	0	0
Fusobacterium nucleatum subsp. vincentii	1	1	0	0	0	0	0	0	0	0	0	0
Ilyobacter	0	0	0	0	0	0	0	0	1	0	0	0
Ilyobacter polytropus	0	0	0	0	0	0	0	0	1	0	0	0
Ilyobacter polytropus DSM 2926	0	0	0	0	0	0	0	0	1	1	0	0
Leptotrichiaceae	1	0	0	0	0	0	0	0	0	0	0	0
Sebaldella	1	0	0	0	0	0	0	0	0	0	0	0
Sebaldella termitidis	1	0	0	0	0	0	0	0	0	0	0	0
Sebaldella termitidis ATCC 33386	1	1	0	0	0	0	0	0	0	0	0	0
Nitrospinae/Tectomicrobia group	0	0	0	0	0	0	0	0	1	0	0	0
Candidatus Tectomicrobia	0	0	0	0	0	0	0	0	1	0	0	0
Candidatus Entotheonella	0	0	0	0	0	0	0	0	1	0	0	0
environmental samples <bacteria,genus Candidatus Entotheonella>	0	0	0	0	0	0	0	0	1	0	0	0
uncultured Candidatus Entotheonella sp.	0	0	0	0	0	0	0	0	1	1	0	0
Nitrospirae	1	0	1	0	0	0	0	0	73	0	90	0
environmental samples <bacteria,phylum Nitrospirae>	0	0	0	0	0	0	0	0	3	0	20	0
uncultured Nitrospirae bacterium MY3-5B	0	0	0	0	0	0	0	0	0	0	1	1
uncultured Nitrospirae bacterium Rifle_16ft_4_minimus_10340	0	0	0	0	0	0	0	0	3	3	19	19
Nitrospira <class>	1	0	1	0	0	0	0	0	70	0	70	0
Nitrospirales	1	0	1	0	0	0	0	0	70	0	70	0
Nitrospiraceae	1	1	1	1	0	0	0	0	70	1	70	0
Leptospirillum	0	0	0	0	0	0	0	0	2	0	1	0
Leptospirillum sp. Group I	0	0	0	0	0	0	0	0	0	0	1	0
Leptospirillum ferrooxidans	0	0	0	0	0	0	0	0	0	0	1	0
Leptospirillum ferrooxidans C2-3	0	0	0	0	0	0	0	0	0	0	1	1
Leptospirillum sp. Group II	0	0	0	0	0	0	0	0	1	0	0	0
Leptospirillum sp. Group II 'CF-1'	0	0	0	0	0	0	0	0	1	1	0	0
Leptospirillum sp. Group III	0	0	0	0	0	0	0	0	1	0	0	0
Leptospirillum ferriphilum	0	0	0	0	0	0	0	0	1	1	0	0
Nitrospira	0	0	0	0	0	0	0	0	67	9	67	10
Candidatus Nitrospira bockiana	0	0	0	0	0	0	0	0	5	5	0	0
Candidatus Nitrospira inopinata	0	0	0	0	0	0	0	0	11	11	7	7
environmental samples <bacteria,genus Nitrospira>	0	0	0	0	0	0	0	0	6	0	19	0
uncultured Nitrospira sp.	0	0	0	0	0	0	0	0	6	6	19	19
Nitrospira defluvii	0	0	0	0	0	0	0	0	6	6	9	9
Nitrospira moscoviensis	0	0	0	0	0	0	0	0	30	30	22	22
Thermodesulfovibrio	0	0	0	0	0	0	0	0	0	0	2	0
Thermodesulfovibrio yellowstonii	0	0	0	0	0	0	0	0	0	0	2	0
Thermodesulfovibrio yellowstonii DSM 11347	0	0	0	0	0	0	0	0	0	0	2	2
Proteobacteria	27	0	69	1	72915	155	185	12	9982	1010	5076	295
Acidithiobacillia	0	0	0	0	0	0	0	0	3	0	2	0
Acidithiobacillales	0	0	0	0	0	0	0	0	3	0	2	0
Acidithiobacillaceae	0	0	0	0	0	0	0	0	3	0	2	0
Acidithiobacillus	0	0	0	0	0	0	0	0	3	1	2	0
Acidithiobacillus caldus	0	0	0	0	0	0	0	0	1	1	2	2
Acidithiobacillus ferrooxidans	0	0	0	0	0	0	0	0	1	1	0	0
Alphaproteobacteria	7	4	28	16	17	1	83	6	2790	244	2318	155
Caulobacterales	0	0	0	0	1	0	0	0	74	0	47	0
Caulobacteraceae	0	0	0	0	1	0	0	0	74	1	47	1
Asticcacaulis	0	0	0	0	0	0	0	0	3	0	0	0
Asticcacaulis excentricus	0	0	0	0	0	0	0	0	3	0	0	0
Asticcacaulis excentricus CB 48	0	0	0	0	0	0	0	0	3	3	0	0
Brevundimonas	0	0	0	0	1	0	0	0	17	0	6	0
Brevundimonas diminuta	0	0	0	0	0	0	0	0	1	1	0	0
Brevundimonas subvibrioides	0	0	0	0	0	0	0	0	8	0	4	0
Brevundimonas subvibrioides ATCC 15264	0	0	0	0	0	0	0	0	8	8	4	4
environmental samples <a-proteobacteria,genus Brevundimonas>	0	0	0	0	0	0	0	0	0	0	1	0
uncultured Brevundimonas sp.	0	0	0	0	0	0	0	0	0	0	1	1
unclassified Brevundimonas	0	0	0	0	1	0	0	0	8	0	1	0
Brevundimonas sp. DS20	0	0	0	0	1	1	0	0	8	8	1	1
Caulobacter	0	0	0	0	0	0	0	0	42	2	26	2
Caulobacter henricii	0	0	0	0	0	0	0	0	8	8	5	5
Caulobacter segnis	0	0	0	0	0	0	0	0	15	0	4	0
Caulobacter segnis ATCC 21756	0	0	0	0	0	0	0	0	15	15	4	4
Caulobacter vibrioides	0	0	0	0	0	0	0	0	4	0	3	0
Caulobacter vibrioides CB15	0	0	0	0	0	0	0	0	4	0	3	0
Caulobacter vibrioides NA1000	0	0	0	0	0	0	0	0	4	4	3	3
unclassified Caulobacter	0	0	0	0	0	0	0	0	13	0	12	0
Caulobacter sp. Amph-lower	0	0	0	0	0	0	0	0	0	0	1	1
Caulobacter sp. K31	0	0	0	0	0	0	0	0	13	13	11	11
environmental samples <a-proteobacteria,family Caulobacteraceae>	0	0	0	0	0	0	0	0	1	0	0	0
uncultured Caulobacteraceae bacterium	0	0	0	0	0	0	0	0	1	1	0	0
Phenylobacterium	0	0	0	0	0	0	0	0	10	0	14	0
Phenylobacterium zucineum	0	0	0	0	0	0	0	0	10	0	14	1
Phenylobacterium zucineum HLK1	0	0	0	0	0	0	0	0	10	10	13	13
environmental samples <a-proteobacteria,class Alphaproteobacteria>	0	0	0	0	0	0	0	0	7	0	3	0
uncultured alpha proteobacterium HF0130_20P23	0	0	0	0	0	0	0	0	2	2	0	0
uncultured Alphaproteobacteria bacterium	0	0	0	0	0	0	0	0	5	5	3	3
Holosporales	0	0	0	0	0	0	0	0	3	0	1	0
Caedimonadaceae	0	0	0	0	0	0	0	0	3	0	1	0
Candidatus Nucleicultrix	0	0	0	0	0	0	0	0	3	0	1	0
Candidatus Nucleicultrix amoebiphila	0	0	0	0	0	0	0	0	3	3	1	1
Parvularculales	0	0	0	0	0	0	0	0	3	0	0	0
Parvularculaceae	0	0	0	0	0	0	0	0	3	0	0	0
Parvularcula	0	0	0	0	0	0	0	0	3	0	0	0
Parvularcula bermudensis	0	0	0	0	0	0	0	0	3	0	0	0
Parvularcula bermudensis HTCC2503	0	0	0	0	0	0	0	0	3	3	0	0
Rhizobiales	0	0	2	0	7	0	44	4	1807	194	1800	176
Aurantimonadaceae	0	0	0	0	0	0	0	0	50	0	30	0
Aurantimonas	0	0	0	0	0	0	0	0	7	3	2	1
Aurantimonas coralicida	0	0	0	0	0	0	0	0	1	1	0	0
Aurantimonas manganoxydans	0	0	0	0	0	0	0	0	3	0	1	0
Aurantimonas manganoxydans SI85-9A1	0	0	0	0	0	0	0	0	3	3	1	1
Aureimonas	0	0	0	0	0	0	0	0	20	1	18	0
Aureimonas altamirensis	0	0	0	0	0	0	0	0	3	3	2	2
Aureimonas frigidaquae	0	0	0	0	0	0	0	0	3	3	2	2
unclassified Aureimonas	0	0	0	0	0	0	0	0	13	0	14	0
Aureimonas sp. AU20	0	0	0	0	0	0	0	0	10	10	11	11
Aureimonas sp. AU22	0	0	0	0	0	0	0	0	2	2	1	1
Aureimonas sp. AU4	0	0	0	0	0	0	0	0	1	1	2	2
Fulvimarina	0	0	0	0	0	0	0	0	3	0	0	0
Fulvimarina pelagi	0	0	0	0	0	0	0	0	3	3	0	0
Martelella	0	0	0	0	0	0	0	0	20	0	10	0
Martelella endophytica	0	0	0	0	0	0	0	0	8	8	9	9
unclassified Martelella	0	0	0	0	0	0	0	0	12	0	1	0
Martelella sp. AD-3	0	0	0	0	0	0	0	0	12	12	1	1
Bartonellaceae	0	0	0	0	0	0	0	0	0	0	3	0
Bartonella	0	0	0	0	0	0	0	0	0	0	3	2
Bartonella tribocorum	0	0	0	0	0	0	0	0	0	0	1	0
Bartonella tribocorum CIP 105476	0	0	0	0	0	0	0	0	0	0	1	1
Beijerinckiaceae	0	0	0	0	0	0	0	0	11	0	10	0
Beijerinckia	0	0	0	0	0	0	0	0	3	0	6	0
Beijerinckia indica	0	0	0	0	0	0	0	0	3	0	6	0
Beijerinckia indica subsp. indica	0	0	0	0	0	0	0	0	3	0	6	0
Beijerinckia indica subsp. indica ATCC 9039	0	0	0	0	0	0	0	0	3	3	6	6
Methylocella	0	0	0	0	0	0	0	0	8	0	4	0
Methylocella silvestris	0	0	0	0	0	0	0	0	8	0	4	0
Methylocella silvestris BL2	0	0	0	0	0	0	0	0	8	8	4	4
Bradyrhizobiaceae	0	0	0	0	2	0	2	0	435	33	682	56
Afipia	0	0	0	0	0	0	0	0	3	1	1	0
Afipia clevelandensis	0	0	0	0	0	0	0	0	1	0	0	0
Afipia clevelandensis ATCC 49720	0	0	0	0	0	0	0	0	1	1	0	0
Afipia felis	0	0	0	0	0	0	0	0	1	0	0	0
Afipia felis genospecies A	0	0	0	0	0	0	0	0	1	1	0	0
unclassified Afipia	0	0	0	0	0	0	0	0	0	0	1	0
Afipia sp. B-91-007287	0	0	0	0	0	0	0	0	0	0	1	1
Bosea	0	0	0	0	0	0	0	0	24	1	16	0
Bosea eneae	0	0	0	0	0	0	0	0	1	0	0	0
Bosea eneae 34614	0	0	0	0	0	0	0	0	1	1	0	0
Bosea sp. PAMC 26642	0	0	0	0	0	0	0	0	21	21	15	15
Bosea thiooxidans	0	0	0	0	0	0	0	0	1	1	0	0
Bosea vestrisii	0	0	0	0	0	0	0	0	0	0	1	0
Bosea vestrisii 34635	0	0	0	0	0	0	0	0	0	0	1	1
Bradyrhizobium	0	0	0	0	2	1	2	1	224	59	417	117
Bradyrhizobium diazoefficiens	0	0	0	0	0	0	0	0	19	7	70	16
Bradyrhizobium diazoefficiens USDA 110	0	0	0	0	0	0	0	0	12	12	54	54
Bradyrhizobium elkanii	0	0	0	0	0	0	0	0	0	0	1	1
Bradyrhizobium japonicum	0	0	0	0	0	0	0	0	36	19	63	39
Bradyrhizobium japonicum SEMIA 5079	0	0	0	0	0	0	0	0	6	6	7	7
Bradyrhizobium japonicum USDA 123	0	0	0	0	0	0	0	0	0	0	1	1
Bradyrhizobium japonicum USDA 6	0	0	0	0	0	0	0	0	11	11	16	16
Bradyrhizobium jicamae	0	0	0	0	0	0	0	0	1	1	0	0
Bradyrhizobium liaoningense	0	0	0	0	0	0	0	0	0	0	2	2
Bradyrhizobium oligotrophicum	0	0	0	0	0	0	0	0	21	0	27	0
Bradyrhizobium oligotrophicum S58	0	0	0	0	0	0	0	0	21	21	27	27
unclassified Bradyrhizobium	0	0	0	0	1	0	1	0	88	0	137	0
Bradyrhizobium sp. 11LoS11_3	0	0	0	0	0	0	0	0	0	0	1	1
Bradyrhizobium sp. AbruD4	0	0	0	0	0	0	0	0	0	0	1	1
Bradyrhizobium sp. ARR456	0	0	0	0	0	0	0	0	0	0	1	1
Bradyrhizobium sp. BTAi1	0	0	0	0	0	0	0	0	17	17	40	40
Bradyrhizobium sp. CCBAU 7128301	0	0	0	0	0	0	0	0	0	0	1	1
Bradyrhizobium sp. CCGE-LA001	0	0	0	0	0	0	0	0	22	22	33	33
Bradyrhizobium sp. gdr4	0	0	0	0	0	0	0	0	0	0	1	1
Bradyrhizobium sp. LMG 11955	0	0	0	0	0	0	0	0	0	0	1	1
Bradyrhizobium sp. LMG 15253	0	0	0	0	0	0	0	0	1	1	0	0
Bradyrhizobium sp. lor5	0	0	0	0	0	0	0	0	2	2	0	0
Bradyrhizobium sp. mg1.32	0	0	0	0	0	0	0	0	0	0	1	1
Bradyrhizobium sp. ORS 278	0	0	0	0	1	1	1	1	25	25	20	20
Bradyrhizobium sp. ORS 3257	0	0	0	0	0	0	0	0	1	1	0	0
Bradyrhizobium sp. ORS 361	0	0	0	0	0	0	0	0	1	1	0	0
Bradyrhizobium sp. S23321	0	0	0	0	0	0	0	0	15	15	33	33
Bradyrhizobium sp. STM 8090	0	0	0	0	0	0	0	0	1	1	1	1
Bradyrhizobium sp. SUT-PR64	0	0	0	0	0	0	0	0	1	1	0	0
Bradyrhizobium sp. TUTLl4.10.9	0	0	0	0	0	0	0	0	0	0	1	1
Bradyrhizobium sp. TUTLl8.20.5	0	0	0	0	0	0	0	0	1	1	0	0
Bradyrhizobium sp. TUTVSRDK	0	0	0	0	0	0	0	0	1	1	0	0
Bradyrhizobium sp. UFLA06-12	0	0	0	0	0	0	0	0	0	0	2	2
Nitrobacter	0	0	0	0	0	0	0	0	27	0	34	1
Nitrobacter hamburgensis	0	0	0	0	0	0	0	0	15	0	27	0
Nitrobacter hamburgensis X14	0	0	0	0	0	0	0	0	15	15	27	27
Nitrobacter winogradskyi	0	0	0	0	0	0	0	0	12	0	6	0
Nitrobacter winogradskyi Nb-255	0	0	0	0	0	0	0	0	12	12	6	6
Oligotropha	0	0	0	0	0	0	0	0	8	0	13	0
Oligotropha carboxidovorans	0	0	0	0	0	0	0	0	8	8	13	12
Oligotropha carboxidovorans OM5	0	0	0	0	0	0	0	0	0	0	1	1
Rhodopseudomonas	0	0	0	0	0	0	0	0	116	1	145	1
Rhodopseudomonas palustris	0	0	0	0	0	0	0	0	115	25	143	38
Rhodopseudomonas palustris BisA53	0	0	0	0	0	0	0	0	13	13	21	21
Rhodopseudomonas palustris BisB18	0	0	0	0	0	0	0	0	14	14	15	15
Rhodopseudomonas palustris BisB5	0	0	0	0	0	0	0	0	5	5	15	15
Rhodopseudomonas palustris CGA009	0	0	0	0	0	0	0	0	5	5	7	7
Rhodopseudomonas palustris DX-1	0	0	0	0	0	0	0	0	22	22	19	19
Rhodopseudomonas palustris HaA2	0	0	0	0	0	0	0	0	30	30	23	23
Rhodopseudomonas palustris TIE-1	0	0	0	0	0	0	0	0	1	1	5	5
Rhodopseudomonas thermotolerans	0	0	0	0	0	0	0	0	0	0	1	1
Brucellaceae	0	0	0	0	0	0	0	0	9	0	7	1
Brucella	0	0	0	0	0	0	0	0	4	4	2	1
Brucella abortus	0	0	0	0	0	0	0	0	0	0	1	1
Ochrobactrum	0	0	0	0	0	0	0	0	5	0	4	0
Ochrobactrum anthropi	0	0	0	0	0	0	0	0	4	0	3	1
Ochrobactrum anthropi ATCC 49188	0	0	0	0	0	0	0	0	4	4	2	2
Ochrobactrum pseudintermedium	0	0	0	0	0	0	0	0	1	1	0	0
unclassified Ochrobactrum	0	0	0	0	0	0	0	0	0	0	1	0
Ochrobactrum sp. TYg2-2	0	0	0	0	0	0	0	0	0	0	1	1
Chelatococcaceae	0	0	0	0	0	0	0	0	31	0	28	0
Chelatococcus	0	0	0	0	0	0	0	0	31	0	28	0
unclassified Chelatococcus	0	0	0	0	0	0	0	0	31	0	28	0
Chelatococcus sp. CO-6	0	0	0	0	0	0	0	0	31	31	28	28
environmental samples <a-proteobacteria,order Rhizobiales>	0	0	0	0	0	0	0	0	1	0	0	0
uncultured Rhizobiales bacterium	0	0	0	0	0	0	0	0	1	1	0	0
Hyphomicrobiaceae	0	0	0	0	0	0	1	0	220	3	205	1
Blastochloris	0	0	0	0	0	0	0	0	23	0	23	0
Blastochloris viridis	0	0	0	0	0	0	0	0	23	23	23	23
Devosia	0	0	0	0	0	0	0	0	36	0	22	6
unclassified Devosia	0	0	0	0	0	0	0	0	36	0	16	0
Devosia sp. A16	0	0	0	0	0	0	0	0	20	20	12	12
Devosia sp. H5989	0	0	0	0	0	0	0	0	16	16	4	4
Filomicrobium	0	0	0	0	0	0	0	0	6	0	2	0
Candidatus Filomicrobium marinum	0	0	0	0	0	0	0	0	6	6	2	2
Hyphomicrobium	0	0	0	0	0	0	1	0	52	3	36	2
environmental samples <a-proteobacteria,genus Hyphomicrobium>	0	0	0	0	0	0	0	0	6	0	10	0
Hyphomicrobium sp. enrichment culture clone AD_fhs_13	0	0	0	0	0	0	0	0	1	1	0	0
uncultured Hyphomicrobium sp.	0	0	0	0	0	0	0	0	5	5	10	10
Hyphomicrobium denitrificans	0	0	0	0	0	0	0	0	17	5	12	2
Hyphomicrobium denitrificans 1NES1	0	0	0	0	0	0	0	0	4	4	4	4
Hyphomicrobium denitrificans ATCC 51888	0	0	0	0	0	0	0	0	8	8	6	6
Hyphomicrobium nitrativorans	0	0	0	0	0	0	0	0	16	0	8	0
Hyphomicrobium nitrativorans NL23	0	0	0	0	0	0	0	0	16	16	8	8
unclassified Hyphomicrobium	0	0	0	0	0	0	1	0	10	0	4	0
Hyphomicrobium sp. MC1	0	0	0	0	0	0	1	1	10	10	4	4
Pelagibacterium	0	0	0	0	0	0	0	0	11	0	2	0
Pelagibacterium halotolerans	0	0	0	0	0	0	0	0	11	0	2	0
Pelagibacterium halotolerans B2	0	0	0	0	0	0	0	0	11	11	2	2
Rhodomicrobium	0	0	0	0	0	0	0	0	14	0	3	0
Rhodomicrobium vannielii	0	0	0	0	0	0	0	0	14	0	3	0
Rhodomicrobium vannielii ATCC 17100	0	0	0	0	0	0	0	0	14	14	3	3
Rhodoplanes	0	0	0	0	0	0	0	0	75	0	116	0
environmental samples <a-proteobacteria,genus Rhodoplanes>	0	0	0	0	0	0	0	0	0	0	1	0
uncultured Rhodoplanes sp.	0	0	0	0	0	0	0	0	0	0	1	1
unclassified Rhodoplanes	0	0	0	0	0	0	0	0	75	0	115	0
Rhodoplanes sp. Z2-YC6860	0	0	0	0	0	0	0	0	75	75	115	115
Methylobacteriaceae	0	0	1	0	1	0	3	0	145	0	117	0
Methylobacterium	0	0	1	0	1	0	3	1	119	26	102	23
Methylobacterium aquaticum	0	0	0	0	1	1	0	0	18	18	18	18
Methylobacterium jeotgali	0	0	0	0	0	0	0	0	0	0	1	1
Methylobacterium nodulans	0	0	0	0	0	0	1	0	20	0	26	0
Methylobacterium nodulans ORS 2060	0	0	0	0	0	0	1	1	20	20	26	26
Methylobacterium oryzae	0	0	0	0	0	0	0	0	10	0	13	0
Methylobacterium oryzae CBMB20	0	0	0	0	0	0	0	0	10	10	13	13
Methylobacterium radiotolerans	0	0	1	0	0	0	0	0	9	0	7	0
Methylobacterium radiotolerans JCM 2831	0	0	1	1	0	0	0	0	9	9	7	7
unclassified Methylobacterium	0	0	0	0	0	0	1	0	36	0	14	0
Methylobacterium sp. 4-46	0	0	0	0	0	0	0	0	31	31	11	11
Methylobacterium sp. AMS5	0	0	0	0	0	0	1	1	5	5	3	3
Methylorubrum	0	0	0	0	0	0	0	0	26	0	14	0
Methylorubrum extorquens	0	0	0	0	0	0	0	0	18	10	10	3
Methylorubrum extorquens AM1	0	0	0	0	0	0	0	0	1	1	3	3
Methylorubrum extorquens CM4	0	0	0	0	0	0	0	0	3	3	3	3
Methylorubrum extorquens DM4	0	0	0	0	0	0	0	0	1	1	1	1
Methylorubrum extorquens PA1	0	0	0	0	0	0	0	0	3	3	0	0
Methylorubrum populi	0	0	0	0	0	0	0	0	8	0	4	0
Methylorubrum populi BJ001	0	0	0	0	0	0	0	0	8	8	4	4
Microvirga	0	0	0	0	0	0	0	0	0	0	1	1
Methylocystaceae	0	0	0	0	0	0	1	0	12	0	3	0
Methylocystis	0	0	0	0	0	0	1	0	12	0	3	0
unclassified Methylocystis	0	0	0	0	0	0	1	0	12	0	3	0
Methylocystis sp. SC2	0	0	0	0	0	0	1	1	12	12	3	3
Phyllobacteriaceae	0	0	1	0	0	0	5	0	305	5	200	4
Aminobacter	0	0	0	0	0	0	0	0	26	0	21	0
Aminobacter aminovorans	0	0	0	0	0	0	0	0	26	26	21	21
Chelativorans	0	0	0	0	0	0	0	0	13	0	5	0
unclassified Chelativorans	0	0	0	0	0	0	0	0	13	0	5	0
Chelativorans sp. BNC1	0	0	0	0	0	0	0	0	13	13	5	5
Hoeflea	0	0	0	0	0	0	0	0	7	0	0	0
unclassified Hoeflea	0	0	0	0	0	0	0	0	7	0	0	0
Hoeflea sp. IMCC20628	0	0	0	0	0	0	0	0	7	7	0	0
Mesorhizobium	0	0	1	0	0	0	5	1	254	64	170	45
environmental samples <a-proteobacteria,genus Mesorhizobium>	0	0	0	0	0	0	0	0	1	0	1	0
uncultured Mesorhizobium sp.	0	0	0	0	0	0	0	0	1	1	1	1
Mesorhizobium albiziae	0	0	0	0	0	0	0	0	0	0	1	1
Mesorhizobium australicum	0	0	0	0	0	0	1	0	26	0	17	0
Mesorhizobium australicum WSM2073	0	0	0	0	0	0	1	1	26	26	17	17
Mesorhizobium camelthorni	0	0	0	0	0	0	0	0	1	1	0	0
Mesorhizobium chacoense	0	0	0	0	0	0	0	0	1	1	1	1
Mesorhizobium ciceri	0	0	0	0	0	0	1	0	57	2	23	0
Mesorhizobium ciceri biovar biserrulae	0	0	0	0	0	0	1	0	55	11	23	4
Mesorhizobium ciceri biovar biserrulae WSM1271	0	0	0	0	0	0	1	1	44	44	19	19
Mesorhizobium huakuii	0	0	0	0	0	0	0	0	30	1	25	0
Mesorhizobium huakuii 7653R	0	0	0	0	0	0	0	0	29	29	25	25
Mesorhizobium japonicum	0	0	0	0	0	0	2	0	26	0	24	0
Mesorhizobium japonicum MAFF 303099	0	0	0	0	0	0	2	2	26	26	24	24
Mesorhizobium jarvisii	0	0	0	0	0	0	0	0	0	0	1	0
Mesorhizobium jarvisii ATCC 33669	0	0	0	0	0	0	0	0	0	0	1	1
Mesorhizobium loti	0	0	0	0	0	0	0	0	1	0	2	1
Mesorhizobium loti NZP2037	0	0	0	0	0	0	0	0	1	1	1	1
Mesorhizobium mediterraneum	0	0	0	0	0	0	0	0	4	4	1	1
Mesorhizobium metallidurans	0	0	0	0	0	0	0	0	0	0	2	0
Mesorhizobium metallidurans STM 2683	0	0	0	0	0	0	0	0	0	0	2	2
Mesorhizobium opportunistum	0	0	1	0	0	0	0	0	42	0	24	0
Mesorhizobium opportunistum WSM2075	0	0	1	1	0	0	0	0	42	42	24	24
unclassified Mesorhizobium	0	0	0	0	0	0	0	0	1	0	3	0
Mesorhizobium sp. AC98b	0	0	0	0	0	0	0	0	0	0	1	1
Mesorhizobium sp. ACMP18	0	0	0	0	0	0	0	0	0	0	1	1
Mesorhizobium sp. CCANP73	0	0	0	0	0	0	0	0	1	1	0	0
Mesorhizobium sp. STM 8092	0	0	0	0	0	0	0	0	0	0	1	1
Rhizobiaceae	0	0	0	0	4	1	28	0	247	14	268	12
Liberibacter	0	0	0	0	0	0	0	0	1	0	2	0
Candidatus Liberibacter asiaticus	0	0	0	0	0	0	0	0	0	0	1	0
Candidatus Liberibacter asiaticus str. gxpsy	0	0	0	0	0	0	0	0	0	0	1	1
Candidatus Liberibacter psyllaurous	0	0	0	0	0	0	0	0	0	0	1	1
Candidatus Liberibacter solanacearum	0	0	0	0	0	0	0	0	1	0	0	0
Candidatus Liberibacter solanacearum CLso-ZC1	0	0	0	0	0	0	0	0	1	1	0	0
Rhizobium/Agrobacterium group	0	0	0	0	1	0	5	2	147	7	206	10
Agrobacterium	0	0	0	0	1	0	0	0	19	1	14	1
Agrobacterium rhizogenes	0	0	0	0	0	0	0	0	1	1	1	1
Agrobacterium tumefaciens complex	0	0	0	0	1	0	0	0	15	1	12	0
Agrobacterium fabrum	0	0	0	0	0	0	0	0	5	0	3	0
Agrobacterium fabrum str. C58	0	0	0	0	0	0	0	0	5	5	3	3
Agrobacterium tumefaciens	0	0	0	0	1	1	0	0	9	2	9	1
Agrobacterium radiobacter K84	0	0	0	0	0	0	0	0	5	5	8	8
Agrobacterium tumefaciens (strain Ach5)	0	0	0	0	0	0	0	0	2	0	0	0
Agrobacterium tumefaciens LBA4213 (Ach5)	0	0	0	0	0	0	0	0	2	2	0	0
Agrobacterium vitis	0	0	0	0	0	0	0	0	1	0	0	0
Agrobacterium vitis S4	0	0	0	0	0	0	0	0	1	1	0	0
environmental samples <a-proteobacteria,genus Agrobacterium>	0	0	0	0	0	0	0	0	1	0	0	0
uncultured Agrobacterium sp.	0	0	0	0	0	0	0	0	1	1	0	0
Neorhizobium	0	0	0	0	0	0	0	0	15	0	5	0
Neorhizobium galegae	0	0	0	0	0	0	0	0	15	3	5	0
Neorhizobium galegae bv. officinalis	0	0	0	0	0	0	0	0	7	0	2	0
Neorhizobium galegae bv. officinalis bv. officinalis str. HAMBI 1141	0	0	0	0	0	0	0	0	7	7	2	2
Neorhizobium galegae bv. orientalis	0	0	0	0	0	0	0	0	5	0	3	0
Neorhizobium galegae bv. orientalis str. HAMBI 540	0	0	0	0	0	0	0	0	5	5	3	3
Pararhizobium	0	0	0	0	0	0	0	0	1	1	0	0
Rhizobium	0	0	0	0	0	0	3	0	105	18	177	8
Rhizobium etli	0	0	0	0	0	0	2	2	22	11	25	8
Rhizobium etli bv. mimosae	0	0	0	0	0	0	0	0	4	0	7	0
Rhizobium etli bv. mimosae str. IE4771	0	0	0	0	0	0	0	0	4	4	4	4
Rhizobium etli bv. mimosae str. Mim1	0	0	0	0	0	0	0	0	0	0	3	3
Rhizobium etli bv. phaseoli	0	0	0	0	0	0	0	0	3	0	2	0
Rhizobium etli bv. phaseoli str. IE4803	0	0	0	0	0	0	0	0	3	3	2	2
Rhizobium etli CIAT 652	0	0	0	0	0	0	0	0	4	4	8	8
Rhizobium favelukesii	0	0	0	0	0	0	0	0	7	7	25	25
Rhizobium gallicum	0	0	0	0	0	0	0	0	3	0	82	0
Rhizobium gallicum bv. gallicum	0	0	0	0	0	0	0	0	3	0	82	0
Rhizobium gallicum bv. gallicum R602	0	0	0	0	0	0	0	0	3	3	82	82
Rhizobium giardinii	0	0	0	0	0	0	0	0	1	1	0	0
Rhizobium laguerreae	0	0	0	0	0	0	0	0	1	1	0	0
Rhizobium leguminosarum	0	0	0	0	0	0	0	0	40	6	23	2
Rhizobium leguminosarum bv. trifolii	0	0	0	0	0	0	0	0	27	3	18	2
Rhizobium leguminosarum bv. trifolii CB782	0	0	0	0	0	0	0	0	13	13	5	5
Rhizobium leguminosarum bv. trifolii WSM1325	0	0	0	0	0	0	0	0	1	1	3	3
Rhizobium leguminosarum bv. trifolii WSM1689	0	0	0	0	0	0	0	0	5	5	4	4
Rhizobium leguminosarum bv. trifolii WSM2304	0	0	0	0	0	0	0	0	5	5	4	4
Rhizobium leguminosarum bv. viciae	0	0	0	0	0	0	0	0	7	1	3	0
Rhizobium leguminosarum bv. viciae 3841	0	0	0	0	0	0	0	0	6	6	3	3
Rhizobium leucaenae	0	0	0	0	0	0	0	0	1	1	0	0
Rhizobium nepotum	0	0	0	0	0	0	0	0	0	0	1	0
Rhizobium nepotum 39/7	0	0	0	0	0	0	0	0	0	0	1	1
Rhizobium tropici	0	0	0	0	0	0	0	0	4	0	7	1
Rhizobium tropici CIAT 899	0	0	0	0	0	0	0	0	4	4	6	6
unclassified Rhizobium	0	0	0	0	0	0	1	0	8	0	6	0
Rhizobium sp.	0	0	0	0	0	0	0	0	0	0	1	1
Rhizobium sp. CCGE 510	0	0	0	0	0	0	0	0	1	1	0	0
Rhizobium sp. IRBG74	0	0	0	0	0	0	0	0	2	2	1	1
Rhizobium sp. NT-26	0	0	0	0	0	0	1	1	4	4	4	4
Rhizobium sp. Pt2-A15	0	0	0	0	0	0	0	0	1	1	0	0
Sinorhizobium/Ensifer group	0	0	0	0	2	0	23	0	85	4	48	1
Ensifer	0	0	0	0	0	0	0	0	6	1	7	0
Ensifer adhaerens	0	0	0	0	0	0	0	0	4	0	7	0
Ensifer adhaerens OV14	0	0	0	0	0	0	0	0	4	4	7	7
Ensifer genomosp. I	0	0	0	0	0	0	0	0	1	0	0	0
Ensifer sp. AC14d	0	0	0	0	0	0	0	0	1	1	0	0
Sinorhizobium	0	0	0	0	2	1	23	0	75	3	40	1
Sinorhizobium fredii group	0	0	0	0	0	0	2	0	39	0	31	0
Sinorhizobium fredii	0	0	0	0	0	0	2	1	39	7	31	4
Sinorhizobium fredii HH103	0	0	0	0	0	0	0	0	7	7	9	9
Sinorhizobium fredii NGR234	0	0	0	0	0	0	1	1	12	12	3	3
Sinorhizobium fredii USDA 257	0	0	0	0	0	0	0	0	13	13	15	15
Sinorhizobium kostiense	0	0	0	0	0	0	0	0	0	0	1	1
Sinorhizobium medicae	0	0	0	0	0	0	1	0	10	0	2	0
Sinorhizobium medicae WSM419	0	0	0	0	0	0	1	1	10	10	2	2
Sinorhizobium meliloti	0	0	0	0	1	1	20	18	22	20	4	4
Sinorhizobium meliloti GR4	0	0	0	0	0	0	2	2	1	1	0	0
Sinorhizobium meliloti SM11	0	0	0	0	0	0	0	0	1	1	0	0
unclassified Sinorhizobium	0	0	0	0	0	0	0	0	1	0	1	0
Sinorhizobium sp. 2-1	0	0	0	0	0	0	0	0	0	0	1	1
Sinorhizobium sp. LM21	0	0	0	0	0	0	0	0	1	1	0	0
Rhodobiaceae	0	0	0	0	0	0	0	0	12	0	6	0
Candidatus Phaeomarinobacter	0	0	0	0	0	0	0	0	2	0	0	0
Candidatus Phaeomarinobacter ectocarpi	0	0	0	0	0	0	0	0	2	2	0	0
Parvibaculum	0	0	0	0	0	0	0	0	9	0	6	0
Parvibaculum lavamentivorans	0	0	0	0	0	0	0	0	9	0	6	0
Parvibaculum lavamentivorans DS-1	0	0	0	0	0	0	0	0	9	9	6	6
Rhodobium	0	0	0	0	0	0	0	0	1	1	0	0
unclassified Rhizobiales	0	0	0	0	0	0	0	0	57	0	23	0
Methyloceanibacter	0	0	0	0	0	0	0	0	57	0	23	0
Methyloceanibacter caenitepidi	0	0	0	0	0	0	0	0	57	57	23	23
Xanthobacteraceae	0	0	0	0	0	0	0	0	78	2	42	2
Azorhizobium	0	0	0	0	0	0	0	0	20	0	5	0
Azorhizobium caulinodans	0	0	0	0	0	0	0	0	20	0	5	0
Azorhizobium caulinodans ORS 571	0	0	0	0	0	0	0	0	20	20	5	5
Starkeya	0	0	0	0	0	0	0	0	38	0	15	0
Starkeya novella	0	0	0	0	0	0	0	0	38	0	14	0
Starkeya novella DSM 506	0	0	0	0	0	0	0	0	38	38	14	14
unclassified Starkeya	0	0	0	0	0	0	0	0	0	0	1	0
Starkeya sp. SL25	0	0	0	0	0	0	0	0	0	0	1	1
Xanthobacter	0	0	0	0	0	0	0	0	18	0	20	0
Xanthobacter autotrophicus	0	0	0	0	0	0	0	0	18	0	20	2
Xanthobacter autotrophicus Py2	0	0	0	0	0	0	0	0	18	18	18	18
Rhodobacterales	0	0	8	0	1	0	2	0	149	0	65	0
Hyphomonadaceae	0	0	7	0	1	0	0	0	11	1	7	1
Hyphomonas	0	0	0	0	0	0	0	0	3	0	3	2
Hyphomonas neptunium	0	0	0	0	0	0	0	0	3	0	1	0
Hyphomonas neptunium ATCC 15444	0	0	0	0	0	0	0	0	3	3	1	1
Maricaulis	0	0	7	0	1	0	0	0	7	0	3	0
Maricaulis maris	0	0	7	0	1	0	0	0	7	0	3	0
Maricaulis maris MCS10	0	0	7	7	1	1	0	0	7	7	3	3
Rhodobacteraceae	0	0	1	1	0	0	2	0	138	11	58	6
Celeribacter	0	0	0	0	0	0	0	0	11	0	1	0
Celeribacter indicus	0	0	0	0	0	0	0	0	10	10	1	1
Celeribacter marinus	0	0	0	0	0	0	0	0	1	1	0	0
Cereibacter	0	0	0	0	0	0	0	0	0	0	1	0
Cereibacter changlensis	0	0	0	0	0	0	0	0	0	0	1	1
Confluentimicrobium	0	0	0	0	0	0	0	0	3	0	0	0
unclassified Confluentimicrobium	0	0	0	0	0	0	0	0	3	0	0	0
Confluentimicrobium sp. EMB200-NS6	0	0	0	0	0	0	0	0	3	3	0	0
Defluviimonas	0	0	0	0	0	0	2	0	12	0	3	0
Defluviimonas alba	0	0	0	0	0	0	2	2	12	12	3	3
Dinoroseobacter	0	0	0	0	0	0	0	0	4	0	3	0
Dinoroseobacter shibae	0	0	0	0	0	0	0	0	4	0	3	0
Dinoroseobacter shibae DFL 12 = DSM 16493	0	0	0	0	0	0	0	0	4	4	3	3
Jannaschia	0	0	0	0	0	0	0	0	1	0	0	0
unclassified Jannaschia	0	0	0	0	0	0	0	0	1	0	0	0
Jannaschia sp. CCS1	0	0	0	0	0	0	0	0	1	1	0	0
Ketogulonicigenium	0	0	0	0	0	0	0	0	2	0	3	0
Ketogulonicigenium vulgare	0	0	0	0	0	0	0	0	2	0	3	1
Ketogulonicigenium vulgare WSH-001	0	0	0	0	0	0	0	0	2	2	2	2
Labrenzia	0	0	0	0	0	0	0	0	4	0	1	0
unclassified Labrenzia	0	0	0	0	0	0	0	0	4	0	1	0
Labrenzia sp. CP4	0	0	0	0	0	0	0	0	4	4	1	1
Leisingera	0	0	0	0	0	0	0	0	3	0	3	0
Leisingera methylohalidivorans	0	0	0	0	0	0	0	0	3	0	3	0
Leisingera methylohalidivorans DSM 14336	0	0	0	0	0	0	0	0	3	3	3	3
Limimaricola	0	0	0	0	0	0	0	0	1	0	0	0
Limimaricola hongkongensis	0	0	0	0	0	0	0	0	1	1	0	0
Marinovum	0	0	0	0	0	0	0	0	3	0	1	0
Marinovum algicola	0	0	0	0	0	0	0	0	3	0	1	0
Marinovum algicola DG 898	0	0	0	0	0	0	0	0	3	3	1	1
Palleronia	0	0	0	0	0	0	0	0	0	0	1	0
Palleronia marisminoris	0	0	0	0	0	0	0	0	0	0	1	1
Pannonibacter	0	0	0	0	0	0	0	0	14	0	1	0
Pannonibacter phragmitetus	0	0	0	0	0	0	0	0	14	14	1	1
Paracoccus	0	0	0	0	0	0	0	0	19	0	10	0
Paracoccus aminophilus	0	0	0	0	0	0	0	0	1	0	1	1
Paracoccus aminophilus JCM 7686	0	0	0	0	0	0	0	0	1	1	0	0
Paracoccus denitrificans	0	0	0	0	0	0	0	0	18	0	9	1
Paracoccus denitrificans PD1222	0	0	0	0	0	0	0	0	18	18	8	8
Phaeobacter	0	0	0	0	0	0	0	0	2	1	3	0
Phaeobacter gallaeciensis	0	0	0	0	0	0	0	0	1	0	1	0
Phaeobacter gallaeciensis DSM 26640	0	0	0	0	0	0	0	0	1	1	1	1
Phaeobacter inhibens	0	0	0	0	0	0	0	0	0	0	2	0
Phaeobacter inhibens 2.10	0	0	0	0	0	0	0	0	0	0	1	1
Phaeobacter inhibens DSM 17395	0	0	0	0	0	0	0	0	0	0	1	1
Planktomarina	0	0	0	0	0	0	0	0	1	0	0	0
Planktomarina temperata	0	0	0	0	0	0	0	0	1	0	0	0
Planktomarina temperata RCA23	0	0	0	0	0	0	0	0	1	1	0	0
Pseudovibrio	0	0	0	0	0	0	0	0	0	0	1	0
unclassified Pseudovibrio	0	0	0	0	0	0	0	0	0	0	1	0
Pseudovibrio sp. FO-BEG1	0	0	0	0	0	0	0	0	0	0	1	1
Rhodobacter	0	0	0	0	0	0	0	0	28	0	11	1
Rhodobacter capsulatus	0	0	0	0	0	0	0	0	2	0	0	0
Rhodobacter capsulatus SB 1003	0	0	0	0	0	0	0	0	2	2	0	0
Rhodobacter sphaeroides	0	0	0	0	0	0	0	0	26	12	10	5
Rhodobacter sphaeroides ATCC 17025	0	0	0	0	0	0	0	0	8	8	4	4
Rhodobacter sphaeroides ATCC 17029	0	0	0	0	0	0	0	0	3	3	0	0
Rhodobacter sphaeroides f. sp. denitrificans	0	0	0	0	0	0	0	0	1	1	0	0
Rhodobacter sphaeroides KD131	0	0	0	0	0	0	0	0	2	2	1	1
Rhodovulum	0	0	0	0	0	0	0	0	8	0	6	0
Rhodovulum sulfidophilum	0	0	0	0	0	0	0	0	6	6	6	6
Rhodovulum visakhapatnamense	0	0	0	0	0	0	0	0	1	1	0	0
unclassified Rhodovulum	0	0	0	0	0	0	0	0	1	0	0	0
Rhodovulum sp. JA239	0	0	0	0	0	0	0	0	1	1	0	0
Roseibacterium	0	0	0	0	0	0	0	0	4	0	0	0
Roseibacterium elongatum	0	0	0	0	0	0	0	0	4	0	0	0
Roseibacterium elongatum DSM 19469	0	0	0	0	0	0	0	0	4	4	0	0
Roseobacter	0	0	0	0	0	0	0	0	4	0	1	0
Roseobacter denitrificans	0	0	0	0	0	0	0	0	2	0	0	0
Roseobacter denitrificans OCh 114	0	0	0	0	0	0	0	0	2	2	0	0
Roseobacter litoralis	0	0	0	0	0	0	0	0	2	0	1	0
Roseobacter litoralis Och 149	0	0	0	0	0	0	0	0	2	2	1	1
Ruegeria	0	0	0	0	0	0	0	0	3	0	1	0
Ruegeria pomeroyi	0	0	0	0	0	0	0	0	2	0	1	1
Ruegeria pomeroyi DSS-3	0	0	0	0	0	0	0	0	2	2	0	0
unclassified Ruegeria	0	0	0	0	0	0	0	0	1	0	0	0
Ruegeria sp. TM1040	0	0	0	0	0	0	0	0	1	1	0	0
Salipiger	0	0	0	0	0	0	0	0	0	0	1	0
Salipiger mucosus	0	0	0	0	0	0	0	0	0	0	1	0
Salipiger mucosus DSM 16094	0	0	0	0	0	0	0	0	0	0	1	1
Rhodospirillales	2	0	0	0	1	0	8	0	337	4	108	1
Acetobacteraceae	1	0	0	0	0	0	1	0	44	1	16	1
Acetobacter	0	0	0	0	0	0	0	0	4	0	3	0
Acetobacter estunensis	0	0	0	0	0	0	0	0	1	1	1	1
Acetobacter nitrogenifigens	0	0	0	0	0	0	0	0	1	0	0	0
Acetobacter nitrogenifigens DSM 23921 = LMG 23498	0	0	0	0	0	0	0	0	1	1	0	0
Acetobacter peroxydans	0	0	0	0	0	0	0	0	1	1	0	0
Acetobacter senegalensis	0	0	0	0	0	0	0	0	1	1	2	2
Acidiphilium	0	0	0	0	0	0	0	0	17	12	6	4
Acidiphilium cryptum	0	0	0	0	0	0	0	0	2	0	2	0
Acidiphilium cryptum JF-5	0	0	0	0	0	0	0	0	2	2	2	2
Acidiphilium multivorum	0	0	0	0	0	0	0	0	3	0	0	0
Acidiphilium multivorum AIU301	0	0	0	0	0	0	0	0	3	3	0	0
Acidomonas	0	0	0	0	0	0	0	0	0	0	1	0
Acidomonas methanolica	0	0	0	0	0	0	0	0	0	0	1	1
Asaia	0	0	0	0	0	0	0	0	1	0	0	0
Asaia bogorensis	0	0	0	0	0	0	0	0	1	0	0	0
Asaia bogorensis NBRC 16594	0	0	0	0	0	0	0	0	1	1	0	0
Gluconacetobacter	0	0	0	0	0	0	0	0	9	0	2	0
environmental samples <a-proteobacteria,genus Gluconacetobacter>	0	0	0	0	0	0	0	0	0	0	1	0
uncultured Gluconacetobacter sp.	0	0	0	0	0	0	0	0	0	0	1	1
Gluconacetobacter diazotrophicus	0	0	0	0	0	0	0	0	9	0	1	0
Gluconacetobacter diazotrophicus PA1 5	0	0	0	0	0	0	0	0	9	9	1	1
Gluconobacter	0	0	0	0	0	0	1	0	6	0	0	0
Gluconobacter cerevisiae	0	0	0	0	0	0	0	0	1	1	0	0
Gluconobacter oxydans	0	0	0	0	0	0	1	0	5	1	0	0
Gluconobacter oxydans 621H	0	0	0	0	0	0	1	1	3	3	0	0
Gluconobacter oxydans DSM 3504	0	0	0	0	0	0	0	0	1	1	0	0
Granulibacter	1	0	0	0	0	0	0	0	3	0	3	0
Granulibacter bethesdensis	1	0	0	0	0	0	0	0	3	2	3	0
Granulibacter bethesdensis CGDNIH1	1	1	0	0	0	0	0	0	1	1	3	3
Komagataeibacter	0	0	0	0	0	0	0	0	3	0	0	0
Komagataeibacter europaeus	0	0	0	0	0	0	0	0	1	1	0	0
Komagataeibacter medellinensis	0	0	0	0	0	0	0	0	2	0	0	0
Komagataeibacter medellinensis NBRC 3288	0	0	0	0	0	0	0	0	2	2	0	0
environmental samples <a-proteobacteria,order Rhodospirillales>	0	0	0	0	0	0	0	0	1	0	0	0
uncultured Rhodospirillales bacterium	0	0	0	0	0	0	0	0	1	1	0	0
Rhodospirillaceae	1	0	0	0	1	0	7	0	288	12	91	6
Azospirillum	1	0	0	0	0	0	4	1	153	14	43	15
Azospirillum brasilense	1	0	0	0	0	0	2	1	61	31	9	5
Azospirillum brasilense Sp245	1	1	0	0	0	0	1	1	30	30	4	4
Azospirillum lipoferum	0	0	0	0	0	0	1	0	55	5	9	3
Azospirillum lipoferum 4B	0	0	0	0	0	0	1	1	29	29	5	5
Azospirillum sp. B510	0	0	0	0	0	0	0	0	21	21	1	1
Azospirillum thiophilum	0	0	0	0	0	0	0	0	23	23	10	10
Dongia	0	0	0	0	0	0	0	0	0	0	1	0
environmental samples <a-proteobacteria,genus Dongia>	0	0	0	0	0	0	0	0	0	0	1	0
uncultured Dongia sp.	0	0	0	0	0	0	0	0	0	0	1	1
Magnetospira	0	0	0	0	0	0	0	0	4	0	1	0
Magnetospira sp. QH-2	0	0	0	0	0	0	0	0	4	4	1	1
Magnetospirillum	0	0	0	0	0	0	0	0	47	6	17	3
Magnetospirillum gryphiswaldense	0	0	0	0	0	0	0	0	7	0	3	0
Magnetospirillum gryphiswaldense MSR-1	0	0	0	0	0	0	0	0	7	0	3	0
Magnetospirillum gryphiswaldense MSR-1 v2	0	0	0	0	0	0	0	0	7	7	3	3
Magnetospirillum magneticum	0	0	0	0	0	0	0	0	13	0	3	0
Magnetospirillum magneticum AMB-1	0	0	0	0	0	0	0	0	13	13	3	3
Magnetospirillum magnetotacticum	0	0	0	0	0	0	0	0	1	1	0	0
unclassified Magnetospirillum	0	0	0	0	0	0	0	0	20	0	8	0
Magnetospirillum sp. pMbN1	0	0	0	0	0	0	0	0	1	1	0	0
Magnetospirillum sp. XM-1	0	0	0	0	0	0	0	0	19	19	8	8
Pararhodospirillum	0	0	0	0	0	0	1	0	12	0	4	0
Pararhodospirillum photometricum	0	0	0	0	0	0	1	0	12	0	4	0
Pararhodospirillum photometricum DSM 122	0	0	0	0	0	0	1	1	12	12	4	4
Rhodospirillum	0	0	0	0	1	0	1	0	29	0	13	0
Rhodospirillum centenum	0	0	0	0	1	0	0	0	22	0	10	0
Rhodospirillum centenum SW	0	0	0	0	1	1	0	0	22	22	10	10
Rhodospirillum rubrum	0	0	0	0	0	0	1	0	7	5	3	2
Rhodospirillum rubrum ATCC 11170	0	0	0	0	0	0	1	1	2	2	1	1
Thalassospira	0	0	0	0	0	0	0	0	1	0	0	0
Thalassospira xiamenensis	0	0	0	0	0	0	0	0	1	0	0	0
Thalassospira xiamenensis M-5 = DSM 17429	0	0	0	0	0	0	0	0	1	1	0	0
Tistrella	0	0	0	0	0	0	1	0	30	0	6	0
Tistrella mobilis	0	0	0	0	0	0	1	0	30	0	6	0
Tistrella mobilis KA081020-065	0	0	0	0	0	0	1	1	30	30	6	6
Rickettsiales	0	0	1	0	0	0	0	0	4	0	1	0
Anaplasmataceae	0	0	0	0	0	0	0	0	1	0	0	0
Ehrlichia	0	0	0	0	0	0	0	0	1	0	0	0
canis group	0	0	0	0	0	0	0	0	1	0	0	0
Ehrlichia chaffeensis	0	0	0	0	0	0	0	0	1	0	0	0
Ehrlichia chaffeensis str. Arkansas	0	0	0	0	0	0	0	0	1	1	0	0
Rickettsiaceae	0	0	1	0	0	0	0	0	3	0	1	0
Rickettsieae	0	0	1	0	0	0	0	0	3	0	1	0
Rickettsia	0	0	1	0	0	0	0	0	3	1	1	0
spotted fever group	0	0	1	0	0	0	0	0	2	2	1	1
Rickettsia conorii	0	0	1	1	0	0	0	0	0	0	0	0
Sphingomonadales	0	0	1	0	6	0	23	1	146	0	127	3
environmental samples <a-proteobacteria,order Sphingomonadales>	0	0	0	0	1	0	0	0	0	0	0	0
uncultured Sphingomonadales bacterium	0	0	0	0	1	1	0	0	0	0	0	0
Erythrobacteraceae	0	0	0	0	1	0	1	0	17	0	11	0
Altererythrobacter	0	0	0	0	0	0	1	0	8	0	5	0
Altererythrobacter atlanticus	0	0	0	0	0	0	0	0	4	4	1	1
Altererythrobacter epoxidivorans	0	0	0	0	0	0	0	0	3	3	3	3
Altererythrobacter marensis	0	0	0	0	0	0	1	1	1	1	1	1
Croceicoccus	0	0	0	0	1	0	0	0	2	0	1	0
Croceicoccus naphthovorans	0	0	0	0	1	1	0	0	2	2	1	1
Erythrobacter	0	0	0	0	0	0	0	0	7	0	5	0
Erythrobacter atlanticus	0	0	0	0	0	0	0	0	2	2	1	1
Erythrobacter litoralis	0	0	0	0	0	0	0	0	5	0	4	0
Erythrobacter litoralis HTCC2594	0	0	0	0	0	0	0	0	5	5	4	4
Sphingomonadaceae	0	0	1	0	4	0	21	3	129	10	113	13
Citromicrobium	0	0	0	0	0	0	0	0	1	0	2	0
unclassified Citromicrobium	0	0	0	0	0	0	0	0	1	0	2	0
Citromicrobium sp. JL477	0	0	0	0	0	0	0	0	1	1	2	2
Novosphingobium	0	0	0	0	0	0	1	0	12	0	7	4
Novosphingobium aromaticivorans	0	0	0	0	0	0	1	0	7	0	1	0
Novosphingobium aromaticivorans DSM 12444	0	0	0	0	0	0	1	1	7	7	1	1
Novosphingobium pentaromativorans	0	0	0	0	0	0	0	0	1	0	1	0
Novosphingobium pentaromativorans US6-1	0	0	0	0	0	0	0	0	1	1	1	1
unclassified Novosphingobium	0	0	0	0	0	0	0	0	4	0	1	0
Novosphingobium sp. PP1Y	0	0	0	0	0	0	0	0	4	4	1	1
Sphingobium	0	0	1	0	2	1	3	2	26	2	20	3
Sphingobium baderi	0	0	1	1	0	0	0	0	6	6	1	1
Sphingobium chlorophenolicum	0	0	0	0	0	0	0	0	3	0	1	0
Sphingobium chlorophenolicum L-1	0	0	0	0	0	0	0	0	3	3	1	1
Sphingobium japonicum	0	0	0	0	0	0	0	0	2	0	2	0
Sphingobium japonicum UT26S	0	0	0	0	0	0	0	0	2	2	2	2
Sphingobium yanoikuyae	0	0	0	0	0	0	0	0	0	0	1	1
unclassified Sphingobium	0	0	0	0	1	0	1	0	13	0	12	0
Sphingobium sp. 278	0	0	0	0	0	0	0	0	0	0	1	1
Sphingobium sp. 330	0	0	0	0	0	0	0	0	1	1	0	0
Sphingobium sp. MI1205	0	0	0	0	0	0	0	0	2	2	1	1
Sphingobium sp. SYK-6	0	0	0	0	0	0	0	0	6	6	4	4
Sphingobium sp. TKS	0	0	0	0	0	0	0	0	2	2	5	5
Sphingobium sp. YBL2	0	0	0	0	1	1	1	1	2	2	1	1
Sphingomonas	0	0	0	0	1	0	9	0	50	7	47	8
environmental samples <a-proteobacteria,genus Sphingomonas>	0	0	0	0	0	0	0	0	1	0	0	0
uncultured Sphingomonas sp.	0	0	0	0	0	0	0	0	1	1	0	0
Sphingomonas elodea	0	0	0	0	0	0	0	0	0	0	1	1
Sphingomonas hengshuiensis	0	0	0	0	0	0	0	0	6	6	3	3
Sphingomonas sanxanigenens	0	0	0	0	0	0	0	0	11	0	6	0
Sphingomonas sanxanigenens DSM 19645 = NX02	0	0	0	0	0	0	0	0	11	11	6	6
Sphingomonas taxi	0	0	0	0	0	0	0	0	5	5	5	5
Sphingomonas wittichii	0	0	0	0	1	0	5	0	13	1	16	0
Sphingomonas wittichii RW1	0	0	0	0	1	1	5	5	12	12	16	16
unclassified Sphingomonas	0	0	0	0	0	0	4	0	7	0	8	0
Sphingomonas sp. 405	0	0	0	0	0	0	0	0	0	0	1	1
Sphingomonas sp. KT0216	0	0	0	0	0	0	0	0	1	1	0	0
Sphingomonas sp. MM-1	0	0	0	0	0	0	4	4	6	6	6	6
Sphingomonas sp. SS04-1	0	0	0	0	0	0	0	0	0	0	1	1
Sphingopyxis	0	0	0	0	1	0	5	0	27	4	22	4
Sphingopyxis alaskensis	0	0	0	0	0	0	3	0	6	0	3	0
Sphingopyxis alaskensis RB2256	0	0	0	0	0	0	3	3	6	6	3	3
Sphingopyxis fribergensis	0	0	0	0	0	0	0	0	1	1	1	1
Sphingopyxis granuli	0	0	0	0	1	1	2	2	7	7	3	3
Sphingopyxis macrogoltabida	0	0	0	0	0	0	0	0	5	5	4	4
Sphingopyxis terrae	0	0	0	0	0	0	0	0	2	0	5	0
Sphingopyxis terrae subsp. terrae	0	0	0	0	0	0	0	0	2	0	5	0
Sphingopyxis terrae subsp. terrae NBRC 15098	0	0	0	0	0	0	0	0	2	2	5	5
unclassified Sphingopyxis	0	0	0	0	0	0	0	0	2	0	2	0
Sphingopyxis sp. 113P3	0	0	0	0	0	0	0	0	2	2	2	2
Sphingorhabdus	0	0	0	0	0	0	0	0	2	0	1	0
unclassified Sphingorhabdus	0	0	0	0	0	0	0	0	2	0	1	0
Sphingorhabdus sp. M41	0	0	0	0	0	0	0	0	2	2	1	1
Zymomonas	0	0	0	0	0	0	0	0	1	0	1	0
Zymomonas mobilis	0	0	0	0	0	0	0	0	1	0	1	0
Zymomonas mobilis subsp. mobilis	0	0	0	0	0	0	0	0	1	0	1	0
Zymomonas mobilis subsp. mobilis ZM4 = ATCC 31821	0	0	0	0	0	0	0	0	1	1	1	1
unclassified Alphaproteobacteria	1	0	0	0	0	0	0	0	16	0	11	0
Micavibrio	0	0	0	0	0	0	0	0	1	0	0	0
Micavibrio aeruginosavorus	0	0	0	0	0	0	0	0	1	0	0	0
Micavibrio aeruginosavorus EPB	0	0	0	0	0	0	0	0	1	1	0	0
OCS116 cluster	1	0	0	0	0	0	0	0	0	0	0	0
bacterium episymbiont of Kiwa sp.	1	1	0	0	0	0	0	0	0	0	0	0
Polymorphum	0	0	0	0	0	0	0	0	15	0	11	0
Polymorphum gilvum	0	0	0	0	0	0	0	0	15	0	11	0
Polymorphum gilvum SL003B-26A1	0	0	0	0	0	0	0	0	15	15	11	11
Betaproteobacteria	5	0	5	1	1387	6	6	1	3463	248	1036	49
Burkholderiales	3	0	0	0	1362	29	4	0	2479	270	835	74
Alcaligenaceae	1	0	0	0	7	0	0	0	268	18	100	4
Achromobacter	0	0	0	0	4	1	0	0	76	22	17	5
Achromobacter denitrificans	0	0	0	0	0	0	0	0	3	3	0	0
Achromobacter marplatensis	0	0	0	0	0	0	0	0	1	1	0	0
Achromobacter pulmonis	0	0	0	0	0	0	0	0	1	1	0	0
Achromobacter xylosoxidans	0	0	0	0	3	2	0	0	48	28	12	5
Achromobacter xylosoxidans A8	0	0	0	0	0	0	0	0	13	13	4	4
Achromobacter xylosoxidans C54	0	0	0	0	0	0	0	0	6	6	0	0
Achromobacter xylosoxidans NH44784-1996	0	0	0	0	1	1	0	0	1	1	3	3
unclassified Achromobacter	0	0	0	0	0	0	0	0	1	0	0	0
Achromobacter sp. CCUG 44449	0	0	0	0	0	0	0	0	1	1	0	0
Advenella	0	0	0	0	0	0	0	0	2	0	2	0
Advenella kashmirensis	0	0	0	0	0	0	0	0	0	0	2	0
Advenella kashmirensis WT001	0	0	0	0	0	0	0	0	0	0	2	2
Advenella mimigardefordensis	0	0	0	0	0	0	0	0	2	0	0	0
Advenella mimigardefordensis DPN7	0	0	0	0	0	0	0	0	2	2	0	0
Alcaligenes	0	0	0	0	1	0	0	0	23	0	42	0
Alcaligenes faecalis	0	0	0	0	1	1	0	0	23	23	42	40
Alcaligenes faecalis subsp. faecalis	0	0	0	0	0	0	0	0	0	0	1	1
Alcaligenes faecalis subsp. parafaecalis	0	0	0	0	0	0	0	0	0	0	1	1
Bordetella	1	1	0	0	2	0	0	0	106	32	25	9
Bordetella avium	0	0	0	0	0	0	0	0	6	0	0	0
Bordetella avium 197N	0	0	0	0	0	0	0	0	6	6	0	0
Bordetella bronchiseptica	0	0	0	0	0	0	0	0	5	0	1	0
Bordetella bronchiseptica 253	0	0	0	0	0	0	0	0	2	2	0	0
Bordetella bronchiseptica MO149	0	0	0	0	0	0	0	0	2	2	0	0
Bordetella bronchiseptica RB50	0	0	0	0	0	0	0	0	1	1	1	1
Bordetella hinzii	0	0	0	0	0	0	0	0	16	16	10	10
Bordetella holmesii	0	0	0	0	0	0	0	0	4	4	1	1
Bordetella pertussis	0	0	0	0	1	0	0	0	0	0	0	0
Bordetella pertussis 137	0	0	0	0	1	1	0	0	0	0	0	0
Bordetella petrii	0	0	0	0	1	1	0	0	17	17	1	1
Bordetella trematum	0	0	0	0	0	0	0	0	8	8	0	0
unclassified Bordetella	0	0	0	0	0	0	0	0	18	0	3	0
Bordetella sp. N	0	0	0	0	0	0	0	0	18	18	3	3
Castellaniella	0	0	0	0	0	0	0	0	37	0	10	0
Castellaniella defragrans	0	0	0	0	0	0	0	0	37	0	10	0
Castellaniella defragrans 65Phen	0	0	0	0	0	0	0	0	37	37	10	10
Pusillimonas	0	0	0	0	0	0	0	0	6	0	0	0
unclassified Pusillimonas	0	0	0	0	0	0	0	0	6	0	0	0
Pusillimonas sp. T7-7	0	0	0	0	0	0	0	0	6	6	0	0
Burkholderiaceae	2	0	0	0	19	1	3	0	1101	122	303	25
Burkholderia	0	0	0	0	5	1	2	1	518	225	115	53
Burkholderia cepacia complex	0	0	0	0	2	1	0	0	134	38	36	16
Burkholderia ambifaria	0	0	0	0	0	0	0	0	6	3	1	0
Burkholderia ambifaria MC40-6	0	0	0	0	0	0	0	0	3	3	1	1
Burkholderia cenocepacia	0	0	0	0	0	0	0	0	19	19	6	5
Burkholderia cenocepacia J2315	0	0	0	0	0	0	0	0	0	0	1	1
Burkholderia cepacia	0	0	0	0	0	0	0	0	20	2	6	2
Burkholderia cepacia ATCC 25416	0	0	0	0	0	0	0	0	8	8	0	0
Burkholderia cepacia GG4	0	0	0	0	0	0	0	0	6	6	1	1
Burkholderia cepacia JBK9	0	0	0	0	0	0	0	0	4	4	3	3
Burkholderia contaminans	0	0	0	0	0	0	0	0	2	2	2	2
Burkholderia lata	0	0	0	0	0	0	0	0	6	6	0	0
Burkholderia latens	0	0	0	0	0	0	0	0	1	1	0	0
Burkholderia multivorans	0	0	0	0	1	1	0	0	15	4	3	0
Burkholderia multivorans ATCC 17616	0	0	0	0	0	0	0	0	4	4	3	3
Burkholderia multivorans ATCC BAA-247	0	0	0	0	0	0	0	0	7	7	0	0
Burkholderia pyrrocinia	0	0	0	0	0	0	0	0	9	9	0	0
Burkholderia ubonensis	0	0	0	0	0	0	0	0	8	0	1	0
Burkholderia ubonensis MSMB22	0	0	0	0	0	0	0	0	8	8	1	1
Burkholderia vietnamiensis	0	0	0	0	0	0	0	0	10	2	1	0
Burkholderia vietnamiensis G4	0	0	0	0	0	0	0	0	6	6	1	1
Burkholderia vietnamiensis LMG 10929	0	0	0	0	0	0	0	0	2	2	0	0
Burkholderia gladioli	0	0	0	0	0	0	0	0	39	8	5	0
Burkholderia gladioli BSR3	0	0	0	0	0	0	0	0	31	31	5	5
Burkholderia glumae	0	0	0	0	1	1	0	0	26	24	0	0
Burkholderia glumae BGR1	0	0	0	0	0	0	0	0	1	1	0	0
Burkholderia glumae LMG 2196 = ATCC 33617	0	0	0	0	0	0	0	0	1	1	0	0
Burkholderia insecticola	0	0	0	0	0	0	0	0	11	11	3	3
Burkholderia plantarii	0	0	0	0	0	0	0	0	3	3	0	0
Burkholderia rinojensis	0	0	0	0	0	0	0	0	3	3	0	0
environmental samples <b-proteobacteria,genus Burkholderia>	0	0	0	0	1	0	0	0	0	0	2	0
uncultured Burkholderia sp.	0	0	0	0	1	1	0	0	0	0	2	2
pseudomallei group	0	0	0	0	0	0	1	0	44	9	12	0
Burkholderia oklahomensis	0	0	0	0	0	0	0	0	14	2	3	1
Burkholderia oklahomensis C6786	0	0	0	0	0	0	0	0	12	12	2	2
Burkholderia pseudomallei	0	0	0	0	0	0	1	1	9	7	5	1
Burkholderia pseudomallei 668	0	0	0	0	0	0	0	0	2	2	0	0
Burkholderia pseudomallei MSHR1153	0	0	0	0	0	0	0	0	0	0	1	1
Burkholderia pseudomallei MSHR5848	0	0	0	0	0	0	0	0	0	0	1	1
Burkholderia pseudomallei MSHR840	0	0	0	0	0	0	0	0	0	0	1	1
Burkholderia pseudomallei TSV 48	0	0	0	0	0	0	0	0	0	0	1	1
Burkholderia thailandensis	0	0	0	0	0	0	0	0	12	9	4	1
Burkholderia thailandensis E254	0	0	0	0	0	0	0	0	1	1	0	0
Burkholderia thailandensis MSMB121	0	0	0	0	0	0	0	0	2	2	3	3
unclassified Burkholderia	0	0	0	0	0	0	0	0	33	0	4	0
Burkholderia sp. CATux-65	0	0	0	0	0	0	0	0	1	1	0	0
Burkholderia sp. CCGE1001	0	0	0	0	0	0	0	0	4	4	0	0
Burkholderia sp. CCGE1003	0	0	0	0	0	0	0	0	8	8	2	2
Burkholderia sp. HB1	0	0	0	0	0	0	0	0	5	5	1	1
Burkholderia sp. KJ006	0	0	0	0	0	0	0	0	3	3	0	0
Burkholderia sp. PAMC 26561	0	0	0	0	0	0	0	0	6	6	0	0
Burkholderia sp. PAMC 28687	0	0	0	0	0	0	0	0	1	1	0	0
Burkholderia sp. RPE67	0	0	0	0	0	0	0	0	3	3	0	0
Burkholderia sp. YI23	0	0	0	0	0	0	0	0	2	2	1	1
Caballeronia	0	0	0	0	0	0	0	0	2	0	0	0
Caballeronia glathei	0	0	0	0	0	0	0	0	2	2	0	0
Candidatus Glomeribacter	0	0	0	0	0	0	0	0	4	0	0	0
Candidatus Glomeribacter gigasporarum	0	0	0	0	0	0	0	0	4	0	0	0
Candidatus Glomeribacter gigasporarum BEG34	0	0	0	0	0	0	0	0	4	4	0	0
Cupriavidus	1	0	0	0	4	1	1	0	198	47	42	10
Cupriavidus basilensis	0	0	0	0	0	0	0	0	27	27	5	5
Cupriavidus gilardii	0	0	0	0	1	0	0	0	34	0	5	0
Cupriavidus gilardii CR3	0	0	0	0	1	1	0	0	34	34	5	5
Cupriavidus metallidurans	0	0	0	0	0	0	0	0	7	0	4	0
Cupriavidus metallidurans CH34	0	0	0	0	0	0	0	0	7	7	4	4
Cupriavidus necator	1	0	0	0	1	0	0	0	37	9	4	2
Cupriavidus necator H16	0	0	0	0	1	1	0	0	15	15	1	1
Cupriavidus necator N-1	1	1	0	0	0	0	0	0	13	13	1	1
Cupriavidus pinatubonensis	0	0	0	0	0	0	1	0	20	0	5	0
Cupriavidus pinatubonensis JMP134	0	0	0	0	0	0	1	1	20	20	5	5
Cupriavidus taiwanensis	0	0	0	0	1	0	0	0	26	0	9	0
Cupriavidus taiwanensis LMG 19424	0	0	0	0	1	1	0	0	26	26	9	9
Mycetohabitans	0	0	0	0	0	0	0	0	5	0	0	0
Paraburkholderia rhizoxinica	0	0	0	0	0	0	0	0	5	0	0	0
Paraburkholderia rhizoxinica HKI 454	0	0	0	0	0	0	0	0	5	5	0	0
Pandoraea	0	0	0	0	3	0	0	0	63	17	22	5
Pandoraea apista	0	0	0	0	0	0	0	0	6	6	3	3
Pandoraea faecigallinarum	0	0	0	0	0	0	0	0	6	6	1	1
Pandoraea norimbergensis	0	0	0	0	1	1	0	0	4	4	0	0
Pandoraea oxalativorans	0	0	0	0	2	2	0	0	1	1	1	1
Pandoraea pulmonicola	0	0	0	0	0	0	0	0	4	4	4	4
Pandoraea sputorum	0	0	0	0	0	0	0	0	4	4	3	3
Pandoraea thiooxydans	0	0	0	0	0	0	0	0	10	10	3	3
Pandoraea vervacti	0	0	0	0	0	0	0	0	11	11	2	2
Paraburkholderia	0	0	0	0	2	0	0	0	67	0	25	0
Paraburkholderia caledonica	0	0	0	0	0	0	0	0	1	1	0	0
Paraburkholderia caribensis	0	0	0	0	0	0	0	0	18	8	3	1
Paraburkholderia caribensis MBA4	0	0	0	0	0	0	0	0	10	10	2	2
Paraburkholderia fungorum	0	0	0	0	1	1	0	0	9	9	3	3
Paraburkholderia megapolitana	0	0	0	0	0	0	0	0	0	0	1	1
Paraburkholderia mimosarum	0	0	0	0	0	0	0	0	1	1	0	0
Paraburkholderia phenoliruptrix	0	0	0	0	0	0	0	0	4	0	2	0
Paraburkholderia phenoliruptrix BR3459a	0	0	0	0	0	0	0	0	4	4	2	2
Paraburkholderia phymatum	0	0	0	0	0	0	0	0	14	0	4	0
Paraburkholderia phymatum STM815	0	0	0	0	0	0	0	0	14	14	4	4
Paraburkholderia phytofirmans	0	0	0	0	0	0	0	0	2	0	2	0
Paraburkholderia phytofirmans PsJN	0	0	0	0	0	0	0	0	2	2	2	2
Paraburkholderia xenovorans	0	0	0	0	0	0	0	0	3	0	4	0
Paraburkholderia xenovorans LB400	0	0	0	0	0	0	0	0	3	3	4	4
unclassified Paraburkholderia	0	0	0	0	1	0	0	0	15	0	6	0
Paraburkholderia sp. CCGE1002	0	0	0	0	1	1	0	0	15	15	6	6
Polynucleobacter	0	0	0	0	0	0	0	0	0	0	2	0
Polynucleobacter necessarius	0	0	0	0	0	0	0	0	0	0	2	0
Polynucleobacter necessarius STIR1	0	0	0	0	0	0	0	0	0	0	2	2
Ralstonia	1	0	0	0	4	0	0	0	122	24	71	8
Ralstonia mannitolilytica	1	1	0	0	2	2	0	0	14	14	5	5
Ralstonia pickettii	0	0	0	0	0	0	0	0	26	2	10	1
Ralstonia pickettii 12D	0	0	0	0	0	0	0	0	5	5	1	1
Ralstonia pickettii 12J	0	0	0	0	0	0	0	0	4	4	0	0
Ralstonia pickettii DTP0602	0	0	0	0	0	0	0	0	15	15	8	8
Ralstonia solanacearum	0	0	0	0	2	2	0	0	56	36	44	38
Ralstonia solanacearum CFBP2957	0	0	0	0	0	0	0	0	6	6	1	1
Ralstonia solanacearum CMR15	0	0	0	0	0	0	0	0	4	4	4	4
Ralstonia solanacearum GMI1000	0	0	0	0	0	0	0	0	1	1	0	0
Ralstonia solanacearum Po82	0	0	0	0	0	0	0	0	8	8	1	1
Ralstonia solanacearum PSI07	0	0	0	0	0	0	0	0	1	1	0	0
Ralstonia syzygii	0	0	0	0	0	0	0	0	2	0	4	0
Ralstonia syzygii R24	0	0	0	0	0	0	0	0	2	2	4	4
Trinickia	0	0	0	0	0	0	0	0	0	0	1	0
Trinickia caryophylli	0	0	0	0	0	0	0	0	0	0	1	1
Comamonadaceae	0	0	0	0	1085	22	1	0	457	42	213	16
Acidovorax	0	0	0	0	12	3	0	0	45	11	18	3
Acidovorax avenae	0	0	0	0	1	0	0	0	9	0	2	0
Acidovorax avenae subsp. avenae	0	0	0	0	1	0	0	0	9	0	2	0
Acidovorax avenae subsp. avenae ATCC 19860	0	0	0	0	1	1	0	0	9	9	2	2
Acidovorax citrulli	0	0	0	0	1	0	0	0	8	1	5	0
Acidovorax citrulli AAC00-1	0	0	0	0	1	1	0	0	7	7	5	5
Acidovorax ebreus	0	0	0	0	1	0	0	0	4	0	0	0
Acidovorax ebreus TPSY	0	0	0	0	1	1	0	0	4	4	0	0
Acidovorax sp. JS42	0	0	0	0	4	4	0	0	1	1	1	1
Acidovorax sp. KKS102	0	0	0	0	2	2	0	0	12	12	7	7
Alicycliphilus	0	0	0	0	1	0	0	0	26	0	5	0
Alicycliphilus denitrificans	0	0	0	0	1	1	0	0	26	18	5	3
Alicycliphilus denitrificans BC	0	0	0	0	0	0	0	0	4	4	1	1
Alicycliphilus denitrificans K601	0	0	0	0	0	0	0	0	4	4	1	1
Candidatus Symbiobacter	0	0	0	0	0	0	0	0	5	0	2	0
Candidatus Symbiobacter mobilis	0	0	0	0	0	0	0	0	5	0	2	0
Candidatus Symbiobacter mobilis CR	0	0	0	0	0	0	0	0	5	5	2	2
Comamonas	0	0	0	0	1033	4	0	0	15	0	1	0
Comamonas nitrativorans	0	0	0	0	0	0	0	0	1	1	0	0
Comamonas testosteroni	0	0	0	0	1028	611	0	0	13	7	1	0
Comamonas testosteroni CNB-1	0	0	0	0	107	0	0	0	2	0	0	0
Comamonas testosteroni CNB-2	0	0	0	0	107	107	0	0	2	2	0	0
Comamonas testosteroni P19	0	0	0	0	277	277	0	0	0	0	0	0
Comamonas testosteroni TK102	0	0	0	0	33	33	0	0	4	4	1	1
Comamonas zonglianii	0	0	0	0	0	0	0	0	1	1	0	0
unclassified Comamonas	0	0	0	0	1	0	0	0	0	0	0	0
Comamonas sp. E6	0	0	0	0	1	1	0	0	0	0	0	0
Curvibacter	0	0	0	0	0	0	0	0	1	0	5	0
Curvibacter putative symbiont of Hydra magnipapillata	0	0	0	0	0	0	0	0	1	1	5	5
Delftia	0	0	0	0	9	4	0	0	12	8	8	3
Delftia acidovorans	0	0	0	0	1	0	0	0	2	0	1	0
Delftia acidovorans SPH-1	0	0	0	0	1	1	0	0	2	2	1	1
unclassified Delftia	0	0	0	0	4	0	0	0	2	0	4	0
Delftia sp. Cs1-4	0	0	0	0	4	4	0	0	2	2	4	4
Limnohabitans	0	0	0	0	0	0	0	0	1	0	1	0
unclassified Limnohabitans	0	0	0	0	0	0	0	0	1	0	1	0
Limnohabitans sp. 63ED37-2	0	0	0	0	0	0	0	0	1	1	1	1
Ottowia	0	0	0	0	0	0	0	0	3	0	0	0
unclassified Ottowia	0	0	0	0	0	0	0	0	3	0	0	0
Ottowia sp. oral taxon 894	0	0	0	0	0	0	0	0	3	3	0	0
Polaromonas	0	0	0	0	2	0	0	0	31	2	21	1
Polaromonas naphthalenivorans	0	0	0	0	1	0	0	0	12	0	7	0
Polaromonas naphthalenivorans CJ2	0	0	0	0	1	1	0	0	12	12	7	7
unclassified Polaromonas	0	0	0	0	1	0	0	0	17	0	13	0
Polaromonas sp. JS666	0	0	0	0	1	1	0	0	17	17	13	13
Ramlibacter	0	0	0	0	2	0	0	0	126	0	37	0
Ramlibacter tataouinensis	0	0	0	0	2	0	0	0	126	66	37	20
Ramlibacter tataouinensis TTB310	0	0	0	0	2	2	0	0	60	60	17	17
Rhodoferax	0	0	0	0	1	0	0	0	5	0	1	0
Rhodoferax ferrireducens	0	0	0	0	1	0	0	0	5	0	1	0
Rhodoferax ferrireducens T118	0	0	0	0	1	1	0	0	5	5	1	1
Serpentinomonas	0	0	0	0	0	0	0	0	26	0	3	0
Serpentinomonas mccroryi	0	0	0	0	0	0	0	0	9	9	2	2
Serpentinomonas raichei	0	0	0	0	0	0	0	0	17	17	1	1
unclassified Comamonadaceae	0	0	0	0	0	0	0	0	4	4	0	0
Variovorax	0	0	0	0	3	0	1	0	107	2	91	2
environmental samples <b-proteobacteria,genus Variovorax>	0	0	0	0	0	0	0	0	1	0	0	0
uncultured Variovorax sp.	0	0	0	0	0	0	0	0	1	1	0	0
unclassified Variovorax	0	0	0	0	1	0	0	0	12	0	5	0
Variovorax sp. PAMC 28711	0	0	0	0	1	1	0	0	12	12	5	5
Variovorax paradoxus	0	0	0	0	2	1	1	0	92	18	84	19
Variovorax paradoxus B4	0	0	0	0	1	1	0	0	32	32	26	26
Variovorax paradoxus EPS	0	0	0	0	0	0	0	0	27	27	10	10
Variovorax paradoxus S110	0	0	0	0	0	0	1	1	15	15	29	29
Verminephrobacter	0	0	0	0	0	0	0	0	8	0	4	0
environmental samples <b-proteobacteria,genus Verminephrobacter>	0	0	0	0	0	0	0	0	1	0	1	0
uncultured Verminephrobacter sp.	0	0	0	0	0	0	0	0	1	1	1	1
Verminephrobacter eiseniae	0	0	0	0	0	0	0	0	7	0	3	0
Verminephrobacter eiseniae EF01-2	0	0	0	0	0	0	0	0	7	7	3	3
Oxalobacteraceae	0	0	0	0	218	11	0	0	127	13	59	8
Collimonas	0	0	0	0	3	0	0	0	26	3	9	1
Collimonas arenae	0	0	0	0	1	1	0	0	3	3	1	1
Collimonas fungivorans	0	0	0	0	1	0	0	0	15	4	4	1
Collimonas fungivorans Ter331	0	0	0	0	1	1	0	0	11	11	3	3
Collimonas pratensis	0	0	0	0	1	1	0	0	5	5	3	3
Herbaspirillum	0	0	0	0	3	1	0	0	26	1	13	0
environmental samples <b-proteobacteria,genus Herbaspirillum>	0	0	0	0	0	0	0	0	0	0	1	0
uncultured Herbaspirillum sp.	0	0	0	0	0	0	0	0	0	0	1	1
Herbaspirillum hiltneri	0	0	0	0	1	0	0	0	11	0	5	0
Herbaspirillum hiltneri N3	0	0	0	0	1	1	0	0	11	11	5	5
Herbaspirillum rubrisubalbicans	0	0	0	0	1	0	0	0	6	0	5	0
Herbaspirillum rubrisubalbicans M1	0	0	0	0	1	1	0	0	6	6	5	5
Herbaspirillum seropedicae	0	0	0	0	0	0	0	0	8	0	2	1
Herbaspirillum seropedicae SmR1	0	0	0	0	0	0	0	0	8	8	1	1
Herminiimonas	0	0	0	0	1	0	0	0	2	0	2	0
Herminiimonas arsenicoxydans	0	0	0	0	1	1	0	0	2	2	2	2
Janthinobacterium	0	0	0	0	2	0	0	0	6	0	8	0
Janthinobacterium agaricidamnosum	0	0	0	0	2	0	0	0	5	0	7	0
Janthinobacterium agaricidamnosum NBRC 102515 = DSM 9628	0	0	0	0	2	2	0	0	5	5	7	7
unclassified Janthinobacterium	0	0	0	0	0	0	0	0	1	0	1	0
Janthinobacterium sp. B9-8	0	0	0	0	0	0	0	0	1	1	0	0
Janthinobacterium sp. Marseille	0	0	0	0	0	0	0	0	0	0	1	1
Massilia	0	0	0	0	198	2	0	0	54	1	19	1
unclassified Massilia	0	0	0	0	196	0	0	0	53	0	18	0
Massilia sp. NR 4-1	0	0	0	0	8	8	0	0	14	14	6	6
Massilia sp. WG5	0	0	0	0	188	188	0	0	39	39	12	12
unclassified Burkholderiales	0	0	0	0	4	0	0	0	256	7	86	4
[Polyangium] brachysporum	0	0	0	0	0	0	0	0	30	30	10	10
Burkholderiales Genera incertae sedis	0	0	0	0	4	0	0	0	188	6	61	4
Leptothrix	0	0	0	0	1	0	0	0	35	0	17	0
Leptothrix cholodnii	0	0	0	0	1	0	0	0	35	1	16	0
Leptothrix cholodnii SP-6	0	0	0	0	1	1	0	0	34	34	16	16
Leptothrix discophora	0	0	0	0	0	0	0	0	0	0	1	1
Methylibium	0	0	0	0	0	0	0	0	60	0	19	0
Methylibium petroleiphilum	0	0	0	0	0	0	0	0	60	0	19	0
Methylibium petroleiphilum PM1	0	0	0	0	0	0	0	0	60	60	19	19
Paucibacter	0	0	0	0	1	0	0	0	5	0	1	0
unclassified Paucibacter	0	0	0	0	1	0	0	0	5	0	1	0
Paucibacter sp. KCTC 42545	0	0	0	0	1	1	0	0	5	5	1	1
Roseateles	0	0	0	0	0	0	0	0	14	0	2	0
Roseateles depolymerans	0	0	0	0	0	0	0	0	14	14	2	2
Rubrivivax	0	0	0	0	2	0	0	0	45	0	16	0
Rubrivivax gelatinosus	0	0	0	0	2	0	0	0	45	0	16	0
Rubrivivax gelatinosus IL144	0	0	0	0	2	2	0	0	44	44	16	16
Rubrivivax gelatinosus S1	0	0	0	0	0	0	0	0	1	1	0	0
Thiomonas	0	0	0	0	0	0	0	0	23	14	2	2
Thiomonas arsenitoxydans	0	0	0	0	0	0	0	0	2	2	0	0
Thiomonas delicata	0	0	0	0	0	0	0	0	3	3	0	0
Thiomonas intermedia	0	0	0	0	0	0	0	0	2	0	0	0
Thiomonas intermedia K12	0	0	0	0	0	0	0	0	2	2	0	0
unclassified Thiomonas	0	0	0	0	0	0	0	0	2	0	0	0
Thiomonas sp. CB2	0	0	0	0	0	0	0	0	2	2	0	0
unclassified Burkholderiales (miscellaneous)	0	0	0	0	0	0	0	0	31	0	11	0
Burkholderiales bacterium GJ-E10	0	0	0	0	0	0	0	0	31	31	11	11
environmental samples <b-proteobacteria,class Betaproteobacteria>	2	0	4	0	0	0	0	0	8	0	6	0
uncultured ammonia-oxidizing beta proteobacterium	2	2	1	1	0	0	0	0	0	0	0	0
uncultured beta proteobacterium	0	0	3	3	0	0	0	0	8	8	5	5
uncultured beta proteobacterium CBNPD1 BAC clone 578	0	0	0	0	0	0	0	0	0	0	1	1
Neisseriales	0	0	0	0	2	0	0	0	81	0	11	0
Chromobacteriaceae	0	0	0	0	1	0	0	0	76	0	9	0
Chitiniphilus	0	0	0	0	0	0	0	0	3	0	0	0
Chitiniphilus shinanonensis	0	0	0	0	0	0	0	0	3	3	0	0
Chromobacterium group	0	0	0	0	0	0	0	0	36	0	3	0
Chromobacterium	0	0	0	0	0	0	0	0	36	0	3	0
Chromobacterium violaceum	0	0	0	0	0	0	0	0	36	0	3	0
Chromobacterium violaceum ATCC 12472	0	0	0	0	0	0	0	0	36	36	3	3
Laribacter	0	0	0	0	1	0	0	0	8	0	1	0
Laribacter hongkongensis	0	0	0	0	1	0	0	0	8	0	1	0
Laribacter hongkongensis HLHK9	0	0	0	0	1	1	0	0	8	8	1	1
Pseudogulbenkiania	0	0	0	0	0	0	0	0	29	0	5	0
unclassified Pseudogulbenkiania	0	0	0	0	0	0	0	0	29	0	5	0
Pseudogulbenkiania sp. NH8B	0	0	0	0	0	0	0	0	29	29	5	5
Neisseriaceae	0	0	0	0	1	0	0	0	5	0	2	0
Neisseria	0	0	0	0	0	0	0	0	5	1	2	0
Neisseria elongata	0	0	0	0	0	0	0	0	1	0	1	0
Neisseria elongata subsp. glycolytica	0	0	0	0	0	0	0	0	1	0	1	0
Neisseria elongata subsp. glycolytica ATCC 29315	0	0	0	0	0	0	0	0	1	1	1	1
Neisseria lactamica	0	0	0	0	0	0	0	0	1	0	0	0
Neisseria lactamica 020-06	0	0	0	0	0	0	0	0	1	1	0	0
Neisseria meningitidis	0	0	0	0	0	0	0	0	2	2	1	0
Neisseria meningitidis serogroup A	0	0	0	0	0	0	0	0	0	0	1	0
Neisseria meningitidis Z2491	0	0	0	0	0	0	0	0	0	0	1	1
Snodgrassella	0	0	0	0	1	0	0	0	0	0	0	0
Snodgrassella alvi	0	0	0	0	1	0	0	0	0	0	0	0
Snodgrassella alvi wkB2	0	0	0	0	1	1	0	0	0	0	0	0
Nitrosomonadales	0	0	0	0	6	0	0	0	247	0	49	0
Gallionellaceae	0	0	0	0	0	0	0	0	24	0	2	0
Gallionella	0	0	0	0	0	0	0	0	1	0	0	0
Gallionella capsiferriformans	0	0	0	0	0	0	0	0	1	0	0	0
Gallionella capsiferriformans ES-2	0	0	0	0	0	0	0	0	1	1	0	0
Sideroxydans	0	0	0	0	0	0	0	0	11	0	2	0
Sideroxydans lithotrophicus	0	0	0	0	0	0	0	0	11	0	2	0
Sideroxydans lithotrophicus ES-1	0	0	0	0	0	0	0	0	11	11	2	2
Sulfuricella	0	0	0	0	0	0	0	0	12	0	0	0
Sulfuricella denitrificans	0	0	0	0	0	0	0	0	12	0	0	0
Sulfuricella denitrificans skB26	0	0	0	0	0	0	0	0	12	12	0	0
Methylophilaceae	0	0	0	0	2	0	0	0	15	4	17	0
Candidatus Methylopumilus	0	0	0	0	1	0	0	0	0	0	0	0
Candidatus Methylopumilus turicensis	0	0	0	0	1	1	0	0	0	0	0	0
Methylobacillus	0	0	0	0	0	0	0	0	7	0	2	0
Methylobacillus flagellatus	0	0	0	0	0	0	0	0	7	0	2	0
Methylobacillus flagellatus KT	0	0	0	0	0	0	0	0	7	7	2	2
Methylotenera	0	0	0	0	1	0	0	0	2	0	14	0
Methylotenera mobilis	0	0	0	0	1	0	0	0	0	0	0	0
Methylotenera mobilis JLW8	0	0	0	0	1	1	0	0	0	0	0	0
Methylotenera versatilis	0	0	0	0	0	0	0	0	2	0	14	0
Methylotenera versatilis 301	0	0	0	0	0	0	0	0	2	2	14	14
Methylovorus	0	0	0	0	0	0	0	0	2	1	1	1
Methylovorus glucosotrophus	0	0	0	0	0	0	0	0	1	0	0	0
Methylovorus glucosetrophus SIP3-4	0	0	0	0	0	0	0	0	1	1	0	0
Nitrosomonadaceae	0	0	0	0	1	0	0	0	93	2	15	0
environmental samples <b-proteobacteria,family Nitrosomonadaceae>	0	0	0	0	0	0	0	0	81	0	1	0
uncultured beta proteobacterium Rifle_16ft_4_minimus_10522	0	0	0	0	0	0	0	0	75	75	0	0
uncultured beta proteobacterium Rifle_16ft_4_minimus_15631	0	0	0	0	0	0	0	0	0	0	1	1
uncultured beta proteobacterium Rifle_16ft_4_minimus_3054	0	0	0	0	0	0	0	0	3	3	0	0
uncultured beta proteobacterium Rifle_16ft_4_minimus_33308	0	0	0	0	0	0	0	0	1	1	0	0
uncultured beta proteobacterium Rifle_16ft_4_minimus_37916	0	0	0	0	0	0	0	0	1	1	0	0
uncultured Nitrosomonadaceae bacterium	0	0	0	0	0	0	0	0	1	1	0	0
Nitrosomonas	0	0	0	0	1	0	0	0	5	1	13	1
Nitrosomonas europaea	0	0	0	0	0	0	0	0	0	0	8	0
Nitrosomonas europaea ATCC 19718	0	0	0	0	0	0	0	0	0	0	8	8
Nitrosomonas eutropha	0	0	0	0	1	0	0	0	2	0	1	0
Nitrosomonas eutropha C91	0	0	0	0	1	1	0	0	2	2	1	1
Nitrosomonas ureae	0	0	0	0	0	0	0	0	1	1	1	1
unclassified Nitrosomonas	0	0	0	0	0	0	0	0	1	0	2	0
Nitrosomonas sp. AL212	0	0	0	0	0	0	0	0	1	1	1	1
Nitrosomonas sp. Is79A3	0	0	0	0	0	0	0	0	0	0	1	1
Nitrosospira	0	0	0	0	0	0	0	0	4	0	1	0
Nitrosospira briensis	0	0	0	0	0	0	0	0	1	0	1	1
Nitrosospira briensis C-128	0	0	0	0	0	0	0	0	1	1	0	0
Nitrosospira multiformis	0	0	0	0	0	0	0	0	3	0	0	0
Nitrosospira multiformis ATCC 25196	0	0	0	0	0	0	0	0	3	3	0	0
Nitrosovibrio	0	0	0	0	0	0	0	0	1	1	0	0
Sterolibacteriaceae	0	0	0	0	3	0	0	0	63	0	9	0
Sulfuritalea	0	0	0	0	3	0	0	0	63	0	9	0
Sulfuritalea hydrogenivorans	0	0	0	0	3	0	0	0	63	0	9	0
Sulfuritalea hydrogenivorans sk43H	0	0	0	0	3	3	0	0	63	63	9	9
Thiobacillaceae	0	0	0	0	0	0	0	0	52	0	6	0
Annwoodia	0	0	0	0	0	0	0	0	1	0	0	0
Annwoodia aquaesulis	0	0	0	0	0	0	0	0	1	1	0	0
Thiobacillus	0	0	0	0	0	0	0	0	51	0	6	0
Thiobacillus denitrificans	0	0	0	0	0	0	0	0	50	0	6	0
Thiobacillus denitrificans ATCC 25259	0	0	0	0	0	0	0	0	50	50	6	6
Thiobacillus thioparus	0	0	0	0	0	0	0	0	1	1	0	0
Procabacteriales	0	0	0	0	0	0	0	0	1	0	0	0
Procabacteriaceae	0	0	0	0	0	0	0	0	1	0	0	0
Procabacter	0	0	0	0	0	0	0	0	1	1	0	0
Rhodocyclales	0	0	0	0	11	0	1	0	381	0	78	0
Azonexaceae	0	0	0	0	0	0	0	0	8	0	3	0
Dechloromonas	0	0	0	0	0	0	0	0	8	0	3	0
Dechloromonas aromatica	0	0	0	0	0	0	0	0	8	0	3	0
Dechloromonas aromatica RCB	0	0	0	0	0	0	0	0	8	8	3	3
Rhodocyclaceae	0	0	0	0	10	0	1	0	92	28	23	6
Aromatoleum	0	0	0	0	0	0	0	0	43	0	12	0
Aromatoleum aromaticum	0	0	0	0	0	0	0	0	43	0	12	0
Aromatoleum aromaticum EbN1	0	0	0	0	0	0	0	0	43	43	12	12
Azospira	0	0	0	0	9	0	1	0	18	0	4	0
Azospira oryzae	0	0	0	0	9	0	1	0	18	0	4	0
Azospira oryzae PS	0	0	0	0	9	9	1	1	18	18	4	4
Rugosibacter	0	0	0	0	1	0	0	0	3	0	1	0
Rugosibacter aromaticivorans	0	0	0	0	1	1	0	0	3	3	1	1
Zoogloeaceae	0	0	0	0	1	0	0	0	281	0	52	0
Azoarcus	0	0	0	0	0	0	0	0	149	7	33	1
Azoarcus evansii	0	0	0	0	0	0	0	0	2	2	0	0
unclassified Azoarcus	0	0	0	0	0	0	0	0	140	0	32	0
Azoarcus sp. BH72	0	0	0	0	0	0	0	0	50	50	13	13
Azoarcus sp. CIB	0	0	0	0	0	0	0	0	44	44	12	12
Azoarcus sp. KH32C	0	0	0	0	0	0	0	0	46	46	7	7
Thauera	0	0	0	0	1	0	0	0	132	6	19	2
Thauera aromatica	0	0	0	0	0	0	0	0	1	1	0	0
Thauera humireducens	0	0	0	0	0	0	0	0	53	53	6	6
unclassified Thauera	0	0	0	0	1	0	0	0	72	0	11	0
Thauera sp. MZ1T	0	0	0	0	1	1	0	0	72	72	11	11
unclassified Betaproteobacteria	0	0	0	0	0	0	0	0	18	1	8	0
Candidatus Accumulibacter	0	0	0	0	0	0	0	0	15	0	7	0
Candidatus Accumulibacter phosphatis	0	0	0	0	0	0	0	0	15	0	7	0
Candidatus Accumulibacter phosphatis clade IIA str. UW-1	0	0	0	0	0	0	0	0	15	15	7	7
Candidatus Kinetoplastibacterium	0	0	0	0	0	0	0	0	0	0	1	0
Candidatus Kinetoplastibacterium crithidii	0	0	0	0	0	0	0	0	0	0	1	1
unclassified Betaproteobacteria (miscellaneous)	0	0	0	0	0	0	0	0	2	0	0	0
Betaproteobacteria bacterium UKL13-2	0	0	0	0	0	0	0	0	2	2	0	0
delta/epsilon subdivisions	3	0	7	0	2	0	6	0	633	0	317	0
Deltaproteobacteria	2	0	6	1	2	0	6	1	629	12	312	9
Desulfarculales	0	0	0	0	0	0	0	0	4	0	2	0
Desulfarculaceae	0	0	0	0	0	0	0	0	4	0	2	0
Desulfarculus	0	0	0	0	0	0	0	0	4	0	2	0
Desulfarculus baarsii	0	0	0	0	0	0	0	0	4	0	2	0
Desulfarculus baarsii DSM 2075	0	0	0	0	0	0	0	0	4	4	2	2
Desulfobacterales	0	0	0	0	0	0	0	0	9	0	7	0
Desulfobacteraceae	0	0	0	0	0	0	0	0	5	0	1	0
Desulfatibacillum	0	0	0	0	0	0	0	0	1	0	0	0
Desulfatibacillum alkenivorans	0	0	0	0	0	0	0	0	1	0	0	0
Desulfatibacillum alkenivorans AK-01	0	0	0	0	0	0	0	0	1	1	0	0
Desulfococcus	0	0	0	0	0	0	0	0	4	0	1	0
Desulfococcus oleovorans	0	0	0	0	0	0	0	0	4	0	1	0
Desulfococcus oleovorans Hxd3	0	0	0	0	0	0	0	0	4	4	1	1
Desulfobulbaceae	0	0	0	0	0	0	0	0	4	0	6	0
Desulfobulbus	0	0	0	0	0	0	0	0	3	0	4	0
Desulfobulbus propionicus	0	0	0	0	0	0	0	0	3	0	4	0
Desulfobulbus propionicus DSM 2032	0	0	0	0	0	0	0	0	3	3	4	4
Desulfotalea	0	0	0	0	0	0	0	0	0	0	1	0
Desulfotalea psychrophila	0	0	0	0	0	0	0	0	0	0	1	0
Desulfotalea psychrophila LSv54	0	0	0	0	0	0	0	0	0	0	1	1
Desulfurivibrio	0	0	0	0	0	0	0	0	1	0	1	0
Desulfurivibrio alkaliphilus	0	0	0	0	0	0	0	0	1	0	1	0
Desulfurivibrio alkaliphilus AHT 2	0	0	0	0	0	0	0	0	1	1	1	1
Desulfovibrionales	0	0	0	0	0	0	0	0	36	1	18	0
Desulfohalobiaceae	0	0	0	0	0	0	0	0	2	0	2	0
Desulfohalobium	0	0	0	0	0	0	0	0	2	0	2	0
Desulfohalobium retbaense	0	0	0	0	0	0	0	0	2	0	2	0
Desulfohalobium retbaense DSM 5692	0	0	0	0	0	0	0	0	2	2	2	2
Desulfomicrobiaceae	0	0	0	0	0	0	0	0	2	0	0	0
Desulfomicrobium	0	0	0	0	0	0	0	0	2	0	0	0
Desulfomicrobium baculatum	0	0	0	0	0	0	0	0	1	0	0	0
Desulfomicrobium baculatum DSM 4028	0	0	0	0	0	0	0	0	1	1	0	0
Desulfomicrobium orale	0	0	0	0	0	0	0	0	1	0	0	0
Desulfomicrobium orale DSM 12838	0	0	0	0	0	0	0	0	1	1	0	0
Desulfovibrionaceae	0	0	0	0	0	0	0	0	31	0	16	0
Desulfocurvibacter	0	0	0	0	0	0	0	0	5	0	1	0
Desulfocurvibacter africanus	0	0	0	0	0	0	0	0	5	0	1	0
Desulfocurvibacter africanus subsp. africanus	0	0	0	0	0	0	0	0	5	0	1	0
Desulfocurvibacter africanus subsp. africanus str. Walvis Bay	0	0	0	0	0	0	0	0	5	5	1	1
Desulfovibrio	0	0	0	0	0	0	0	0	19	4	12	3
Desulfovibrio desulfuricans	0	0	0	0	0	0	0	0	1	0	2	0
Desulfovibrio desulfuricans ATCC 27774	0	0	0	0	0	0	0	0	1	1	0	0
Desulfovibrio desulfuricans ND132	0	0	0	0	0	0	0	0	0	0	2	2
Desulfovibrio fairfieldensis	0	0	0	0	0	0	0	0	0	0	2	2
Desulfovibrio gigas	0	0	0	0	0	0	0	0	1	0	0	0
Desulfovibrio gigas DSM 1382 = ATCC 19364	0	0	0	0	0	0	0	0	1	1	0	0
Desulfovibrio magneticus	0	0	0	0	0	0	0	0	1	0	1	0
Desulfovibrio magneticus RS-1	0	0	0	0	0	0	0	0	1	1	1	1
Desulfovibrio vulgaris	0	0	0	0	0	0	0	0	12	3	4	1
Desulfovibrio vulgaris str. 'Miyazaki F'	0	0	0	0	0	0	0	0	7	7	2	2
Desulfovibrio vulgaris str. Hildenborough	0	0	0	0	0	0	0	0	2	2	1	1
Pseudodesulfovibrio	0	0	0	0	0	0	0	0	7	0	3	0
Pseudodesulfovibrio aespoeensis	0	0	0	0	0	0	0	0	4	0	3	0
Pseudodesulfovibrio aespoeensis Aspo-2	0	0	0	0	0	0	0	0	4	4	3	3
Pseudodesulfovibrio indicus	0	0	0	0	0	0	0	0	3	3	0	0
Desulfurellales	0	0	0	0	0	0	0	0	0	0	1	0
Desulfurellaceae	0	0	0	0	0	0	0	0	0	0	1	0
Hippea	0	0	0	0	0	0	0	0	0	0	1	0
Hippea maritima	0	0	0	0	0	0	0	0	0	0	1	0
Hippea maritima DSM 10411	0	0	0	0	0	0	0	0	0	0	1	1
Desulfuromonadales	0	0	4	1	1	1	0	0	71	5	33	2
Desulfuromonadaceae	0	0	2	0	0	0	0	0	16	0	12	0
Desulfuromonas	0	0	1	1	0	0	0	0	9	4	7	4
Desulfuromonas acetoxidans	0	0	0	0	0	0	0	0	0	0	1	0
Desulfuromonas acetoxidans DSM 684	0	0	0	0	0	0	0	0	0	0	1	1
Desulfuromonas chloroethenica	0	0	0	0	0	0	0	0	1	1	0	0
Desulfuromonas soudanensis	0	0	0	0	0	0	0	0	4	4	2	2
Pelobacter	0	0	1	0	0	0	0	0	7	0	5	0
environmental samples <d-proteobacteria,genus Pelobacter>	0	0	0	0	0	0	0	0	1	0	0	0
uncultured Pelobacter sp.	0	0	0	0	0	0	0	0	1	1	0	0
Pelobacter carbinolicus	0	0	1	0	0	0	0	0	0	0	1	0
Pelobacter carbinolicus DSM 2380	0	0	1	1	0	0	0	0	0	0	1	1
Pelobacter propionicus	0	0	0	0	0	0	0	0	6	0	4	0
Pelobacter propionicus DSM 2379	0	0	0	0	0	0	0	0	6	6	4	4
Geobacteraceae	0	0	1	0	0	0	0	0	50	0	19	0
Geoalkalibacter	0	0	0	0	0	0	0	0	1	0	1	0
Geoalkalibacter subterraneus	0	0	0	0	0	0	0	0	1	1	1	1
Geobacter	0	0	1	0	0	0	0	0	49	11	18	3
environmental samples <d-proteobacteria,genus Geobacter>	0	0	0	0	0	0	0	0	1	0	1	0
uncultured Geobacter sp.	0	0	0	0	0	0	0	0	1	1	1	1
Geobacter anodireducens	0	0	0	0	0	0	0	0	5	5	1	1
Geobacter bemidjiensis	0	0	0	0	0	0	0	0	2	0	1	0
Geobacter bemidjiensis Bem	0	0	0	0	0	0	0	0	2	2	1	1
Geobacter daltonii	0	0	0	0	0	0	0	0	2	0	0	0
Geobacter daltonii FRC-32	0	0	0	0	0	0	0	0	2	2	0	0
Geobacter hydrogenophilus	0	0	0	0	0	0	0	0	1	1	0	0
Geobacter lovleyi	0	0	0	0	0	0	0	0	1	0	1	0
Geobacter lovleyi SZ	0	0	0	0	0	0	0	0	1	1	1	1
Geobacter metallireducens	0	0	0	0	0	0	0	0	3	0	1	0
Geobacter metallireducens GS-15	0	0	0	0	0	0	0	0	3	3	1	1
Geobacter sulfurreducens	0	0	0	0	0	0	0	0	5	4	1	1
Geobacter sulfurreducens PCA	0	0	0	0	0	0	0	0	1	1	0	0
Geobacter uraniireducens	0	0	1	0	0	0	0	0	2	0	4	0
Geobacter uraniireducens Rf4	0	0	1	1	0	0	0	0	2	2	4	4
unclassified Geobacter	0	0	0	0	0	0	0	0	16	0	5	0
Geobacter sp. M18	0	0	0	0	0	0	0	0	11	11	3	3
Geobacter sp. M21	0	0	0	0	0	0	0	0	5	5	2	2
environmental samples <d-proteobacteria,class Deltaproteobacteria>	0	0	1	0	0	0	0	0	4	1	4	2
uncultured delta proteobacterium	0	0	0	0	0	0	0	0	1	1	1	1
uncultured delta proteobacterium DeepAnt-1F12	0	0	1	1	0	0	0	0	0	0	0	0
uncultured delta proteobacterium HF0010_01J10	0	0	0	0	0	0	0	0	1	1	0	0
uncultured delta proteobacterium Rifle_16ft_4_minimus_1997	0	0	0	0	0	0	0	0	1	1	1	1
Myxococcales	1	0	0	0	1	0	5	1	477	16	213	9
Cystobacterineae	1	0	0	0	1	0	1	0	301	27	114	7
Anaeromyxobacteraceae	0	0	0	0	1	0	0	0	96	0	39	0
Anaeromyxobacter	0	0	0	0	1	1	0	0	96	33	39	12
Anaeromyxobacter dehalogenans	0	0	0	0	0	0	0	0	27	0	14	2
Anaeromyxobacter dehalogenans 2CP-1	0	0	0	0	0	0	0	0	12	12	6	6
Anaeromyxobacter dehalogenans 2CP-C	0	0	0	0	0	0	0	0	15	15	6	6
unclassified Anaeromyxobacter	0	0	0	0	0	0	0	0	36	0	13	0
Anaeromyxobacter sp. Fw109-5	0	0	0	0	0	0	0	0	27	27	9	9
Anaeromyxobacter sp. K	0	0	0	0	0	0	0	0	9	9	4	4
Archangiaceae	1	0	0	0	0	0	0	0	48	2	23	0
Archangium	1	0	0	0	0	0	0	0	26	0	8	0
Archangium disciforme	0	0	0	0	0	0	0	0	1	1	0	0
Archangium gephyra	1	1	0	0	0	0	0	0	25	25	8	8
Cystobacter	0	0	0	0	0	0	0	0	1	0	0	0
Cystobacter fuscus	0	0	0	0	0	0	0	0	1	1	0	0
Stigmatella	0	0	0	0	0	0	0	0	19	0	15	0
Stigmatella aurantiaca	0	0	0	0	0	0	0	0	18	0	15	1
Stigmatella aurantiaca DW4/3-1	0	0	0	0	0	0	0	0	18	18	14	14
Stigmatella erecta	0	0	0	0	0	0	0	0	1	1	0	0
Myxococcaceae	0	0	0	0	0	0	1	0	110	6	37	1
Corallococcus	0	0	0	0	0	0	0	0	26	0	11	0
Corallococcus coralloides	0	0	0	0	0	0	0	0	26	0	11	1
Corallococcus coralloides DSM 2259	0	0	0	0	0	0	0	0	26	26	10	10
Myxococcus	0	0	0	0	0	0	1	1	78	17	25	4
Myxococcus fulvus	0	0	0	0	0	0	0	0	23	0	9	0
Myxococcus fulvus 124B02	0	0	0	0	0	0	0	0	9	9	5	5
Myxococcus fulvus HW-1	0	0	0	0	0	0	0	0	14	14	4	4
Myxococcus hansupus	0	0	0	0	0	0	0	0	11	11	4	4
Myxococcus stipitatus	0	0	0	0	0	0	0	0	15	1	2	0
Myxococcus stipitatus DSM 14675	0	0	0	0	0	0	0	0	14	14	2	2
Myxococcus xanthus	0	0	0	0	0	0	0	0	12	4	6	0
Myxococcus xanthus DK 1622	0	0	0	0	0	0	0	0	8	8	6	6
Vulgatibacteraceae	0	0	0	0	0	0	0	0	20	0	8	0
Vulgatibacter	0	0	0	0	0	0	0	0	20	0	8	0
Vulgatibacter incomptus	0	0	0	0	0	0	0	0	20	20	8	8
Nannocystineae	0	0	0	0	0	0	0	0	27	0	13	0
Kofleriaceae	0	0	0	0	0	0	0	0	24	0	13	0
Haliangium	0	0	0	0	0	0	0	0	24	0	13	0
Haliangium ochraceum	0	0	0	0	0	0	0	0	24	0	13	0
Haliangium ochraceum DSM 14365	0	0	0	0	0	0	0	0	24	24	13	13
Nannocystaceae	0	0	0	0	0	0	0	0	3	0	0	0
Nannocystis	0	0	0	0	0	0	0	0	3	0	0	0
Nannocystis exedens	0	0	0	0	0	0	0	0	2	0	0	0
Nannocystis exedens subsp. cinnabaria	0	0	0	0	0	0	0	0	2	2	0	0
unclassified Nannocystis	0	0	0	0	0	0	0	0	1	0	0	0
Nannocystis sp. 91213	0	0	0	0	0	0	0	0	1	1	0	0
Sorangiineae	0	0	0	0	0	0	3	0	133	2	77	2
Labilitrichaceae	0	0	0	0	0	0	1	0	15	0	16	0
Labilithrix	0	0	0	0	0	0	1	0	15	0	16	0
Labilithrix luteola	0	0	0	0	0	0	1	1	15	15	16	16
Polyangiaceae	0	0	0	0	0	0	2	0	88	1	50	1
Chondromyces	0	0	0	0	0	0	0	0	17	0	11	0
Chondromyces apiculatus	0	0	0	0	0	0	0	0	1	1	0	0
Chondromyces crocatus	0	0	0	0	0	0	0	0	16	16	11	11
Sorangium	0	0	0	0	0	0	2	0	70	0	38	0
Sorangium cellulosum	0	0	0	0	0	0	2	0	70	15	38	12
Sorangium cellulosum So ce56	0	0	0	0	0	0	0	0	25	25	12	12
Sorangium cellulosum So0157-2	0	0	0	0	0	0	2	2	30	30	14	14
Sandaracinaceae	0	0	0	0	0	0	0	0	28	0	9	0
Sandaracinus	0	0	0	0	0	0	0	0	28	0	9	0
Sandaracinus amylolyticus	0	0	0	0	0	0	0	0	28	28	9	9
Syntrophobacterales	0	0	0	0	0	0	0	0	16	0	25	0
Syntrophaceae	0	0	0	0	0	0	0	0	9	0	14	0
Desulfobacca	0	0	0	0	0	0	0	0	0	0	2	0
Desulfobacca acetoxidans	0	0	0	0	0	0	0	0	0	0	2	0
Desulfobacca acetoxidans DSM 11109	0	0	0	0	0	0	0	0	0	0	2	2
Desulfomonile	0	0	0	0	0	0	0	0	6	0	7	0
Desulfomonile tiedjei	0	0	0	0	0	0	0	0	6	0	7	0
Desulfomonile tiedjei DSM 6799	0	0	0	0	0	0	0	0	6	6	7	7
environmental samples <d-proteobacteria,family Syntrophaceae>	0	0	0	0	0	0	0	0	0	0	1	0
uncultured Syntrophaceae bacterium	0	0	0	0	0	0	0	0	0	0	1	1
Syntrophus	0	0	0	0	0	0	0	0	3	0	4	0
Syntrophus aciditrophicus	0	0	0	0	0	0	0	0	3	0	4	0
Syntrophus aciditrophicus SB	0	0	0	0	0	0	0	0	3	3	4	4
Syntrophobacteraceae	0	0	0	0	0	0	0	0	7	0	11	0
Syntrophobacter	0	0	0	0	0	0	0	0	7	0	11	0
Syntrophobacter fumaroxidans	0	0	0	0	0	0	0	0	7	0	11	0
Syntrophobacter fumaroxidans MPOB	0	0	0	0	0	0	0	0	7	7	11	11
unclassified Deltaproteobacteria	1	0	0	0	0	0	0	0	0	0	0	0
SAR324 cluster	1	0	0	0	0	0	0	0	0	0	0	0
environmental samples <d-proteobacteria,clade SAR324 cluster>	1	0	0	0	0	0	0	0	0	0	0	0
uncultured SAR324 cluster bacterium	1	1	0	0	0	0	0	0	0	0	0	0
Epsilonproteobacteria	1	0	1	0	0	0	0	0	4	0	5	0
Campylobacterales	1	0	0	0	0	0	0	0	4	0	4	0
Campylobacteraceae	1	0	0	0	0	0	0	0	1	0	1	0
Campylobacter	1	0	0	0	0	0	0	0	1	0	1	0
Campylobacter concisus	0	0	0	0	0	0	0	0	1	0	1	0
Campylobacter concisus 13826	0	0	0	0	0	0	0	0	1	1	1	1
Campylobacter peloridis	1	0	0	0	0	0	0	0	0	0	0	0
Campylobacter peloridis LMG 23910	1	1	0	0	0	0	0	0	0	0	0	0
Helicobacteraceae	0	0	0	0	0	0	0	0	3	0	3	0
Helicobacter	0	0	0	0	0	0	0	0	3	1	2	1
Helicobacter bizzozeronii	0	0	0	0	0	0	0	0	1	0	0	0
Helicobacter bizzozeronii CIII-1	0	0	0	0	0	0	0	0	1	1	0	0
Helicobacter pylori	0	0	0	0	0	0	0	0	1	0	1	1
Helicobacter pylori 83	0	0	0	0	0	0	0	0	1	1	0	0
Wolinella	0	0	0	0	0	0	0	0	0	0	1	0
environmental samples <e-proteobacteria,genus Wolinella>	0	0	0	0	0	0	0	0	0	0	1	0
uncultured Wolinella sp.	0	0	0	0	0	0	0	0	0	0	1	1
Nautiliales	0	0	1	0	0	0	0	0	0	0	0	0
Nautiliaceae	0	0	1	0	0	0	0	0	0	0	0	0
Nautilia	0	0	1	0	0	0	0	0	0	0	0	0
Nautilia profundicola	0	0	1	0	0	0	0	0	0	0	0	0
Nautilia profundicola AmH	0	0	1	1	0	0	0	0	0	0	0	0
unclassified Epsilonproteobacteria	0	0	0	0	0	0	0	0	0	0	1	0
Nitratiruptor	0	0	0	0	0	0	0	0	0	0	1	0
unclassified Nitratiruptor	0	0	0	0	0	0	0	0	0	0	1	0
Nitratiruptor sp. SB155-2	0	0	0	0	0	0	0	0	0	0	1	1
environmental samples <proteobacteria,phylum Proteobacteria>	0	0	0	0	0	0	0	0	3	0	4	0
uncultured proteobacterium	0	0	0	0	0	0	0	0	2	2	4	4
unidentified eubacterium clone ESH7-4	0	0	0	0	0	0	0	0	1	1	0	0
Gammaproteobacteria	12	1	28	6	71354	225	78	1	2078	162	1102	46
Aeromonadales	0	0	0	0	87	0	0	0	37	0	8	0
Aeromonadaceae	0	0	0	0	87	0	0	0	37	0	8	0
Aeromonas	0	0	0	0	86	2	0	0	33	9	6	3
Aeromonas hydrophila	0	0	0	0	3	1	0	0	15	11	1	1
Aeromonas hydrophila 4AK4	0	0	0	0	0	0	0	0	2	2	0	0
Aeromonas hydrophila subsp. hydrophila	0	0	0	0	1	0	0	0	0	0	0	0
Aeromonas hydrophila subsp. hydrophila ATCC 7966	0	0	0	0	1	1	0	0	0	0	0	0
Aeromonas hydrophila YL17	0	0	0	0	1	1	0	0	2	2	0	0
Aeromonas media	0	0	0	0	0	0	0	0	2	0	1	0
Aeromonas media WS	0	0	0	0	0	0	0	0	2	2	1	1
Aeromonas salmonicida	0	0	0	0	81	20	0	0	1	0	0	0
Aeromonas salmonicida subsp. salmonicida	0	0	0	0	61	55	0	0	1	0	0	0
Aeromonas salmonicida subsp. salmonicida A449	0	0	0	0	6	6	0	0	1	1	0	0
Aeromonas schubertii	0	0	0	0	0	0	0	0	2	2	0	0
Aeromonas veronii	0	0	0	0	0	0	0	0	2	0	0	0
Aeromonas veronii B565	0	0	0	0	0	0	0	0	2	2	0	0
unclassified Aeromonas	0	0	0	0	0	0	0	0	2	0	1	0
Aeromonas sp. Ae55(2011)	0	0	0	0	0	0	0	0	0	0	1	1
Aeromonas sp. CECT 4240	0	0	0	0	0	0	0	0	1	1	0	0
Aeromonas sp. Ne-1	0	0	0	0	0	0	0	0	1	1	0	0
Oceanimonas	0	0	0	0	0	0	0	0	2	0	2	0
unclassified Oceanimonas	0	0	0	0	0	0	0	0	2	0	2	0
Oceanimonas sp. GK1	0	0	0	0	0	0	0	0	2	2	2	2
Tolumonas	0	0	0	0	1	0	0	0	2	0	0	0
Tolumonas auensis	0	0	0	0	1	0	0	0	2	0	0	0
Tolumonas auensis DSM 9187	0	0	0	0	1	1	0	0	2	2	0	0
Alteromonadales	2	0	7	0	13	0	0	0	28	0	8	1
Alteromonadaceae	0	0	0	0	4	0	0	0	15	0	3	0
Alteromonas	0	0	0	0	2	2	0	0	2	1	0	0
environmental samples <g-proteobacteria,genus Alteromonas>	0	0	0	0	0	0	0	0	1	0	0	0
uncultured Alteromonas sp. AD1000-G19-7	0	0	0	0	0	0	0	0	1	1	0	0
Lacimicrobium	0	0	0	0	0	0	0	0	0	0	1	0
Lacimicrobium alkaliphilum	0	0	0	0	0	0	0	0	0	0	1	1
Marinobacter	0	0	0	0	2	1	0	0	13	6	2	0
Marinobacter adhaerens	0	0	0	0	0	0	0	0	2	0	0	0
Marinobacter adhaerens HP15	0	0	0	0	0	0	0	0	2	2	0	0
Marinobacter hydrocarbonoclasticus	0	0	0	0	0	0	0	0	1	1	0	0
Marinobacter psychrophilus	0	0	0	0	1	1	0	0	0	0	0	0
Marinobacter salarius	0	0	0	0	0	0	0	0	2	2	1	1
unclassified Marinobacter	0	0	0	0	0	0	0	0	2	0	1	0
Marinobacter sp. BSs20148	0	0	0	0	0	0	0	0	0	0	1	1
Marinobacter sp. CP1	0	0	0	0	0	0	0	0	1	1	0	0
Marinobacter sp. LQ44	0	0	0	0	0	0	0	0	1	1	0	0
Ferrimonadaceae	0	0	0	0	0	0	0	0	1	0	1	0
Ferrimonas	0	0	0	0	0	0	0	0	1	0	1	0
Ferrimonas balearica	0	0	0	0	0	0	0	0	1	0	1	0
Ferrimonas balearica DSM 9799	0	0	0	0	0	0	0	0	1	1	1	1
Idiomarinaceae	0	0	0	0	0	0	0	0	2	0	0	0
Idiomarina	0	0	0	0	0	0	0	0	2	0	0	0
Idiomarina loihiensis	0	0	0	0	0	0	0	0	2	1	0	0
Idiomarina loihiensis L2TR	0	0	0	0	0	0	0	0	1	1	0	0
Moritellaceae	0	0	0	0	0	0	0	0	1	0	0	0
Moritella	0	0	0	0	0	0	0	0	1	0	0	0
Moritella viscosa	0	0	0	0	0	0	0	0	1	1	0	0
Pseudoalteromonadaceae	0	0	0	0	3	0	0	0	2	0	1	0
Pseudoalteromonas	0	0	0	0	3	0	0	0	2	0	1	0
Pseudoalteromonas atlantica	0	0	0	0	0	0	0	0	1	0	0	0
Pseudoalteromonas atlantica T6c	0	0	0	0	0	0	0	0	1	1	0	0
Pseudoalteromonas haloplanktis	0	0	0	0	1	0	0	0	0	0	0	0
Pseudoalteromonas haloplanktis TAC125	0	0	0	0	1	1	0	0	0	0	0	0
Pseudoalteromonas piratica	0	0	0	0	2	2	0	0	1	1	0	0
Pseudoalteromonas translucida	0	0	0	0	0	0	0	0	0	0	1	0
Pseudoalteromonas translucida KMM 520	0	0	0	0	0	0	0	0	0	0	1	1
Psychromonadaceae	0	0	0	0	1	0	0	0	0	0	0	0
Psychromonas	0	0	0	0	1	0	0	0	0	0	0	0
Psychromonas ingrahamii	0	0	0	0	1	0	0	0	0	0	0	0
Psychromonas ingrahamii 37	0	0	0	0	1	1	0	0	0	0	0	0
Shewanellaceae	2	0	7	0	5	0	0	0	7	0	2	0
Shewanella	2	1	7	5	5	2	0	0	7	0	2	0
environmental samples <g-proteobacteria,genus Shewanella>	0	0	0	0	0	0	0	0	1	0	0	0
uncultured Shewanella sp.	0	0	0	0	0	0	0	0	1	1	0	0
Shewanella amazonensis	0	0	0	0	0	0	0	0	0	0	1	0
Shewanella amazonensis SB2B	0	0	0	0	0	0	0	0	0	0	1	1
Shewanella baltica	0	0	1	0	1	1	0	0	1	0	1	0
Shewanella baltica OS155	0	0	1	1	0	0	0	0	1	1	0	0
Shewanella baltica OS678	0	0	0	0	0	0	0	0	0	0	1	1
Shewanella frigidimarina	1	0	0	0	0	0	0	0	0	0	0	0
Shewanella frigidimarina NCIMB 400	1	1	0	0	0	0	0	0	0	0	0	0
Shewanella halifaxensis	0	0	0	0	0	0	0	0	1	0	0	0
Shewanella halifaxensis HAW-EB4	0	0	0	0	0	0	0	0	1	1	0	0
Shewanella loihica	0	0	0	0	0	0	0	0	1	0	0	0
Shewanella loihica PV-4	0	0	0	0	0	0	0	0	1	1	0	0
Shewanella pealeana	0	0	0	0	0	0	0	0	1	0	0	0
Shewanella pealeana ATCC 700345	0	0	0	0	0	0	0	0	1	1	0	0
Shewanella woodyi	0	0	0	0	0	0	0	0	2	0	0	0
Shewanella woodyi ATCC 51908	0	0	0	0	0	0	0	0	2	2	0	0
unclassified Shewanella	0	0	1	0	2	0	0	0	0	0	0	0
Shewanella sp. ANA-3	0	0	1	1	2	2	0	0	0	0	0	0
Cardiobacteriales	0	0	0	0	0	0	0	0	1	0	4	0
Cardiobacteriaceae	0	0	0	0	0	0	0	0	1	0	4	0
Dichelobacter	0	0	0	0	0	0	0	0	1	0	4	0
Dichelobacter nodosus	0	0	0	0	0	0	0	0	1	0	4	0
Dichelobacter nodosus VCS1703A	0	0	0	0	0	0	0	0	1	1	4	4
Cellvibrionales	0	0	0	0	0	0	0	0	10	0	1	0
Cellvibrionaceae	0	0	0	0	0	0	0	0	9	0	1	0
Cellvibrio	0	0	0	0	0	0	0	0	3	0	0	0
Cellvibrio japonicus	0	0	0	0	0	0	0	0	3	0	0	0
Cellvibrio japonicus Ueda107	0	0	0	0	0	0	0	0	3	3	0	0
Saccharophagus	0	0	0	0	0	0	0	0	1	0	0	0
Saccharophagus degradans	0	0	0	0	0	0	0	0	1	0	0	0
Saccharophagus degradans 2-40	0	0	0	0	0	0	0	0	1	1	0	0
Simiduia	0	0	0	0	0	0	0	0	2	0	1	0
Simiduia agarivorans	0	0	0	0	0	0	0	0	2	0	1	0
Simiduia agarivorans SA1 = DSM 21679	0	0	0	0	0	0	0	0	2	2	1	1
Teredinibacter	0	0	0	0	0	0	0	0	3	0	0	0
Teredinibacter turnerae	0	0	0	0	0	0	0	0	3	0	0	0
Teredinibacter turnerae T7901	0	0	0	0	0	0	0	0	3	3	0	0
Halieaceae	0	0	0	0	0	0	0	0	1	0	0	0
Pseudohaliea	0	0	0	0	0	0	0	0	1	0	0	0
Pseudohaliea rubra	0	0	0	0	0	0	0	0	1	0	0	0
Pseudohaliea rubra DSM 19751	0	0	0	0	0	0	0	0	1	1	0	0
Chromatiales	0	0	2	0	0	0	0	0	281	10	56	1
Chromatiaceae	0	0	2	0	0	0	0	0	101	3	26	2
Allochromatium	0	0	0	0	0	0	0	0	14	0	4	0
Allochromatium vinosum	0	0	0	0	0	0	0	0	14	0	4	0
Allochromatium vinosum DSM 180	0	0	0	0	0	0	0	0	14	14	4	4
Candidatus Tenderia	0	0	0	0	0	0	0	0	8	0	2	0
Candidatus Tenderia electrophaga	0	0	0	0	0	0	0	0	8	8	2	2
Marichromatium	0	0	2	0	0	0	0	0	24	0	7	0
Marichromatium purpuratum	0	0	2	0	0	0	0	0	23	0	5	0
Marichromatium purpuratum 984	0	0	2	2	0	0	0	0	23	23	5	5
unclassified Marichromatium	0	0	0	0	0	0	0	0	1	0	2	0
Marichromatium sp. JA121	0	0	0	0	0	0	0	0	1	1	0	0
Marichromatium sp. JA540	0	0	0	0	0	0	0	0	0	0	1	1
Marichromatium sp. JA546	0	0	0	0	0	0	0	0	0	0	1	1
Nitrosococcus	0	0	0	0	0	0	0	0	11	0	3	0
Nitrosococcus oceani	0	0	0	0	0	0	0	0	11	0	3	0
Nitrosococcus oceani ATCC 19707	0	0	0	0	0	0	0	0	11	11	3	3
Thermochromatium	0	0	0	0	0	0	0	0	1	0	0	0
Thermochromatium tepidum	0	0	0	0	0	0	0	0	1	1	0	0
Thiocystis	0	0	0	0	0	0	0	0	11	0	2	0
Thiocystis violascens	0	0	0	0	0	0	0	0	11	0	2	0
Thiocystis violascens DSM 198	0	0	0	0	0	0	0	0	11	11	2	2
Thioflavicoccus	0	0	0	0	0	0	0	0	29	0	6	0
Thioflavicoccus mobilis	0	0	0	0	0	0	0	0	29	0	6	0
Thioflavicoccus mobilis 8321	0	0	0	0	0	0	0	0	29	29	6	6
Ectothiorhodospiraceae	0	0	0	0	0	0	0	0	147	6	27	0
Alkalilimnicola	0	0	0	0	0	0	0	0	11	0	2	0
Alkalilimnicola ehrlichii	0	0	0	0	0	0	0	0	11	0	2	0
Alkalilimnicola ehrlichii MLHE-1	0	0	0	0	0	0	0	0	11	11	2	2
Halorhodospira	0	0	0	0	0	0	0	0	20	0	3	0
Halorhodospira halochloris	0	0	0	0	0	0	0	0	6	1	0	0
Halorhodospira halochloris str. A	0	0	0	0	0	0	0	0	5	5	0	0
Halorhodospira halophila	0	0	0	0	0	0	0	0	14	0	3	0
Halorhodospira halophila SL1	0	0	0	0	0	0	0	0	14	14	3	3
Spiribacter	0	0	0	0	0	0	0	0	6	0	4	0
Spiribacter curvatus	0	0	0	0	0	0	0	0	4	4	1	1
[truncated: 5,317 more rows]

## Sheet: Supplementary Data 7  
Supplementary Data 7. Comparative analysis of MALT results on non-UDG treated shotgun data for all six ancient samples.
			85% ID - Read assignment statistics and MTBC ratios									95% ID - Read assignment statistics and MTBC ratios
Sample non-UDG (nU) Shotgun	Which study generated the non-UDG shotgun data	# reads after pre-processing (duplicates removed)	Total Assigned reads 85ID	85ID Mycobacterium SUM*	85ID Mycobacterium Assigned	85ID Non-MTBC mycobacterial reads	85ID MTBC SUM*	Ratio: Non-MTBC Mycobacterial reads/MTBC SUM* - 85ID	Ratio: Mycobacterium Assigned/MTBC SUM* - 85ID	% MTBC SUM* reads out of total	% MTBC SUM* reads out of reads assigned by MALT	Total Assigned reads 95ID	95ID Mycobacteria SUM*	95ID Mycobacteria Assigned	95ID Non-MTBC mycobacterial reads	95ID MTBC SUM*	Ratio: Non-MTBC Mycobacterial reads/MTBC SUM* - 95ID	Ratio (Mycobacteria Assigned/MTBC SUM*) 95ID	% MTBC SUM* reads out of total	% MTBC SUM* reads out of assigned in MALT
82nU	Bos et al. 2014	76848	14644	75	30	74	1	74	30	0.00130127	0.00682874	2858	17	6	16	1	16	6	0.00130127	0.0349895
281bnU	This study	4013215	408720	1913	853	1604	309	5.19094	2.76052	0.00769956	0.0756019	99859	463	143	242	221	1.09502	0.647059	0.00550681	0.221312
386nU	This study	4164581	590973	4743	1652	4277	466	9.17811	3.54506	0.0111896	0.078853	232303	831	204	535	296	1.80743	0.689189	0.00710756	0.12742
54nU	Bos et al. 2014	69270	10261	246	33	48	198	0.242424	0.166667	0.285838	1.92964	3832	205	8	9	196	0.0459184	0.0408163	0.282951	5.11482
58nU	Bos et al. 2014	106690	20589	326	4	7	319	0.0219436	0.0125392	0.298997	1.54937	8492	309	4	4	305	0.0131148	0.0131148	0.285875	3.59162
64nU	Bos et al. 2014	108899	88060	867	19	22	845	0.0260355	0.0224852	0.775948	0.959573	76397	839	14	16	823	0.0194411	0.0170109	0.755746	1.07727
*SUM=summarized, reads assigned to that node and nodes below

## Sheet: Suppmentary Data 8
Supplementary Data 8. Taxon table generated in MEGAN6 based on the MALT Full Nucleotide database results for the captured extraction and library negative controls using 95% identity filter and minimum support of 1.
	EB_020814_AEL9		EB_020815_AEL29		EB032016nU		EB032016U		EB032116nU		EB032116U		ExtrBlk240712_AEL30		ExtrBlk1_020812_AEL31		ExtrBlk2_020814_AEL32		ExtrBlk1_030812_AEL33		ExtrBlk2_030814_AEL34		LB032416nU		LB040116U		LB1_120815_AVL11		LB2_120815_AVL12		LBI150814_AVL35		LBII150814_AVL36
Total reads assigned in MALT →	74966		187339		21961		104886		29408		82217		38213		58224		63061		53703		57225		15102		21540		16800		19676		60152		44441
Taxa ↓	summarized	assigned	summarized	assigned	summarized	assigned	summarized	assigned	summarized	assigned	summarized	assigned	summarized	assigned	summarized	assigned	summarized	assigned	summarized	assigned	summarized	assigned	summarized	assigned	summarized	assigned	summarized	assigned	summarized	assigned	summarized	assigned	summarized	assigned
NCBI	74966	2393	187332	5742	21960	500	104882	2208	29406	666	82213	1883	38213	3191	58223	4963	63060	5133	53703	3879	57224	4247	15102	193	21534	402	16800	1273	19676	1514	60152	6193	44440	4679
cellular organisms	72159	1721	181009	8299	21373	605	102435	3815	28611	818	80165	3019	34899	325	53097	525	57732	595	49711	413	52821	454	14832	379	20999	332	15409	161	18019	191	53787	476	39641	390
Bacteria	49777	3393	154006	21235	16018	1362	86874	9237	22637	2026	69312	7550	13041	401	19359	596	21372	627	15927	517	18144	615	12217	339	13267	961	6818	270	7473	335	20219	647	14731	388
Acidobacteria	12	6	88	21	4	0	23	8	9	2	17	7	2	1	5	4	8	2	0	0	2	1	0	0	24	5	0	0	1	0	2	1	0	0
Acidobacteriia	4	0	43	0	2	0	11	0	0	0	5	0	1	0	1	0	6	0	0	0	1	0	0	0	10	0	0	0	1	0	1	0	0	0
Acidobacteriales	2	0	33	0	1	0	8	0	0	0	2	0	1	0	1	0	6	0	0	0	1	0	0	0	2	0	0	0	1	0	1	0	0	0
Acidobacteriaceae	2	0	33	3	1	0	8	0	0	0	2	0	1	0	1	0	6	1	0	0	1	0	0	0	2	0	0	0	1	0	1	0	0	0
Acidobacterium	1	1	5	0	0	0	0	0	0	0	0	0	0	0	0	0	1	0	0	0	0	0	0	0	1	0	0	0	1	0	0	0	0	0
Acidobacterium capsulatum	0	0	5	0	0	0	0	0	0	0	0	0	0	0	0	0	1	0	0	0	0	0	0	0	1	0	0	0	1	0	0	0	0	0
Acidobacterium capsulatum ATCC 51196	0	0	5	5	0	0	0	0	0	0	0	0	0	0	0	0	1	1	0	0	0	0	0	0	1	1	0	0	1	1	0	0	0	0
Candidatus Koribacter	0	0	4	0	1	0	0	0	0	0	2	0	1	0	0	0	1	0	0	0	1	0	0	0	0	0	0	0	0	0	0	0	0	0
Candidatus Koribacter versatilis	0	0	4	0	1	0	0	0	0	0	2	0	1	0	0	0	1	0	0	0	1	0	0	0	0	0	0	0	0	0	0	0	0	0
Candidatus Koribacter versatilis Ellin345	0	0	4	4	1	1	0	0	0	0	2	2	1	1	0	0	1	1	0	0	1	1	0	0	0	0	0	0	0	0	0	0	0	0
Granulicella	0	0	14	0	0	0	4	0	0	0	0	0	0	0	0	0	1	0	0	0	0	0	0	0	1	0	0	0	0	0	0	0	0	0
Granulicella mallensis	0	0	8	0	0	0	0	0	0	0	0	0	0	0	0	0	1	0	0	0	0	0	0	0	1	0	0	0	0	0	0	0	0	0
Granulicella mallensis MP5ACTX8	0	0	8	8	0	0	0	0	0	0	0	0	0	0	0	0	1	1	0	0	0	0	0	0	1	1	0	0	0	0	0	0	0	0
Granulicella tundricola	0	0	6	0	0	0	4	0	0	0	0	0	0	0	0	0	0	0	0	0	0	0	0	0	0	0	0	0	0	0	0	0	0	0
Granulicella tundricola MP5ACTX9	0	0	6	6	0	0	4	4	0	0	0	0	0	0	0	0	0	0	0	0	0	0	0	0	0	0	0	0	0	0	0	0	0	0
Terriglobus	1	0	7	0	0	0	4	0	0	0	0	0	0	0	1	0	2	0	0	0	0	0	0	0	0	0	0	0	0	0	1	0	0	0
Terriglobus roseus	1	0	3	0	0	0	3	0	0	0	0	0	0	0	1	0	0	0	0	0	0	0	0	0	0	0	0	0	0	0	1	0	0	0
Terriglobus roseus DSM 18391	1	1	3	3	0	0	3	3	0	0	0	0	0	0	1	1	0	0	0	0	0	0	0	0	0	0	0	0	0	0	1	1	0	0
Terriglobus saanensis	0	0	4	0	0	0	1	0	0	0	0	0	0	0	0	0	2	0	0	0	0	0	0	0	0	0	0	0	0	0	0	0	0	0
Terriglobus saanensis SP1PR4	0	0	4	4	0	0	1	1	0	0	0	0	0	0	0	0	2	2	0	0	0	0	0	0	0	0	0	0	0	0	0	0	0	0
Bryobacterales	2	0	10	0	1	0	3	0	0	0	3	0	0	0	0	0	0	0	0	0	0	0	0	0	8	0	0	0	0	0	0	0	0	0
Solibacteraceae	2	0	10	0	1	0	3	0	0	0	3	0	0	0	0	0	0	0	0	0	0	0	0	0	8	0	0	0	0	0	0	0	0	0
Candidatus Solibacter	2	0	10	0	1	0	3	0	0	0	3	0	0	0	0	0	0	0	0	0	0	0	0	0	8	0	0	0	0	0	0	0	0	0
Candidatus Solibacter usitatus	2	0	9	0	1	0	3	0	0	0	3	0	0	0	0	0	0	0	0	0	0	0	0	0	8	0	0	0	0	0	0	0	0	0
Candidatus Solibacter usitatus Ellin6076	2	2	9	9	1	1	3	3	0	0	3	3	0	0	0	0	0	0	0	0	0	0	0	0	8	8	0	0	0	0	0	0	0	0
environmental samples <bacteria,genus Candidatus Solibacter>	0	0	1	0	0	0	0	0	0	0	0	0	0	0	0	0	0	0	0	0	0	0	0	0	0	0	0	0	0	0	0	0	0	0
uncultured Candidatus Solibacter sp.	0	0	1	1	0	0	0	0	0	0	0	0	0	0	0	0	0	0	0	0	0	0	0	0	0	0	0	0	0	0	0	0	0	0
Blastocatellia	0	0	3	0	1	0	1	0	0	0	0	0	0	0	0	0	0	0	0	0	0	0	0	0	0	0	0	0	0	0	0	0	0	0
Chloracidobacterium	0	0	3	0	1	0	1	0	0	0	0	0	0	0	0	0	0	0	0	0	0	0	0	0	0	0	0	0	0	0	0	0	0	0
Chloracidobacterium thermophilum	0	0	3	0	1	0	1	0	0	0	0	0	0	0	0	0	0	0	0	0	0	0	0	0	0	0	0	0	0	0	0	0	0	0
Chloracidobacterium thermophilum B	0	0	3	3	1	1	1	1	0	0	0	0	0	0	0	0	0	0	0	0	0	0	0	0	0	0	0	0	0	0	0	0	0	0
environmental samples <bacteria,phylum Acidobacteria>	2	0	19	0	1	0	3	0	7	0	3	0	0	0	0	0	0	0	0	0	0	0	0	0	9	0	0	0	0	0	0	0	0	0
uncultured Acidobacteria bacterium	1	1	19	19	1	1	3	3	7	7	3	3	0	0	0	0	0	0	0	0	0	0	0	0	9	9	0	0	0	0	0	0	0	0
uncultured Acidobacteria bacterium Rifle_16ft_4_minimus_37967	1	1	0	0	0	0	0	0	0	0	0	0	0	0	0	0	0	0	0	0	0	0	0	0	0	0	0	0	0	0	0	0	0	0
Holophagae	0	0	2	0	0	0	0	0	0	0	2	0	0	0	0	0	0	0	0	0	0	0	0	0	0	0	0	0	0	0	0	0	0	0
Holophagales	0	0	2	0	0	0	0	0	0	0	2	0	0	0	0	0	0	0	0	0	0	0	0	0	0	0	0	0	0	0	0	0	0	0
Holophagaceae	0	0	2	1	0	0	0	0	0	0	2	0	0	0	0	0	0	0	0	0	0	0	0	0	0	0	0	0	0	0	0	0	0	0
Geothrix	0	0	1	0	0	0	0	0	0	0	2	0	0	0	0	0	0	0	0	0	0	0	0	0	0	0	0	0	0	0	0	0	0	0
Geothrix fermentans	0	0	1	1	0	0	0	0	0	0	2	2	0	0	0	0	0	0	0	0	0	0	0	0	0	0	0	0	0	0	0	0	0	0
Aquificae <phylum>	1	0	3	0	0	0	0	0	0	0	1	0	0	0	0	0	0	0	0	0	0	0	0	0	1	0	0	0	0	0	0	0	1	0
Aquificae	1	0	3	0	0	0	0	0	0	0	1	0	0	0	0	0	0	0	0	0	0	0	0	0	1	0	0	0	0	0	0	0	1	0
Aquificales	1	0	2	0	0	0	0	0	0	0	0	0	0	0	0	0	0	0	0	0	0	0	0	0	1	1	0	0	0	0	0	0	1	0
Aquificaceae	0	0	1	0	0	0	0	0	0	0	0	0	0	0	0	0	0	0	0	0	0	0	0	0	0	0	0	0	0	0	0	0	0	0
Hydrogenobaculum	0	0	1	0	0	0	0	0	0	0	0	0	0	0	0	0	0	0	0	0	0	0	0	0	0	0	0	0	0	0	0	0	0	0
environmental samples <aquificales,genus Hydrogenobaculum>	0	0	1	0	0	0	0	0	0	0	0	0	0	0	0	0	0	0	0	0	0	0	0	0	0	0	0	0	0	0	0	0	0	0
uncultured Hydrogenobaculum sp.	0	0	1	1	0	0	0	0	0	0	0	0	0	0	0	0	0	0	0	0	0	0	0	0	0	0	0	0	0	0	0	0	0	0
Aquificales genera incertae sedis	0	0	1	0	0	0	0	0	0	0	0	0	0	0	0	0	0	0	0	0	0	0	0	0	0	0	0	0	0	0	0	0	0	0
Thermosulfidibacter	0	0	1	0	0	0	0	0	0	0	0	0	0	0	0	0	0	0	0	0	0	0	0	0	0	0	0	0	0	0	0	0	0	0
Thermosulfidibacter takaii	0	0	1	0	0	0	0	0	0	0	0	0	0	0	0	0	0	0	0	0	0	0	0	0	0	0	0	0	0	0	0	0	0	0
Thermosulfidibacter takaii ABI70S6	0	0	1	1	0	0	0	0	0	0	0	0	0	0	0	0	0	0	0	0	0	0	0	0	0	0	0	0	0	0	0	0	0	0
Hydrogenothermaceae	1	0	0	0	0	0	0	0	0	0	0	0	0	0	0	0	0	0	0	0	0	0	0	0	0	0	0	0	0	0	0	0	1	0
Persephonella	1	0	0	0	0	0	0	0	0	0	0	0	0	0	0	0	0	0	0	0	0	0	0	0	0	0	0	0	0	0	0	0	0	0
Persephonella marina	1	0	0	0	0	0	0	0	0	0	0	0	0	0	0	0	0	0	0	0	0	0	0	0	0	0	0	0	0	0	0	0	0	0
Persephonella marina EX-H1	1	1	0	0	0	0	0	0	0	0	0	0	0	0	0	0	0	0	0	0	0	0	0	0	0	0	0	0	0	0	0	0	0	0
Sulfurihydrogenibium	0	0	0	0	0	0	0	0	0	0	0	0	0	0	0	0	0	0	0	0	0	0	0	0	0	0	0	0	0	0	0	0	1	0
Sulfurihydrogenibium azorense	0	0	0	0	0	0	0	0	0	0	0	0	0	0	0	0	0	0	0	0	0	0	0	0	0	0	0	0	0	0	0	0	1	0
Sulfurihydrogenibium azorense Az-Fu1	0	0	0	0	0	0	0	0	0	0	0	0	0	0	0	0	0	0	0	0	0	0	0	0	0	0	0	0	0	0	0	0	1	1
Desulfurobacteriales	0	0	1	0	0	0	0	0	0	0	1	0	0	0	0	0	0	0	0	0	0	0	0	0	0	0	0	0	0	0	0	0	0	0
Desulfurobacteriaceae	0	0	1	0	0	0	0	0	0	0	1	0	0	0	0	0	0	0	0	0	0	0	0	0	0	0	0	0	0	0	0	0	0	0
Thermovibrio	0	0	1	0	0	0	0	0	0	0	1	0	0	0	0	0	0	0	0	0	0	0	0	0	0	0	0	0	0	0	0	0	0	0
Thermovibrio ammonificans	0	0	1	0	0	0	0	0	0	0	1	0	0	0	0	0	0	0	0	0	0	0	0	0	0	0	0	0	0	0	0	0	0	0
Thermovibrio ammonificans HB-1	0	0	1	1	0	0	0	0	0	0	1	1	0	0	0	0	0	0	0	0	0	0	0	0	0	0	0	0	0	0	0	0	0	0
Caldiserica/Cryosericota group	0	0	2	0	0	0	0	0	0	0	1	0	0	0	0	0	0	0	0	0	0	0	0	0	0	0	0	0	0	0	0	0	0	0
Caldiserica	0	0	2	0	0	0	0	0	0	0	1	0	0	0	0	0	0	0	0	0	0	0	0	0	0	0	0	0	0	0	0	0	0	0
Caldisericia	0	0	2	0	0	0	0	0	0	0	1	0	0	0	0	0	0	0	0	0	0	0	0	0	0	0	0	0	0	0	0	0	0	0
Caldisericales	0	0	2	0	0	0	0	0	0	0	1	0	0	0	0	0	0	0	0	0	0	0	0	0	0	0	0	0	0	0	0	0	0	0
Caldisericaceae	0	0	2	0	0	0	0	0	0	0	1	0	0	0	0	0	0	0	0	0	0	0	0	0	0	0	0	0	0	0	0	0	0	0
Caldisericum	0	0	2	0	0	0	0	0	0	0	1	0	0	0	0	0	0	0	0	0	0	0	0	0	0	0	0	0	0	0	0	0	0	0
Caldisericum exile	0	0	1	1	0	0	0	0	0	0	1	1	0	0	0	0	0	0	0	0	0	0	0	0	0	0	0	0	0	0	0	0	0	0
environmental samples <bacteria,genus Caldisericum>	0	0	1	0	0	0	0	0	0	0	0	0	0	0	0	0	0	0	0	0	0	0	0	0	0	0	0	0	0	0	0	0	0	0
uncultured Caldisericum sp.	0	0	1	1	0	0	0	0	0	0	0	0	0	0	0	0	0	0	0	0	0	0	0	0	0	0	0	0	0	0	0	0	0	0
Chrysiogenetes <phylum>	0	0	5	0	0	0	1	0	0	0	0	0	0	0	0	0	0	0	0	0	0	0	0	0	0	0	0	0	0	0	0	0	0	0
Chrysiogenetes	0	0	5	0	0	0	1	0	0	0	0	0	0	0	0	0	0	0	0	0	0	0	0	0	0	0	0	0	0	0	0	0	0	0
Chrysiogenales	0	0	5	0	0	0	1	0	0	0	0	0	0	0	0	0	0	0	0	0	0	0	0	0	0	0	0	0	0	0	0	0	0	0
Chrysiogenaceae	0	0	5	0	0	0	1	0	0	0	0	0	0	0	0	0	0	0	0	0	0	0	0	0	0	0	0	0	0	0	0	0	0	0
Desulfurispirillum	0	0	5	0	0	0	1	0	0	0	0	0	0	0	0	0	0	0	0	0	0	0	0	0	0	0	0	0	0	0	0	0	0	0
Desulfurispirillum indicum	0	0	5	0	0	0	1	0	0	0	0	0	0	0	0	0	0	0	0	0	0	0	0	0	0	0	0	0	0	0	0	0	0	0
Desulfurispirillum indicum S5	0	0	5	5	0	0	1	1	0	0	0	0	0	0	0	0	0	0	0	0	0	0	0	0	0	0	0	0	0	0	0	0	0	0
Deferribacteres <phylum>	1	0	0	0	0	0	0	0	0	0	2	0	0	0	0	0	0	0	0	0	0	0	0	0	0	0	0	0	0	0	0	0	0	0
Deferribacteres	1	0	0	0	0	0	0	0	0	0	2	0	0	0	0	0	0	0	0	0	0	0	0	0	0	0	0	0	0	0	0	0	0	0
Deferribacterales	1	0	0	0	0	0	0	0	0	0	2	0	0	0	0	0	0	0	0	0	0	0	0	0	0	0	0	0	0	0	0	0	0	0
Deferribacteraceae	1	0	0	0	0	0	0	0	0	0	2	0	0	0	0	0	0	0	0	0	0	0	0	0	0	0	0	0	0	0	0	0	0	0
Calditerrivibrio	0	0	0	0	0	0	0	0	0	0	1	0	0	0	0	0	0	0	0	0	0	0	0	0	0	0	0	0	0	0	0	0	0	0
Calditerrivibrio nitroreducens	0	0	0	0	0	0	0	0	0	0	1	0	0	0	0	0	0	0	0	0	0	0	0	0	0	0	0	0	0	0	0	0	0	0
Calditerrivibrio nitroreducens DSM 19672	0	0	0	0	0	0	0	0	0	0	1	1	0	0	0	0	0	0	0	0	0	0	0	0	0	0	0	0	0	0	0	0	0	0
Denitrovibrio	1	0	0	0	0	0	0	0	0	0	1	0	0	0	0	0	0	0	0	0	0	0	0	0	0	0	0	0	0	0	0	0	0	0
Denitrovibrio acetiphilus	1	0	0	0	0	0	0	0	0	0	1	0	0	0	0	0	0	0	0	0	0	0	0	0	0	0	0	0	0	0	0	0	0	0
Denitrovibrio acetiphilus DSM 12809	1	1	0	0	0	0	0	0	0	0	1	1	0	0	0	0	0	0	0	0	0	0	0	0	0	0	0	0	0	0	0	0	0	0
Elusimicrobia	0	0	19	5	0	0	0	0	0	0	1	1	0	0	0	0	0	0	0	0	0	0	0	0	0	0	0	0	0	0	0	0	0	0
Elusimicrobia <class>	0	0	9	0	0	0	0	0	0	0	0	0	0	0	0	0	0	0	0	0	0	0	0	0	0	0	0	0	0	0	0	0	0	0
Elusimicrobiales	0	0	9	0	0	0	0	0	0	0	0	0	0	0	0	0	0	0	0	0	0	0	0	0	0	0	0	0	0	0	0	0	0	0
Elusimicrobiaceae	0	0	9	0	0	0	0	0	0	0	0	0	0	0	0	0	0	0	0	0	0	0	0	0	0	0	0	0	0	0	0	0	0	0
Elusimicrobium	0	0	9	0	0	0	0	0	0	0	0	0	0	0	0	0	0	0	0	0	0	0	0	0	0	0	0	0	0	0	0	0	0	0
Elusimicrobium minutum	0	0	8	0	0	0	0	0	0	0	0	0	0	0	0	0	0	0	0	0	0	0	0	0	0	0	0	0	0	0	0	0	0	0
Elusimicrobium minutum Pei191	0	0	8	8	0	0	0	0	0	0	0	0	0	0	0	0	0	0	0	0	0	0	0	0	0	0	0	0	0	0	0	0	0	0
environmental samples <bacteria,genus Elusimicrobium>	0	0	1	0	0	0	0	0	0	0	0	0	0	0	0	0	0	0	0	0	0	0	0	0	0	0	0	0	0	0	0	0	0	0
uncultured Elusimicrobium sp.	0	0	1	1	0	0	0	0	0	0	0	0	0	0	0	0	0	0	0	0	0	0	0	0	0	0	0	0	0	0	0	0	0	0
Endomicrobia	0	0	1	0	0	0	0	0	0	0	0	0	0	0	0	0	0	0	0	0	0	0	0	0	0	0	0	0	0	0	0	0	0	0
Endomicrobiales	0	0	1	0	0	0	0	0	0	0	0	0	0	0	0	0	0	0	0	0	0	0	0	0	0	0	0	0	0	0	0	0	0	0
Endomicrobiaceae	0	0	1	0	0	0	0	0	0	0	0	0	0	0	0	0	0	0	0	0	0	0	0	0	0	0	0	0	0	0	0	0	0	0
Endomicrobium	0	0	1	0	0	0	0	0	0	0	0	0	0	0	0	0	0	0	0	0	0	0	0	0	0	0	0	0	0	0	0	0	0	0
Endomicrobium proavitum	0	0	1	1	0	0	0	0	0	0	0	0	0	0	0	0	0	0	0	0	0	0	0	0	0	0	0	0	0	0	0	0	0	0
environmental samples <bacteria,phylum Elusimicrobia>	0	0	4	0	0	0	0	0	0	0	0	0	0	0	0	0	0	0	0	0	0	0	0	0	0	0	0	0	0	0	0	0	0	0
[truncated: 12,967 more rows]

## Sheet: Supplementary Data 9
Supplementary Data 9. Damage pattern mapping-test. Mapping statistics for filtered non-UDG reads mapped to the MTBC_anc.
[truncated: 4 more rows]

[truncated: 6 more sheets: Supplementary Data 10, Supplementary Data 11, Supplementary Data 12, Supplementary Data 13, Supplementary Data 14, Supplementary Data 15]
